# Supplementary material for: Latent disease similarities and therapeutic repurposing possibilities uncovered by multi-modal generative topic modeling of human diseases
Source: Bioinform Adv. 2023 Apr 12;3(1):vbad047. doi: 10.1093/bioadv/vbad047 (PMC10133403; doi:10.1093/bioadv/vbad047)
Supplement: vbad047_Supplementary_Data [file vbad047_supplementary_data.zip]

Archive with 38 entries (38 files):
- BIOADV-2022-169.R2_SupplementaryInformation_tns.pdf
- FigureS1.pdf
- TableS1.xlsx
- TableS2.xlsx
- TableS3.xlsx
- TableS4.xlsx
- TableS5.xlsx
- TableS6.xlsx
- TableS7.xlsx
- TableS8.xlsx
- TableS9.xlsx
- TableS10.xlsx
- TableS11.xlsb
- TableS12.xlsb
- TableS13.xlsb
- TableS14.xlsb
- TableS15.xlsb
- TableS16.xlsb
- TableS17.xlsx
- TableS18.xlsx
- TableS19.xlsx
- TableS20.xlsx
- TableS21.xlsx
- TableS22.xlsx
- TableS23.xlsx
- TableS24.xlsx
- TableS25.xlsx
- TableS26.xlsx
- TableS27.xlsx
- TableS28.xlsx
- TableS29.xlsx
- TableS30.xlsx
- TableS31.xlsx
- TableS32.xlsx
- TableS33.xlsx
- TableS34.xlsx
- TableS35r.xlsx
- TableS36r.xlsx
