# Supplementary material for: Latent disease similarities and therapeutic repurposing possibilities uncovered by multi-modal generative topic modeling of human diseases
Source: Bioinform Adv. 2023 Apr 12;3(1):vbad047. doi: 10.1093/bioadv/vbad047 (PMC10133403; doi:10.1093/bioadv/vbad047)
Supplement: vbad047_Supplementary_Data [file vbad047_supplementary_data.zip › TableS1.xlsx]

## Sheet: AUC
Database	key_c	Disease_ID	Disease	AUC
AlteredExpression	lung adenocarcinoma recurrent	1	lung adenocarcinoma recurrent	0.999836
AlteredExpression	eyelid neoplasms	2	eyelid neoplasms	0.999347
AlteredExpression	stage 0is bladder urothelial carcinoma ajcc v6 and v7	3	stage 0is bladder urothelial carcinoma ajcc v6 and v7	1
AlteredExpression	type ii endometrial adenocarcinoma	4	type ii endometrial adenocarcinoma	1
AlteredExpression	palisaded myofibroblastoma	5	palisaded myofibroblastoma	0.999275
AlteredExpression	cervical spondylosis with myelopathy	6	cervical spondylosis with myelopathy	0.998301
AlteredExpression	her-2 protein overexpression	7	her-2 protein overexpression	0.999713
AlteredExpression	primary acquired melanosis	8	primary acquired melanosis	0.997955
AlteredExpression	C0027577|C0348469	9	nelson syndrome	0.999959
AlteredExpression	pulmonary blastoma	10	pulmonary blastoma	0.998509
AlteredExpression	buried penis	11	buried penis	0.99848
AlteredExpression	bulbospinal neuronopathy, x-linked recessive	12	bulbospinal neuronopathy, x-linked recessive	0.99792
AlteredExpression	C0152169|C0495669|C0995154	13	renal colic	0.996173
AlteredExpression	variably protease sensitive prionopathy	14	variably protease sensitive prionopathy	0.996619
AlteredExpression	non-radiographic axial spondyloarthritis	15	non-radiographic axial spondyloarthritis	0.999499
AlteredExpression	interleukin 2 receptor, alpha, deficiency of	16	interleukin 2 receptor, alpha, deficiency of	0.999915
AlteredExpression	androgen receptor deficiency	17	androgen receptor deficiency	0.996035
AlteredExpression	idiopathic recurrent pericarditis	18	idiopathic recurrent pericarditis	0.998456
AlteredExpression	gastric hyperplastic polyp	19	gastric hyperplastic polyp	0.994259
AlteredExpression	ameloblastic carcinoma	20	ameloblastic carcinoma	0.997189
AlteredExpression	breast cancer, familial male	21	breast cancer, familial male	0.99906
AlteredExpression	acanthomatous ameloblastoma	22	acanthomatous ameloblastoma	0.998303
AlteredExpression	dystonia, dopa-responsive, with or without hyperphenylalaninemia, autosomal recessive (disorder)	23	dystonia, dopa-responsive, with or without hyperphenylalaninemia, autosomal recessive (disorder)	0.998683
AlteredExpression	congenital absence of both testes	24	congenital absence of both testes	0.999247
AlteredExpression	C0276667	25	disseminated coccidioidomycosis	0.999752
AlteredExpression	mycoplasma pneumoniae infection	26	mycoplasma pneumoniae infection	0.99744
AlteredExpression	activated pi3 kinase delta syndrome	27	activated pi3 kinase delta syndrome	0.998441
AlteredExpression	C0153453	28	cystic neoplasm	0.998588
AlteredExpression	unilateral breast carcinoma	29	unilateral breast carcinoma	0.999344
AlteredExpression	pai-1 4g/5g polymorphism	30	pai-1 4g/5g polymorphism	0.998435
AlteredExpression	endometrioid tumor	31	endometrioid tumor	0.999917
AlteredExpression	intestinal-type sinonasal adenocarcinoma	32	intestinal-type sinonasal adenocarcinoma	1
AlteredExpression	eales disease	33	eales disease	0.999903
AlteredExpression	hidradenoma papilliferum	34	hidradenoma papilliferum	0.998015
AlteredExpression	unilateral breast neoplasms	35	unilateral breast neoplasms	0.99943
AlteredExpression	von willebrand disease, type iic	36	von willebrand disease, type iic	0.99675
AlteredExpression	vulval intraepithelial neoplasia grade 2	37	vulval intraepithelial neoplasia grade 2	0.989717
AlteredExpression	hepatitis in children	38	hepatitis in children	0.999576
AlteredExpression	post-transplant lymphoproliferative disorder	39	post-transplant lymphoproliferative disorder	0.999333
AlteredExpression	chronic active hepatitis c	40	chronic active hepatitis c	0.997336
AlteredExpression	sarcoma, metastatic	41	sarcoma, metastatic	0.998274
AlteredExpression	cerebrovascular amyloidosis	42	cerebrovascular amyloidosis	0.998357
AlteredExpression	ureter carcinoma	43	ureter carcinoma	1
AlteredExpression	chondrogenic neoplasm	44	chondrogenic neoplasm	0.991639
AlteredExpression	hypocatalasemia	45	hypocatalasemia	0.997531
AlteredExpression	endometrial carcinosarcoma	46	endometrial carcinosarcoma	0.993362
AlteredExpression	C0008513|C0040561|C0041322|C0154870|C0154879|C0348149|C0348549	47	chorioretinitis	0.999724
AlteredExpression	occult carcinoma	48	occult carcinoma	0.989092
AlteredExpression	syringocystadenoma papilliferum	49	syringocystadenoma papilliferum	0.997659
AlteredExpression	C0007682|C0011302|C0027651|C0027765|C0027927|C0153022|C0153519|C0154692|C0154725|C0161593|C0178264|C0178266|C0270102|C0338437|C0343539|C0347509|C0348106|C0348107|C0348165|C0348173|C0348358|C0348359|C0348372|C0348374|C0348385|C0348419|C0349025|C0349026|C0349249|C0393643|C0393663|C0475583|C0476389|C0476717|C0477345|C0477366|C0477391|C0477401|C0477416|C0477424|C0477426|C0477429|C0477431|C0477904|C04…	50	nervous system--degeneration	0.999764
AlteredExpression	chronic ulcerative stomatitis	51	chronic ulcerative stomatitis	0.992563
AlteredExpression	behcet uveitis	52	behcet uveitis	0.997614
AlteredExpression	gastrointestinal polyps	53	gastrointestinal polyps	0.991484
AlteredExpression	kosaki overgrowth syndrome	54	kosaki overgrowth syndrome	0.998667
AlteredExpression	pai-1 polymorphism	55	pai-1 polymorphism	0.998802
AlteredExpression	breast lymphoma	56	breast lymphoma	0.985928
AlteredExpression	hypoprothrombinemias	57	hypoprothrombinemias	0.990522
AlteredExpression	light fixation seizure syndrome	58	light fixation seizure syndrome	0.997336
AlteredExpression	post transplant erythrocytosis	59	post transplant erythrocytosis	0.997009
AlteredExpression	nevoid melanoma	60	nevoid melanoma	0.999414
AlteredExpression	adult acute promyelocytic leukemia with pml-rara	61	adult acute promyelocytic leukemia with pml-rara	0.992874
AlteredExpression	stress ulcer	62	stress ulcer	0.990936
AlteredExpression	childhood thyroid gland papillary carcinoma	63	childhood thyroid gland papillary carcinoma	0.98719
AlteredExpression	eccrine porocarcinoma	64	eccrine porocarcinoma	1
AlteredExpression	respiratory infections in children	65	respiratory infections in children	0.996717
AlteredExpression	bizarre leiomyoma	66	bizarre leiomyoma	0.993536
AlteredExpression	giant cell carcinoma of lung	67	giant cell carcinoma of lung	0.984909
AlteredExpression	ureteral calculi	68	ureteral calculi	0.996501
AlteredExpression	stress ulcer of stomach	69	stress ulcer of stomach	0.989297
AlteredExpression	von willebrand disease type 2m	70	von willebrand disease type 2m	0.99763
AlteredExpression	bent bone dysplasia syndrome	71	bent bone dysplasia syndrome	0.988494
AlteredExpression	toxemia of pregnancy	72	toxemia of pregnancy	0.999503
AlteredExpression	atypical polypoid adenomyoma	73	atypical polypoid adenomyoma	0.998312
AlteredExpression	eyelid sebaceous gland carcinoma	74	eyelid sebaceous gland carcinoma	0.99471
AlteredExpression	hereditary papillary renal carcinoma	75	hereditary papillary renal carcinoma	0.998894
AlteredExpression	ras-associated autoimmune leukoproliferative disorder	76	ras-associated autoimmune leukoproliferative disorder	0.990108
AlteredExpression	monomorphic post-transplant lymphoproliferative disorder	77	monomorphic post-transplant lymphoproliferative disorder	0.999839
AlteredExpression	C0007688	78	central retinal artery occlusion	0.991979
AlteredExpression	chronic hepatitis c genotype 4	79	chronic hepatitis c genotype 4	0.998996
AlteredExpression	metanephric adenoma	80	metanephric adenoma	0.996343
AlteredExpression	vascular hemostatic disorders	81	vascular hemostatic disorders	0.998521
AlteredExpression	neurological ventriculitis	82	neurological ventriculitis	0.985413
AlteredExpression	taq1a polymorphism	83	taq1a polymorphism	0.993534
AlteredExpression	cholinergic crisis	84	cholinergic crisis	0.999022
AlteredExpression	actinic prurigo	85	actinic prurigo	0.977869
AlteredExpression	adult pure erythroid leukemia	86	adult pure erythroid leukemia	0.999344
AlteredExpression	hydropic leiomyoma	87	hydropic leiomyoma	0.992367
AlteredExpression	schnitzler syndrome	88	schnitzler syndrome	0.999617
AlteredExpression	adenosarcoma	89	adenosarcoma	0.992302
AlteredExpression	recurrent carcinoma	90	recurrent carcinoma	0.991107
AlteredExpression	C0260484	91	allergy to penicillin	0.99983
AlteredExpression	C0348461|C0348469	92	acth-dependent cushing syndrome	0.982244
AlteredExpression	vasculitis of large artery	93	vasculitis of large artery	0.993298
AlteredExpression	paget disease of the nipple	94	paget disease of the nipple	0.999467
AlteredExpression	disruptive behavior disorder	95	disruptive behavior disorder	0.993862
AlteredExpression	igg deficiency disorder	96	igg deficiency disorder	0.994521
AlteredExpression	necrolytic migratory erythema	97	necrolytic migratory erythema	0.988995
AlteredExpression	C0153285|C2350621	98	eumycetoma	0.996284
AlteredExpression	pulmonary lymphangioleiomyomatosis	99	pulmonary lymphangioleiomyomatosis	0.994879
AlteredExpression	lung disease granulomatous	100	lung disease granulomatous	0.993971
AlteredExpression	primary hypercholesterolemia	101	primary hypercholesterolemia	0.991664
AlteredExpression	cryoglobulinemic vasculitis	102	cryoglobulinemic vasculitis	0.993183
AlteredExpression	plasminogen deficiency, type i	103	plasminogen deficiency, type i	0.995124
AlteredExpression	klebsiella pneumoniae infection	104	klebsiella pneumoniae infection	0.999408
AlteredExpression	indolent adult non-hodgkin lymphoma	105	indolent adult non-hodgkin lymphoma	0.997642
AlteredExpression	sclerosing hemangioma	106	sclerosing hemangioma	0.995926
AlteredExpression	muscular dystrophy, congenital, 1c	107	muscular dystrophy, congenital, 1c	0.992617
AlteredExpression	aggressive adult non-hodgkin lymphoma	108	aggressive adult non-hodgkin lymphoma	0.994467
AlteredExpression	ligneous conjunctivitis	109	ligneous conjunctivitis	0.995109
AlteredExpression	right lower quadrant pain	110	right lower quadrant pain	0.986616
AlteredExpression	ascending aortic dilatation	111	ascending aortic dilatation	0.991872
AlteredExpression	benign cystic nephroma	112	benign cystic nephroma	0.995564
AlteredExpression	C0240903|C0494887	113	rheumatoid vasculitis	0.977913
AlteredExpression	bladder adenocarcinoma	114	bladder adenocarcinoma	0.99308
AlteredExpression	mural thrombus of heart	115	mural thrombus of heart	0.999712
AlteredExpression	cerebellar glioblastoma	116	cerebellar glioblastoma	0.999683
AlteredExpression	locally advanced squamous cell carcinoma of the skin	117	locally advanced squamous cell carcinoma of the skin	0.982159
AlteredExpression	congenital leptin deficiency	118	congenital leptin deficiency	0.998891
AlteredExpression	acute malaria	119	acute malaria	0.978787
AlteredExpression	non-squamous non-small cell lung cancer	120	non-squamous non-small cell lung cancer	0.981672
AlteredExpression	sle-like symptoms	121	sle-like symptoms	0.999844
AlteredExpression	mitral valve dysplasia	122	mitral valve dysplasia	0.996303
AlteredExpression	semantic dementia	123	semantic dementia	0.997656
AlteredExpression	mucinous neoplasm	124	mucinous neoplasm	0.986636
AlteredExpression	ovarian germ cell tumor	125	ovarian germ cell tumor	0.999905
AlteredExpression	myelin tomacula	126	myelin tomacula	0.988222
AlteredExpression	in situ follicular lymphoma	127	in situ follicular lymphoma	0.997004
AlteredExpression	early onset periodontitis	128	early onset periodontitis	0.988162
AlteredExpression	C0152661|C0348106|C0477344	129	tuberculoma	0.998583
AlteredExpression	brenner tumor	130	brenner tumor	0.984148
AlteredExpression	narcolepsy without cataplexy	131	narcolepsy without cataplexy	0.998801
AlteredExpression	mural thrombus	132	mural thrombus	0.999756
AlteredExpression	microinvasive carcinoma	133	microinvasive carcinoma	0.981616
AlteredExpression	epithelioid malignant peripheral nerve sheath tumor	134	epithelioid malignant peripheral nerve sheath tumor	0.983654
AlteredExpression	clinical sepsis	135	clinical sepsis	0.997767
AlteredExpression	aggressive angiomyxoma	136	aggressive angiomyxoma	0.994079
AlteredExpression	non-obstructive reflux-associated chronic pyelonephritis (disorder)	137	non-obstructive reflux-associated chronic pyelonephritis (disorder)	0.994895
AlteredExpression	carcinosarcoma of ovary	138	carcinosarcoma of ovary	0.999789
AlteredExpression	chancroids	139	chancroids	0.975829
AlteredExpression	fuchs' syndrome	140	fuchs' syndrome	1
AlteredExpression	squamous papilloma of the larynx	141	squamous papilloma of the larynx	0.999224
AlteredExpression	peroxisome biogenesis disorder, complementation group h	142	peroxisome biogenesis disorder, complementation group h	0.980381
AlteredExpression	refractory leukemia	143	refractory leukemia	0.999466
AlteredExpression	multiple endocrine neoplasia, type iv	144	multiple endocrine neoplasia, type iv	0.99608
AlteredExpression	lyme neuroborreliosis	145	lyme neuroborreliosis	0.996179
AlteredExpression	type 2 lepra reaction	146	type 2 lepra reaction	0.995925
AlteredExpression	C0395887	147	tympanosclerosis	0.998377
AlteredExpression	malignant neoplasm of appendix	148	malignant neoplasm of appendix	0.972498
AlteredExpression	post transplant diabetes mellitus	149	post transplant diabetes mellitus	0.998984
AlteredExpression	sinonasal undifferentiated carcinoma	150	sinonasal undifferentiated carcinoma	0.998943
AlteredExpression	severe asthma with fungal sensitisation	151	severe asthma with fungal sensitisation	0.996545
AlteredExpression	cytomegalovirus viremia	152	cytomegalovirus viremia	0.999744
AlteredExpression	primary malignant neoplasm of appendix	153	primary malignant neoplasm of appendix	0.971911
AlteredExpression	non-hodgkin lymphoma transformed recurrent	154	non-hodgkin lymphoma transformed recurrent	0.982749
AlteredExpression	immunoblastic large-cell lymphoma	155	immunoblastic large-cell lymphoma	0.993419
AlteredExpression	stage iii breast cancer ajcc v6	156	stage iii breast cancer ajcc v6	0.971491
AlteredExpression	trisomy 11	157	trisomy 11	0.994383
AlteredExpression	eccrine poroma	158	eccrine poroma	0.999675
AlteredExpression	familial thrombotic thrombocytopenic purpura	159	familial thrombotic thrombocytopenic purpura	0.987631
AlteredExpression	non-small cell lung cancer stage iiia	160	non-small cell lung cancer stage iiia	0.973594
AlteredExpression	primary cutaneous b-cell lymphoma	161	primary cutaneous b-cell lymphoma	0.980403
AlteredExpression	advanced laryngeal squamous cell carcinoma	162	advanced laryngeal squamous cell carcinoma	0.966065
AlteredExpression	chronic hepatitis c genotype 3	163	chronic hepatitis c genotype 3	0.999754
AlteredExpression	igm monoclonal gammopathy of uncertain significance	164	igm monoclonal gammopathy of uncertain significance	0.985262
AlteredExpression	recurrent endometrial cancer	165	recurrent endometrial cancer	0.997203
AlteredExpression	chronic periaortitis	166	chronic periaortitis	0.999236
AlteredExpression	erythema nodosum leprosum	167	erythema nodosum leprosum	0.995938
AlteredExpression	american cutaneous leishmaniasis	168	american cutaneous leishmaniasis	0.983192
AlteredExpression	thin-cap fibroatheroma	169	thin-cap fibroatheroma	0.998375
AlteredExpression	bone marrow myeloid dysplasia	170	bone marrow myeloid dysplasia	0.98089
AlteredExpression	carcinoma breast stage i	171	carcinoma breast stage i	0.973657
AlteredExpression	plasma cell inflammation	172	plasma cell inflammation	0.983342
AlteredExpression	senile systemic amyloidosis	173	senile systemic amyloidosis	0.991639
AlteredExpression	calcifying aponeurotic fibroma	174	calcifying aponeurotic fibroma	0.97663
AlteredExpression	reflux nephropathy (disorder)	175	reflux nephropathy (disorder)	0.996433
AlteredExpression	macroalbuminuric diabetic nephropathy	176	macroalbuminuric diabetic nephropathy	0.988921
AlteredExpression	prosthetic joint infection	177	prosthetic joint infection	0.999245
AlteredExpression	C0006060	178	boutonneuse fever	0.979617
AlteredExpression	fibrillary astrocytoma	179	fibrillary astrocytoma	0.994024
AlteredExpression	C0154908|C0494081	180	anterior uveitis	0.998455
AlteredExpression	anaplastic diffuse large b-cell lymphoma	181	anaplastic diffuse large b-cell lymphoma	0.978621
AlteredExpression	cerebellar ischaemia	182	cerebellar ischaemia	0.99164
AlteredExpression	ovarian small cell carcinoma, hypercalcemic type	183	ovarian small cell carcinoma, hypercalcemic type	0.998034
AlteredExpression	endometrial sarcoma	184	endometrial sarcoma	0.999343
AlteredExpression	non-ischemic dilated cardiomyopathy	185	non-ischemic dilated cardiomyopathy	0.999325
AlteredExpression	cervical lymphadenitis	186	cervical lymphadenitis	0.985755
AlteredExpression	delayed graft function	187	delayed graft function	0.981424
AlteredExpression	stage iii breast cancer ajcc v7	188	stage iii breast cancer ajcc v7	0.967483
AlteredExpression	dmd-associated dilated cardiomyopathy	189	dmd-associated dilated cardiomyopathy	0.999244
AlteredExpression	C0400914	190	acute hepatitis c	0.970793
AlteredExpression	acute cholangitis	191	acute cholangitis	0.9891
AlteredExpression	residual cancer	192	residual cancer	0.973436
AlteredExpression	b-cell lymphoma refractory	193	b-cell lymphoma refractory	0.997436
AlteredExpression	microinvasive tumor	194	microinvasive tumor	0.988346
AlteredExpression	aortic valve sclerosis	195	aortic valve sclerosis	0.984924
AlteredExpression	breast cancer stage iii	196	breast cancer stage iii	0.969654
AlteredExpression	pten hamartoma tumor syndrome	197	pten hamartoma tumor syndrome	0.998195
AlteredExpression	adult immunoblastic lymphoma	198	adult immunoblastic lymphoma	0.972626
AlteredExpression	secondary sjögren syndrome	199	secondary sjögren syndrome	0.986444
AlteredExpression	granulomatous uveitis	200	granulomatous uveitis	0.972694
AlteredExpression	adiponectin deficiency	201	adiponectin deficiency	0.999245
AlteredExpression	chronic purulent otitis media	202	chronic purulent otitis media	0.998733
AlteredExpression	C0002395|C0494463|C0497327	203	senile dementia	0.998586
AlteredExpression	growth hormone insensitivity syndrome	204	growth hormone insensitivity syndrome	0.99935
AlteredExpression	spondylometaphyseal dysplasia, kozlowski type	205	spondylometaphyseal dysplasia, kozlowski type	0.974672
AlteredExpression	C0023860|C0235815|C0270211|C0495454|C0556023	206	neonatal infection	0.98842
AlteredExpression	von willebrand disease, type 2a	207	von willebrand disease, type 2a	0.997101
AlteredExpression	C0494601	208	atrial thrombosis	0.98507
AlteredExpression	C0041321|C0152915|C0348109|C0348962|C0348963	209	tuberculosis, miliary	0.996038
AlteredExpression	atrophic endometrium	210	atrophic endometrium	0.963825
AlteredExpression	meningothelial meningioma	211	meningothelial meningioma	0.993411
AlteredExpression	C0032807	212	postthrombotic syndrome	0.992933
AlteredExpression	advanced lung non-squamous non-small cell carcinoma	213	advanced lung non-squamous non-small cell carcinoma	0.976599
AlteredExpression	hereditary autoinflammatory diseases	214	hereditary autoinflammatory diseases	0.999622
AlteredExpression	childhood gliomatosis cerebri	215	childhood gliomatosis cerebri	0.992495
AlteredExpression	yao syndrome	216	yao syndrome	0.981902
AlteredExpression	anatomic stage i breast cancer ajcc v8	217	anatomic stage i breast cancer ajcc v8	0.966581
AlteredExpression	vulvar intraepithelial neoplasia, differentiated type	218	vulvar intraepithelial neoplasia, differentiated type	0.9999
AlteredExpression	smoker lung	219	smoker lung	0.982514
AlteredExpression	arthrosclerosis	220	arthrosclerosis	0.964881
AlteredExpression	malignant lymphoma centroblastic, diffuse	221	malignant lymphoma centroblastic, diffuse	0.993253
AlteredExpression	spindle cell lipoma	222	spindle cell lipoma	0.981636
AlteredExpression	malignant neoplasm of breast stage i	223	malignant neoplasm of breast stage i	0.966099
AlteredExpression	cystitis glandularis	224	cystitis glandularis	0.995329
AlteredExpression	renal medullary carcinoma	225	renal medullary carcinoma	0.994848
AlteredExpression	senile sclerosis of aortic cusp	226	senile sclerosis of aortic cusp	0.980244
AlteredExpression	pancreatic neuroendocrine tumour metastatic	227	pancreatic neuroendocrine tumour metastatic	0.958523
AlteredExpression	first myocardial infarction	228	first myocardial infarction	0.986311
AlteredExpression	arylsulfatase a deficiency	229	arylsulfatase a deficiency	0.986093
AlteredExpression	C0338952	230	depressive syndrome	0.998892
AlteredExpression	compound leukemias	231	compound leukemias	0.998306
AlteredExpression	inherited factor ii deficiency	232	inherited factor ii deficiency	0.989327
AlteredExpression	exercise-induced angina	233	exercise-induced angina	0.990555
AlteredExpression	multi-infarct dementia	234	multi-infarct dementia	0.998055
AlteredExpression	C0348101	235	bacterial diarrhoea	0.981156
AlteredExpression	lichenoid eruptions	236	lichenoid eruptions	0.968924
AlteredExpression	b-cell lymphoma unclassifiable with features intermediate between classical hodgkin lymphoma and diffuse large b-cell lymphoma	237	b-cell lymphoma unclassifiable with features intermediate between classical hodgkin lymphoma and diffuse large b-cell lymphoma	0.968237
AlteredExpression	C0348281	238	dirofilariasis	0.995081
AlteredExpression	C0017181|C0151971|C1384631	239	gastrointestinal ulcer	0.97895
AlteredExpression	advanced prostate carcinoma	240	advanced prostate carcinoma	0.970668
AlteredExpression	intimal sarcoma	241	intimal sarcoma	0.996117
AlteredExpression	prognostic stage i breast cancer ajcc v8	242	prognostic stage i breast cancer ajcc v8	0.9632
AlteredExpression	epithelioid angiomyolipoma	243	epithelioid angiomyolipoma	0.976869
AlteredExpression	subclinical hyperthyroidism	244	subclinical hyperthyroidism	0.999481
AlteredExpression	eccrine epithelioma	245	eccrine epithelioma	0.995973
AlteredExpression	prognostic stage iii breast cancer ajcc v8	246	prognostic stage iii breast cancer ajcc v8	0.960052
AlteredExpression	malignant cystosarcoma phyllodes	247	malignant cystosarcoma phyllodes	0.994671
AlteredExpression	C0031736	248	polymorphous light eruption	0.966912
AlteredExpression	aneurysmal disease	249	aneurysmal disease	0.966839
AlteredExpression	C0020579|C1442839	250	hypervitaminosis	0.993141
AlteredExpression	stage iv thyroid gland papillary carcinoma ajcc v7	251	stage iv thyroid gland papillary carcinoma ajcc v7	0.976858
AlteredExpression	triple vessel disease	252	triple vessel disease	0.983559
AlteredExpression	double-hit lymphoma	253	double-hit lymphoma	0.99587
AlteredExpression	juvenile polyp	254	juvenile polyp	0.977769
AlteredExpression	agep	255	agep	0.999408
AlteredExpression	chronic rheumatic heart disease	256	chronic rheumatic heart disease	0.970313
AlteredExpression	malignant ameloblastoma	257	malignant ameloblastoma	0.993644
AlteredExpression	intramuscular myxoma	258	intramuscular myxoma	0.990197
AlteredExpression	autoimmune thrombotic thrombocytopenic purpura	259	autoimmune thrombotic thrombocytopenic purpura	0.987946
AlteredExpression	chromosome 17 trisomy	260	chromosome 17 trisomy	0.99954
AlteredExpression	cellular leiomyoma	261	cellular leiomyoma	0.998183
AlteredExpression	C0494349	262	acatalasia	0.995338
AlteredExpression	mucosal erosion	263	mucosal erosion	0.978767
AlteredExpression	transitional cell dysplasia	264	transitional cell dysplasia	1
AlteredExpression	telangiectasia, hereditary hemorrhagic, type 1	265	telangiectasia, hereditary hemorrhagic, type 1	0.988991
AlteredExpression	perinatal brain damage	266	perinatal brain damage	0.997969
AlteredExpression	stage iv rectal carcinoma	267	stage iv rectal carcinoma	0.966556
AlteredExpression	hemoglobin sc disease	268	hemoglobin sc disease	0.994578
AlteredExpression	C0348689	269	rhinitis, allergic, perennial	0.978871
AlteredExpression	migrainous vertigo	270	migrainous vertigo	0.999755
AlteredExpression	peritoneal diseases	271	peritoneal diseases	0.954694
AlteredExpression	urachal cancer	272	urachal cancer	0.960454
AlteredExpression	chronic myeloid leukemia, bcr/abl-positive	273	chronic myeloid leukemia, bcr/abl-positive	0.992455
AlteredExpression	mature t all	274	mature t all	0.958841
AlteredExpression	adult diffuse small cleaved cell lymphoma	275	adult diffuse small cleaved cell lymphoma	0.999268
AlteredExpression	histiocytic necrotizing lymphadenitis	276	histiocytic necrotizing lymphadenitis	0.992998
AlteredExpression	immune reconstitution inflammatory syndrome	277	immune reconstitution inflammatory syndrome	0.990239
AlteredExpression	primary dysmenorrhea	278	primary dysmenorrhea	0.993094
AlteredExpression	C0158944|C0694449	279	perinatal hiv infection	0.981742
AlteredExpression	papillary meningioma	280	papillary meningioma	0.975682
AlteredExpression	secondary peritonitis	281	secondary peritonitis	0.996275
AlteredExpression	alcohol withdrawal delirium	282	alcohol withdrawal delirium	0.997775
AlteredExpression	ovarian fibromata	283	ovarian fibromata	0.973081
AlteredExpression	breast implant-associated anaplastic large cell lymphoma	284	breast implant-associated anaplastic large cell lymphoma	0.99379
AlteredExpression	anatomic stage iii breast cancer ajcc v8	285	anatomic stage iii breast cancer ajcc v8	0.955684
AlteredExpression	pediatric follicular lymphoma	286	pediatric follicular lymphoma	0.99983
AlteredExpression	fecal peritonitis	287	fecal peritonitis	0.955877
AlteredExpression	recurrent acute otitis media	288	recurrent acute otitis media	0.996686
AlteredExpression	tumor necrosis factor receptor associated periodic syndrome [traps]	289	tumor necrosis factor receptor associated periodic syndrome [traps]	0.982455
AlteredExpression	C0349342|C0476633	290	emotional neglect	0.999632
AlteredExpression	hypergammaglobulinemia	291	hypergammaglobulinemia	0.988232
AlteredExpression	diffuse idiopathic pulmonary neuroendocrine cell hyperplasia	292	diffuse idiopathic pulmonary neuroendocrine cell hyperplasia	0.977019
AlteredExpression	maternal hyperglycemia	293	maternal hyperglycemia	0.985084
AlteredExpression	disease due to papilloma virus	294	disease due to papilloma virus	0.99179
AlteredExpression	acute basophilic leukemia	295	acute basophilic leukemia	0.976035
AlteredExpression	hemophilic arthropathy	296	hemophilic arthropathy	0.973865
AlteredExpression	loss of hypoglycemic warning	297	loss of hypoglycemic warning	0.972852
AlteredExpression	t-cell and nk-cell neoplasm	298	t-cell and nk-cell neoplasm	0.990289
AlteredExpression	polygenic hypercholesterolemia	299	polygenic hypercholesterolemia	0.981421
AlteredExpression	mild bronchopulmonary dysplasia	300	mild bronchopulmonary dysplasia	0.950405
AlteredExpression	C0869066	301	synovial hypertrophy	0.990849
AlteredExpression	primary chondrosarcoma of bone	302	primary chondrosarcoma of bone	0.960646
AlteredExpression	aids-related non-hodgkin lymphoma	303	aids-related non-hodgkin lymphoma	0.96308
AlteredExpression	adult acute basophilic leukemia	304	adult acute basophilic leukemia	0.98724
AlteredExpression	refractory thyroid gland carcinoma	305	refractory thyroid gland carcinoma	0.99991
AlteredExpression	soft neurological signs	306	soft neurological signs	0.996274
AlteredExpression	mesoblastic nephroma	307	mesoblastic nephroma	0.999194
AlteredExpression	autosomal dominant parkinsonism	308	autosomal dominant parkinsonism	0.984125
AlteredExpression	leukemia, acute lymphoblastic, susceptibility to, 3	309	leukemia, acute lymphoblastic, susceptibility to, 3	0.989086
AlteredExpression	focal cortical dysplasia of taylor	310	focal cortical dysplasia of taylor	0.964082
AlteredExpression	skin squamous cell carcinoma metastatic	311	skin squamous cell carcinoma metastatic	0.999796
AlteredExpression	prosthetic valve thrombosis	312	prosthetic valve thrombosis	0.980526
AlteredExpression	C0158944|C0158950|C0477923|C0495321|C0694449	313	infections specific to perinatal period	0.997668
AlteredExpression	poroma	314	poroma	1
AlteredExpression	mucinous carcinoma of breast	315	mucinous carcinoma of breast	0.997423
AlteredExpression	stage iv lung cancer ajcc v8	316	stage iv lung cancer ajcc v8	0.951296
AlteredExpression	postoperative pneumonia	317	postoperative pneumonia	0.997123
AlteredExpression	gliomatosis cerebri	318	gliomatosis cerebri	0.993492
AlteredExpression	C0001311|C0348799|C0348800	319	acute bronchiolitis	0.987489
AlteredExpression	adrenal incidentaloma	320	adrenal incidentaloma	0.999056
AlteredExpression	chronic disease of respiratory system	321	chronic disease of respiratory system	0.974676
AlteredExpression	ganglioneuromatosis	322	ganglioneuromatosis	0.950871
AlteredExpression	cytomegalovirus retinitis	323	cytomegalovirus retinitis	0.984308
AlteredExpression	catalase deficiency	324	catalase deficiency	0.995625
AlteredExpression	pauci-immune glomerulonephritis	325	pauci-immune glomerulonephritis	0.984359
AlteredExpression	leukemia secondary	326	leukemia secondary	0.999499
AlteredExpression	refractory anemia with excess blasts in transformation (clinical)	327	refractory anemia with excess blasts in transformation (clinical)	0.978873
AlteredExpression	C0035450	328	rheumatoid nodule	0.983777
AlteredExpression	oligoarticular arthritis	329	oligoarticular arthritis	0.999907
AlteredExpression	double expressor lymphoma	330	double expressor lymphoma	0.99983
AlteredExpression	malignant neoplasm of duodenum	331	malignant neoplasm of duodenum	0.943525
AlteredExpression	systemic immune activation	332	systemic immune activation	0.994457
AlteredExpression	childhood immunoblastic lymphoma	333	childhood immunoblastic lymphoma	0.95423
AlteredExpression	C0009186|C0085438|C0153259|C0276667|C0339961|C0339963|C0343892|C0348238|C0348992|C0375046	334	coccidioidomycosis	0.998004
AlteredExpression	C0085074|C0451937	335	granuloma annulare	0.956036
AlteredExpression	parkinson disease 6, autosomal recessive early-onset	336	parkinson disease 6, autosomal recessive early-onset	0.99967
AlteredExpression	pure erythroid leukemia	337	pure erythroid leukemia	0.952742
AlteredExpression	chronic berylliosis	338	chronic berylliosis	0.977276
AlteredExpression	extrarenal rhabdoid tumor	339	extrarenal rhabdoid tumor	0.979511
AlteredExpression	hypoproteinemia, hypercatabolic	340	hypoproteinemia, hypercatabolic	0.998476
AlteredExpression	hemosiderosis	341	hemosiderosis	0.995199
AlteredExpression	C0477312	342	chronic kidney disease stage 3	0.993733
AlteredExpression	dyssegmental dysplasia	343	dyssegmental dysplasia	0.996542
AlteredExpression	gastrointestinal hamartomatous polyps	344	gastrointestinal hamartomatous polyps	0.944132
AlteredExpression	prognostic stage iv breast cancer ajcc v8	345	prognostic stage iv breast cancer ajcc v8	0.989731
AlteredExpression	bladder cancer recurrent	346	bladder cancer recurrent	0.965441
AlteredExpression	susceptibility to viral and mycobacterial infection	347	susceptibility to viral and mycobacterial infection	0.987605
AlteredExpression	heart failure with normal ejection fraction	348	heart failure with normal ejection fraction	0.995197
AlteredExpression	moderate obesity	349	moderate obesity	0.98929
AlteredExpression	C0033893|C0349268|C0494408	350	tension headache	0.99942
AlteredExpression	high grade b-cell lymphoma	351	high grade b-cell lymphoma	0.974947
AlteredExpression	corticosteroid-induced glaucoma	352	corticosteroid-induced glaucoma	0.957887
AlteredExpression	C1328252	353	mucocutaneous leishmaniasis	0.980321
AlteredExpression	acute alcoholic liver disease	354	acute alcoholic liver disease	0.991452
AlteredExpression	C0004153|C0007775	355	cerebral atherosclerosis	0.994893
AlteredExpression	st-segment elevation myocardial infarction (stemi)	356	st-segment elevation myocardial infarction (stemi)	0.988411
AlteredExpression	gastric varix	357	gastric varix	0.991532
AlteredExpression	congenital melanocytic nevus	358	congenital melanocytic nevus	0.996892
AlteredExpression	secondary antiphospholipid syndrome	359	secondary antiphospholipid syndrome	0.968577
AlteredExpression	cytomegaloviral colitis	360	cytomegaloviral colitis	0.979553
AlteredExpression	myocardial infarction, stroke	361	myocardial infarction, stroke	0.99972
AlteredExpression	hereditary peripheral neuropathy	362	hereditary peripheral neuropathy	0.981389
AlteredExpression	peroxisome biogenesis disorder, complementation group d	363	peroxisome biogenesis disorder, complementation group d	0.988943
AlteredExpression	glandular neoplasms	364	glandular neoplasms	0.995566
AlteredExpression	colitis, ischemic	365	colitis, ischemic	0.970046
AlteredExpression	paranasal sinus disorder	366	paranasal sinus disorder	0.955713
AlteredExpression	acquired protein s deficiency	367	acquired protein s deficiency	0.955958
AlteredExpression	adenoid cystic breast carcinoma	368	adenoid cystic breast carcinoma	0.998964
AlteredExpression	pleocytosis	369	pleocytosis	0.996147
AlteredExpression	b-cell aplasia	370	b-cell aplasia	0.958876
AlteredExpression	testicular dysgenesis	371	testicular dysgenesis	0.999474
AlteredExpression	hyperuricemic nephropathy	372	hyperuricemic nephropathy	0.990308
AlteredExpression	aromatase deficiency	373	aromatase deficiency	0.998717
AlteredExpression	pleomorphic adenoma of lacrimal gland	374	pleomorphic adenoma of lacrimal gland	0.995568
AlteredExpression	C0033845|C0151620	375	hypertensive encephalopathy	0.970288
AlteredExpression	central nervous system embryonal tumor, not otherwise specified	376	central nervous system embryonal tumor, not otherwise specified	0.984302
AlteredExpression	chronic lymphoproliferative disorder of nk-cells	377	chronic lymphoproliferative disorder of nk-cells	0.949354
AlteredExpression	endolymphatic sac tumor	378	endolymphatic sac tumor	0.953539
AlteredExpression	yersinia infections	379	yersinia infections	0.99833
AlteredExpression	hypoplastic enamel-onycholysis-hypohidrosis syndrome	380	hypoplastic enamel-onycholysis-hypohidrosis syndrome	0.999771
AlteredExpression	infection by leishmania braziliensis	381	infection by leishmania braziliensis	0.979805
AlteredExpression	hemangioma of retina	382	hemangioma of retina	1
AlteredExpression	non-st elevation (nstemi) myocardial infarction	383	non-st elevation (nstemi) myocardial infarction	0.974856
AlteredExpression	nuchal bleb, familial	384	nuchal bleb, familial	0.993838
AlteredExpression	sustained ventricular tachycardia	385	sustained ventricular tachycardia	0.997005
AlteredExpression	cardiovascular morbidity	386	cardiovascular morbidity	0.985848
AlteredExpression	C0155731|C0348786|C0348787	387	cerebral venous sinus thrombosis	0.987772
AlteredExpression	total intestinal aganglionosis	388	total intestinal aganglionosis	0.982861
AlteredExpression	familial alzheimer disease of early onset	389	familial alzheimer disease of early onset	0.994794
AlteredExpression	adult acute monoblastic leukemia	390	adult acute monoblastic leukemia	0.95981
AlteredExpression	mucocutaneous candidiasis	391	mucocutaneous candidiasis	0.999318
AlteredExpression	leukemia, prolymphocytic, b-cell	392	leukemia, prolymphocytic, b-cell	0.992173
AlteredExpression	hiv lipodystrophy	393	hiv lipodystrophy	0.994216
AlteredExpression	placentitis (disorder)	394	placentitis (disorder)	0.982959
AlteredExpression	primary raynaud phenomenon	395	primary raynaud phenomenon	0.94145
AlteredExpression	pfeiffer syndrome	396	pfeiffer syndrome	0.990906
AlteredExpression	C0342611|C0868872	397	amyloid nephropathy	0.999065
AlteredExpression	toxic nodular goiter	398	toxic nodular goiter	0.999316
AlteredExpression	C0154412|C0154413|C0349213|C0392322|C0494396|C0494399|C0494400	399	depression, psychotic	0.945579
AlteredExpression	duodenal cancer	400	duodenal cancer	0.937094
AlteredExpression	recurrent meningioma	401	recurrent meningioma	0.99747
AlteredExpression	serous endometrial intraepithelial carcinoma	402	serous endometrial intraepithelial carcinoma	0.998178
AlteredExpression	adenosquamous cell lung cancer	403	adenosquamous cell lung cancer	0.958479
AlteredExpression	endometrial undifferentiated carcinoma	404	endometrial undifferentiated carcinoma	0.98058
AlteredExpression	cotton wool plaques	405	cotton wool plaques	0.934844
AlteredExpression	childhood gastrointestinal stromal tumor	406	childhood gastrointestinal stromal tumor	0.981645
AlteredExpression	hypertension in children	407	hypertension in children	0.998798
AlteredExpression	vaso-occlusive crisis	408	vaso-occlusive crisis	0.971579
AlteredExpression	osteoid osteoma	409	osteoid osteoma	0.990741
AlteredExpression	secondary malignant neoplasm of prostate	410	secondary malignant neoplasm of prostate	0.997527
AlteredExpression	osteoma cutis	411	osteoma cutis	0.97108
AlteredExpression	late onset neutropenia	412	late onset neutropenia	0.998151
AlteredExpression	asthma, doctor diagnosed	413	asthma, doctor diagnosed	0.937245
AlteredExpression	mineralocorticoid excess syndrome, apparent	414	mineralocorticoid excess syndrome, apparent	0.992007
AlteredExpression	advanced bile duct carcinoma	415	advanced bile duct carcinoma	0.976702
AlteredExpression	insulin-dependent diabetes mellitus secretory diarrhea syndrome	416	insulin-dependent diabetes mellitus secretory diarrhea syndrome	0.995591
AlteredExpression	induced ventricular tachycardia	417	induced ventricular tachycardia	0.974659
AlteredExpression	hyperparathyroidism, neonatal severe	418	hyperparathyroidism, neonatal severe	0.97304
AlteredExpression	childhood acute basophilic leukemia	419	childhood acute basophilic leukemia	0.94706
AlteredExpression	C0030804	420	pemphigoid, benign mucous membrane	0.992299
AlteredExpression	papillary cystic tumor	421	papillary cystic tumor	0.95711
AlteredExpression	asthma aspirin-sensitive	422	asthma aspirin-sensitive	0.989367
AlteredExpression	C0349015	423	neoplasm of cerebrum	0.9598
AlteredExpression	cardiac autonomic neuropathy	424	cardiac autonomic neuropathy	0.99321
AlteredExpression	ldlr mutation	425	ldlr mutation	0.992764
AlteredExpression	tumour ulceration	426	tumour ulceration	0.965562
AlteredExpression	recurrent malignant glioma	427	recurrent malignant glioma	0.984016
AlteredExpression	neuronal ceroid lipofuscinosis due to cathepsin d deficiency	428	neuronal ceroid lipofuscinosis due to cathepsin d deficiency	0.9923
AlteredExpression	rathke cleft cysts	429	rathke cleft cysts	0.988857
AlteredExpression	zap70 deficiency	430	zap70 deficiency	0.963946
AlteredExpression	pulmonary histiocytosis x	431	pulmonary histiocytosis x	0.934946
AlteredExpression	sympathomimetic disorder	432	sympathomimetic disorder	0.956694
AlteredExpression	adult grade i meningioma	433	adult grade i meningioma	0.968173
AlteredExpression	hyper-immunoglobulin e syndrome, autosomal dominant	434	hyper-immunoglobulin e syndrome, autosomal dominant	0.993058
AlteredExpression	mixed tumor, mullerian	435	mixed tumor, mullerian	0.937197
AlteredExpression	renal cancer metastatic	436	renal cancer metastatic	0.996959
AlteredExpression	hypoadiponectinemia	437	hypoadiponectinemia	0.999215
AlteredExpression	ventricular dysfunction	438	ventricular dysfunction	0.99846
AlteredExpression	anatomic stage iv breast cancer ajcc v8	439	anatomic stage iv breast cancer ajcc v8	0.988818
AlteredExpression	hemodynamic instability	440	hemodynamic instability	0.990794
AlteredExpression	azotemia	441	azotemia	0.985442
AlteredExpression	light chain (al) amyloidosis	442	light chain (al) amyloidosis	0.958802
AlteredExpression	colorectal neuroendocrine carcinoma	443	colorectal neuroendocrine carcinoma	0.999524
AlteredExpression	myd88 deficiency	444	myd88 deficiency	0.977189
AlteredExpression	spitzoid melanoma	445	spitzoid melanoma	0.999612
AlteredExpression	localized vitiligo	446	localized vitiligo	0.928578
AlteredExpression	C0155557|C0155686|C0155692|C0348612|C0348613|C0348674|C0348676|C0349351	447	acute myocarditis	0.995235
AlteredExpression	adolescent obesity	448	adolescent obesity	0.9979
AlteredExpression	poorly differentiated sarcoma	449	poorly differentiated sarcoma	0.958392
AlteredExpression	central nervous system sensitization	450	central nervous system sensitization	0.969254
AlteredExpression	C0494408	451	chronic tension-type headache|headache, intractable	0.93807
AlteredExpression	anaplastic lymphoma kinase positive anaplastic large cell lymphoma	452	anaplastic lymphoma kinase positive anaplastic large cell lymphoma	0.998366
AlteredExpression	ovotesticular differences of sex development	453	ovotesticular differences of sex development	0.995884
AlteredExpression	supratentorial neoplasms	454	supratentorial neoplasms	0.980492
AlteredExpression	selective mutism specific to childhood and adolescence	455	selective mutism specific to childhood and adolescence	0.937842
AlteredExpression	short stature homeobox deficiency	456	short stature homeobox deficiency	0.999924
AlteredExpression	C0917804	457	brain aneurysm	0.99372
AlteredExpression	attention deficit-hyperactivity	458	attention deficit-hyperactivity	0.972956
AlteredExpression	C0349278|C0995154	459	chronic pain syndrome	0.998194
AlteredExpression	leukemic infiltration	460	leukemic infiltration	0.973705
AlteredExpression	round cell liposarcoma	461	round cell liposarcoma	0.945412
AlteredExpression	C0032453	462	polychondritis, relapsing	0.996123
AlteredExpression	C0338808|C0494400	463	depression and suicide	0.988727
AlteredExpression	intraventricular meningioma	464	intraventricular meningioma	0.966777
AlteredExpression	C0162852	465	pityriasis lichenoides et varioliformis acuta	0.94389
AlteredExpression	transitional cell carcinoma in situ	466	transitional cell carcinoma in situ	0.962706
AlteredExpression	C0339058	467	trichiasis	0.968789
AlteredExpression	benign neoplasm of kidney	468	benign neoplasm of kidney	0.984579
AlteredExpression	angioendotheliomatosis	469	angioendotheliomatosis	0.994242
AlteredExpression	severe major depression with psychotic features	470	severe major depression with psychotic features	0.939567
AlteredExpression	C0085580	471	malignant hypertension	0.983318
AlteredExpression	malignant mixed mesodermal (mullerian) tumor	472	malignant mixed mesodermal (mullerian) tumor	0.932822
AlteredExpression	kayser-fleischer ring	473	kayser-fleischer ring	0.987388
AlteredExpression	intraepithelial squamous cell carcinoma	474	intraepithelial squamous cell carcinoma	0.956322
AlteredExpression	dedifferentiated chondrosarcoma	475	dedifferentiated chondrosarcoma	0.939438
AlteredExpression	childhood grade i meningioma	476	childhood grade i meningioma	0.954842
AlteredExpression	urinary incontinence of non-organic origin	477	urinary incontinence of non-organic origin	0.987363
AlteredExpression	benign neoplasm of liver	478	benign neoplasm of liver	0.964596
AlteredExpression	C0270890|C0477626|C0700594	479	lumbar radiculopathy	0.990611
AlteredExpression	refractory celiac disease	480	refractory celiac disease	0.99458
AlteredExpression	C0452147	481	hypospadias, penoscrotal	0.998678
AlteredExpression	myocardial necrosis	482	myocardial necrosis	0.985445
AlteredExpression	C0157705|C0476486|C0494627	483	generalized enlarged lymph nodes	0.988412
AlteredExpression	hypocalciuric hypercalcemia	484	hypocalciuric hypercalcemia	0.996632
AlteredExpression	malignant desmoplastic melanoma	485	malignant desmoplastic melanoma	0.958452
AlteredExpression	internal carotid artery stenosis	486	internal carotid artery stenosis	0.982834
AlteredExpression	charcot-marie-tooth disease, x-linked, 1	487	charcot-marie-tooth disease, x-linked, 1	0.98679
AlteredExpression	nevus sebaceous	488	nevus sebaceous	0.98979
AlteredExpression	colorectal cancer recurrent	489	colorectal cancer recurrent	0.980519
AlteredExpression	intestinal adenocarcinoma	490	intestinal adenocarcinoma	0.978291
AlteredExpression	cervical intraepithelial neoplasia grade 2/3	491	cervical intraepithelial neoplasia grade 2/3	0.986514
AlteredExpression	glioblastoma, idh-mutant	492	glioblastoma, idh-mutant	0.952316
AlteredExpression	acute generalized exanthematous pustulosis	493	acute generalized exanthematous pustulosis	0.983565
AlteredExpression	metaphyseal anadysplasia	494	metaphyseal anadysplasia	0.999612
AlteredExpression	beta thalassemia minor	495	beta thalassemia minor	0.946774
AlteredExpression	thyroid gland oncocytic adenoma	496	thyroid gland oncocytic adenoma	0.993519
AlteredExpression	hypersensitive syndrome	497	hypersensitive syndrome	0.966997
AlteredExpression	nephrogenic systemic fibrosis	498	nephrogenic systemic fibrosis	0.996524
AlteredExpression	advanced renal cell carcinoma	499	advanced renal cell carcinoma	0.985415
AlteredExpression	childhood giant cell glioblastoma	500	childhood giant cell glioblastoma	0.970788
AlteredExpression	ophthalmia, sympathetic	501	ophthalmia, sympathetic	0.997065
AlteredExpression	hereditary ovarian carcinoma	502	hereditary ovarian carcinoma	0.998936
AlteredExpression	C0158447|C0451884	503	idiopathic osteoporosis	0.991282
AlteredExpression	optic nerve glioma	504	optic nerve glioma	0.960616
AlteredExpression	hepatic siderosis	505	hepatic siderosis	0.940865
AlteredExpression	zoonotic form of cutaneous leishmaniasis	506	zoonotic form of cutaneous leishmaniasis	0.999503
AlteredExpression	C0032310|C0348677|C0348681|C0494639|C0495389|C0869210	507	pneumonia, viral	0.969672
AlteredExpression	C0029804|C0042974	508	vascular fragility	0.993026
AlteredExpression	leukemic infiltration of skin	509	leukemic infiltration of skin	0.965479
AlteredExpression	hypertriglyceridemic waist	510	hypertriglyceridemic waist	0.983559
AlteredExpression	mineralocorticoid deficiency	511	mineralocorticoid deficiency	0.976164
AlteredExpression	metachromatic leukodystrophy, adult-type (disorder)	512	metachromatic leukodystrophy, adult-type (disorder)	0.983076
AlteredExpression	verrucous epidermal nevus	513	verrucous epidermal nevus	0.923578
AlteredExpression	encephalocraniocutaneous lipomatosis	514	encephalocraniocutaneous lipomatosis	0.928764
AlteredExpression	frontotemporal lobar degeneration with tdp43 inclusions, grn-related	515	frontotemporal lobar degeneration with tdp43 inclusions, grn-related	0.994472
AlteredExpression	C0348638|C0348833|C0348834|C0348835|C0494612	516	cerebral artery stenosis	0.989911
AlteredExpression	radicular pain	517	radicular pain	0.997301
AlteredExpression	autoimmune syndrome type ii, polyglandular	518	autoimmune syndrome type ii, polyglandular	0.97205
AlteredExpression	microangiopathy, diabetic	519	microangiopathy, diabetic	0.9888
AlteredExpression	autoinflammatory syndrome	520	autoinflammatory syndrome	0.988538
AlteredExpression	recurrent hepatitis	521	recurrent hepatitis	0.995666
AlteredExpression	decompensated cardiac failure	522	decompensated cardiac failure	0.996011
AlteredExpression	nasal allergies	523	nasal allergies	0.950967
AlteredExpression	osteopenia/osteoporosis	524	osteopenia/osteoporosis	0.998871
AlteredExpression	gastric adenoma	525	gastric adenoma	0.956218
AlteredExpression	distal ileal obstruction syndrome	526	distal ileal obstruction syndrome	0.953394
AlteredExpression	ocular toxoplasmosis	527	ocular toxoplasmosis	0.996517
AlteredExpression	adenocarcinoma, scirrhous	528	adenocarcinoma, scirrhous	0.927498
AlteredExpression	bone sarcoma	529	bone sarcoma	0.989822
AlteredExpression	blastoma	530	blastoma	0.955401
AlteredExpression	occupational diseases	531	occupational diseases	0.960705
AlteredExpression	stage iv lung cancer ajcc v7	532	stage iv lung cancer ajcc v7	0.93441
AlteredExpression	polymorphic reticulosis	533	polymorphic reticulosis	0.999829
AlteredExpression	pigmented lesions	534	pigmented lesions	0.974142
AlteredExpression	ependymoma of brain	535	ependymoma of brain	0.959041
AlteredExpression	proximal-type epithelioid sarcoma	536	proximal-type epithelioid sarcoma	0.927128
AlteredExpression	C0029882|C0155415|C0155460|C0271431|C0477443	537	acute otitis media	0.999821
AlteredExpression	childhood epithelioid sarcoma	538	childhood epithelioid sarcoma	0.948673
AlteredExpression	infantile fibrosarcoma	539	infantile fibrosarcoma	0.956694
AlteredExpression	prodromal alzheimer disease	540	prodromal alzheimer disease	0.992367
AlteredExpression	rheumatoid arthritis, systemic juvenile	541	rheumatoid arthritis, systemic juvenile	0.999718
AlteredExpression	auricular swelling	542	auricular swelling	0.98196
AlteredExpression	C0018378|C0038436|C0156410	543	post-concussion syndrome	0.996803
AlteredExpression	C0478015	544	thyroid agenesis	0.987638
AlteredExpression	meningococcemia	545	meningococcemia	0.977576
AlteredExpression	C0155626|C0155668|C0260469	546	old myocardial infarction	0.942833
AlteredExpression	nevus, epidermal (disorder)	547	nevus, epidermal (disorder)	0.986274
AlteredExpression	stage iv lung cancer ajcc v6	548	stage iv lung cancer ajcc v6	0.929791
AlteredExpression	phenylketonuria, maternal	549	phenylketonuria, maternal	0.956136
AlteredExpression	immune-mediated hepatitis	550	immune-mediated hepatitis	0.998543
AlteredExpression	gastric gastrointestinal stromal tumor	551	gastric gastrointestinal stromal tumor	0.9649
AlteredExpression	severe beta thalassemia	552	severe beta thalassemia	0.974706
AlteredExpression	dianzani autoimmune lymphoproliferative syndrome	553	dianzani autoimmune lymphoproliferative syndrome	0.982588
AlteredExpression	renal vascular disorder	554	renal vascular disorder	0.984645
AlteredExpression	chronic idiopathic neutropenia	555	chronic idiopathic neutropenia	0.967755
AlteredExpression	pleural mesothelioma	556	pleural mesothelioma	0.968875
AlteredExpression	diffuse large b-cell lymphoma of central nervous system	557	diffuse large b-cell lymphoma of central nervous system	0.964706
AlteredExpression	surface epithelial-stromal tumor	558	surface epithelial-stromal tumor	0.956043
AlteredExpression	C0003090|C0869450	559	joint stiffness	0.999375
AlteredExpression	malignant vaginal neoplasm	560	malignant vaginal neoplasm	1
AlteredExpression	adult anaplastic oligodendroglioma	561	adult anaplastic oligodendroglioma	0.983991
AlteredExpression	beryllium disease	562	beryllium disease	0.999768
AlteredExpression	acute type b viral hepatitis	563	acute type b viral hepatitis	0.947514
AlteredExpression	infection of ear	564	infection of ear	0.983561
AlteredExpression	grade i meningioma	565	grade i meningioma	0.952
AlteredExpression	basal cell adenocarcinoma of salivary gland	566	basal cell adenocarcinoma of salivary gland	0.989699
AlteredExpression	cystadenofibroma	567	cystadenofibroma	0.918859
AlteredExpression	C0001169|C0003969|C0028077|C0029665|C0031707|C0042842|C0042850|C0042870|C0042875|C0042880|C0154231|C0154232|C0154233|C0154234|C0154235|C0154236|C0154237|C0154238|C0154260|C0154289|C0154686|C0348474|C0348954|C0348955|C0349082|C0477301|C0477520|C0494217|C0494218|C0494324|C0495417|C1510471|C1527330|C2004521	568	vitamin deficiency	0.97596
AlteredExpression	candidiasis, chronic mucocutaneous	569	candidiasis, chronic mucocutaneous	0.995644
AlteredExpression	6-pyruvoyl-tetrahydropterin synthase deficiency	570	6-pyruvoyl-tetrahydropterin synthase deficiency	0.985453
AlteredExpression	hereditary leiomyomatosis and renal cell cancer	571	hereditary leiomyomatosis and renal cell cancer	0.979232
AlteredExpression	meningeal carcinomatosis	572	meningeal carcinomatosis	0.999578
AlteredExpression	mammary analogue secretory carcinoma	573	mammary analogue secretory carcinoma	0.957587
AlteredExpression	macroangiopathy	574	macroangiopathy	0.947319
AlteredExpression	mycobacterium infections, nontuberculous	575	mycobacterium infections, nontuberculous	0.970156
AlteredExpression	diabetes mellitus autosomal dominant type ii (disorder)	576	diabetes mellitus autosomal dominant type ii (disorder)	0.962948
AlteredExpression	spinocerebellar ataxia 15	577	spinocerebellar ataxia 15	0.977168
AlteredExpression	congenital epicanthus	578	congenital epicanthus	0.994247
AlteredExpression	C0013298|C0267166	579	duodenitis	0.980444
AlteredExpression	urethral intrinsic sphincter deficiency	580	urethral intrinsic sphincter deficiency	0.994641
AlteredExpression	lipoatrophic diabetes mellitus	581	lipoatrophic diabetes mellitus	0.992669
AlteredExpression	autonomic nervous system imbalance	582	autonomic nervous system imbalance	0.995495
AlteredExpression	C0152717	583	tuberculosis of intestines|tuberculous ascites	0.975631
AlteredExpression	adult systemic anaplastic large cell lymphoma	584	adult systemic anaplastic large cell lymphoma	0.976042
AlteredExpression	activated pi3k-delta syndrome	585	activated pi3k-delta syndrome	0.938561
AlteredExpression	childhood anaplastic oligodendroglioma	586	childhood anaplastic oligodendroglioma	0.985442
AlteredExpression	microangiopathic hemolytic anemia	587	microangiopathic hemolytic anemia	0.985779
AlteredExpression	C0343677|C0348147|C0348539|C0694469	588	syphilis, secondary	0.993623
AlteredExpression	rasmussen subacute encephalitis	589	rasmussen subacute encephalitis	0.983157
AlteredExpression	drug eruptions	590	drug eruptions	0.949806
AlteredExpression	myelinopathy	591	myelinopathy	0.954559
AlteredExpression	cardiac sarcoidosis	592	cardiac sarcoidosis	0.945758
AlteredExpression	C0019294	593	inguinal hernia, indirect	0.964994
AlteredExpression	carcinoma of extrahepatic bile duct	594	carcinoma of extrahepatic bile duct	0.920049
AlteredExpression	polycystic lipomembranous osteodysplasia with sclerosing leukoencephalopathy	595	polycystic lipomembranous osteodysplasia with sclerosing leukoencephalopathy	0.949189
AlteredExpression	papillary neoplasm	596	papillary neoplasm	0.973794
AlteredExpression	adult attention deficit hyperactivity disorder	597	adult attention deficit hyperactivity disorder	0.996502
AlteredExpression	chronic infantile neurological, cutaneous, and articular syndrome	598	chronic infantile neurological, cutaneous, and articular syndrome	0.991449
AlteredExpression	low grade lymphoma (neoplasm)	599	low grade lymphoma (neoplasm)	0.993175
AlteredExpression	C0494399|C0494400	600	major depression, single episode	0.99129
AlteredExpression	childhood acute monoblastic leukemia	601	childhood acute monoblastic leukemia	0.959753
AlteredExpression	laryngomalacia	602	laryngomalacia	0.997917
AlteredExpression	C0038013|C0343176|C0348540|C0348715|C0409675|C0451831|C0451832|C0477606	603	spondylitis	0.998392
AlteredExpression	hemochromatosis, type 4	604	hemochromatosis, type 4	0.975582
AlteredExpression	t-cell lymphoblastic leukemia/lymphoma	605	t-cell lymphoblastic leukemia/lymphoma	0.981617
AlteredExpression	C0152069|C0153293	606	echinococcus multilocularis infection	0.984367
AlteredExpression	her-2 positive breast cancer	607	her-2 positive breast cancer	0.953424
AlteredExpression	histiocytoma	608	histiocytoma	0.984365
AlteredExpression	krukenberg tumor	609	krukenberg tumor	0.952146
AlteredExpression	ceroid lipofuscinosis, neuronal, 1	610	ceroid lipofuscinosis, neuronal, 1	0.97332
AlteredExpression	cornea verticillata	611	cornea verticillata	0.957766
AlteredExpression	pancreatic steatosis	612	pancreatic steatosis	0.923367
AlteredExpression	inverted papilloma	613	inverted papilloma	0.9702
AlteredExpression	C0034735	614	raynaud disease	0.999744
AlteredExpression	acquired thrombophilia	615	acquired thrombophilia	0.955458
AlteredExpression	bk virus nephropathy	616	bk virus nephropathy	0.984776
AlteredExpression	core binding factor acute myeloid leukemia	617	core binding factor acute myeloid leukemia	0.979745
AlteredExpression	crigler najjar syndrome, type 2	618	crigler najjar syndrome, type 2	0.952555
AlteredExpression	adult subependymoma	619	adult subependymoma	0.972857
AlteredExpression	C0004352|C0338986|C0349329	620	social communication disorder	0.999117
AlteredExpression	C0270890|C0451888|C0477615|C0477616|C0477626|C0700594	621	radiculopathy	0.967415
AlteredExpression	anaplastic large cell lymphoma, alk-positive	622	anaplastic large cell lymphoma, alk-positive	0.955841
AlteredExpression	noonan syndrome 8	623	noonan syndrome 8	0.992568
AlteredExpression	infection of foot	624	infection of foot	0.999108
AlteredExpression	fibrous histiocytoma of tendon sheath	625	fibrous histiocytoma of tendon sheath	0.974633
AlteredExpression	hemochromatosis, type 3	626	hemochromatosis, type 3	0.995987
AlteredExpression	C0011608|C0477474|C0494827	627	dermatitis herpetiformis	0.981603
AlteredExpression	chromoblastomycosis	628	chromoblastomycosis	0.999376
AlteredExpression	C0156369	629	endometrial polyp	0.990421
AlteredExpression	stage 0 cutaneous melanoma ajcc v6 and v7	630	stage 0 cutaneous melanoma ajcc v6 and v7	0.931395
AlteredExpression	advanced urothelial carcinoma	631	advanced urothelial carcinoma	0.96642
AlteredExpression	C0349554|C0349555|C0686277|C0869073	632	vaginal intraepithelial neoplasia	0.999366
AlteredExpression	gastric lymphoma	633	gastric lymphoma	0.996309
AlteredExpression	sialadenitis	634	sialadenitis	0.971118
AlteredExpression	neurocytoma	635	neurocytoma	0.932232
AlteredExpression	adult epithelioid sarcoma	636	adult epithelioid sarcoma	0.942663
AlteredExpression	eosinophilia-myalgia syndrome	637	eosinophilia-myalgia syndrome	0.977087
AlteredExpression	C0036330	638	intestinal schistosomiasis|schistosomiasis mansoni	0.997304
AlteredExpression	rasmussen syndrome	639	rasmussen syndrome	0.97518
AlteredExpression	C0027651|C0153448|C0349052|C0494147|C0750952	640	biliary tract neoplasm	0.975566
AlteredExpression	renal angiomyoadenomatous tumor	641	renal angiomyoadenomatous tumor	0.924532
AlteredExpression	sacral chordoma	642	sacral chordoma	0.998545
AlteredExpression	C0085694|C0156202	643	chronic cholecystitis	0.968248
AlteredExpression	metachromatic leukodystrophy, infant	644	metachromatic leukodystrophy, infant	0.983985
AlteredExpression	nerve sheath tumors	645	nerve sheath tumors	0.951915
AlteredExpression	inherited platelet disorder	646	inherited platelet disorder	0.932498
AlteredExpression	C0345188|C0345201|C0348741|C0478031|C0478032|C0494766	647	stenosis of intestine	0.917127
AlteredExpression	cutaneous candidiasis	648	cutaneous candidiasis	0.983802
AlteredExpression	recurrent chronic lymphoid leukemia	649	recurrent chronic lymphoid leukemia	0.982437
AlteredExpression	ulcerative colitis or crohn	650	ulcerative colitis or crohn	0.949021
AlteredExpression	left ventricular diastolic dysfunction	651	left ventricular diastolic dysfunction	0.957952
AlteredExpression	impulsive character (finding)	652	impulsive character (finding)	0.981645
AlteredExpression	endometrial intraepithelial neoplasia	653	endometrial intraepithelial neoplasia	0.937494
AlteredExpression	age-related cognitive decline	654	age-related cognitive decline	0.976097
AlteredExpression	humoral hypercalcemia of malignancy (disorder)	655	humoral hypercalcemia of malignancy (disorder)	0.944074
AlteredExpression	port-wine stain	656	port-wine stain	0.991643
AlteredExpression	sebaceous adenoma	657	sebaceous adenoma	0.965367
AlteredExpression	leukemia, myeloid, accelerated phase	658	leukemia, myeloid, accelerated phase	0.91463
AlteredExpression	C0392492	659	periapical granuloma	0.965459
AlteredExpression	C0236795|C0556007|C1270972	660	memory disorders	0.982223
AlteredExpression	stage iv breast cancer ajcc v6 and v7	661	stage iv breast cancer ajcc v6 and v7	0.988924
AlteredExpression	cannabis dependence	662	cannabis dependence	0.975402
AlteredExpression	secondary myelodysplastic syndromes	663	secondary myelodysplastic syndromes	0.928934
AlteredExpression	colon (non-specific) lesion	664	colon (non-specific) lesion	0.985486
AlteredExpression	foot ulcer	665	foot ulcer	0.972496
AlteredExpression	cellular blue nevus	666	cellular blue nevus	0.981894
AlteredExpression	46, xx testicular disorders of sex development	667	46, xx testicular disorders of sex development	0.972426
AlteredExpression	melanocytoma	668	melanocytoma	0.999283
AlteredExpression	portal fibrosis	669	portal fibrosis	0.982791
AlteredExpression	insulin resistance syndrome	670	insulin resistance syndrome	0.984379
AlteredExpression	nodular tenosynovitis	671	nodular tenosynovitis	0.95795
AlteredExpression	17-alpha-hydroxylase/17,20 lyase deficiency	672	17-alpha-hydroxylase/17,20 lyase deficiency	0.999627
AlteredExpression	winchester syndrome (disorder)	673	winchester syndrome (disorder)	0.983039
AlteredExpression	adult giant cell glioblastoma	674	adult giant cell glioblastoma	0.961728
AlteredExpression	carcinoma ex pleomorphic adenoma	675	carcinoma ex pleomorphic adenoma	0.930793
AlteredExpression	hypopharyngeal neoplasms	676	hypopharyngeal neoplasms	0.953325
AlteredExpression	thin basement membrane disease	677	thin basement membrane disease	0.998983
AlteredExpression	familial renal glucosuria	678	familial renal glucosuria	0.9474
AlteredExpression	hyperalphalipoproteinemia 1	679	hyperalphalipoproteinemia 1	0.982193
AlteredExpression	autoimmune primary adrenal insufficiency	680	autoimmune primary adrenal insufficiency	0.998957
AlteredExpression	non st segment elevation myocardial infarction	681	non st segment elevation myocardial infarction	0.971716
AlteredExpression	malignant tumor of peritoneum	682	malignant tumor of peritoneum	0.988114
AlteredExpression	rds - infants	683	rds - infants	0.948119
AlteredExpression	gastric cardia carcinoma	684	gastric cardia carcinoma	0.959256
AlteredExpression	malignant neoplasm of cardioesophageal junction of stomach	685	malignant neoplasm of cardioesophageal junction of stomach	0.999026
AlteredExpression	hypertrophy of parotid gland	686	hypertrophy of parotid gland	0.983583
AlteredExpression	vascular cognitive impairment	687	vascular cognitive impairment	0.994256
AlteredExpression	myeloperoxidase deficiency	688	myeloperoxidase deficiency	0.996491
AlteredExpression	parosteal osteosarcoma	689	parosteal osteosarcoma	0.907464
AlteredExpression	macrovascular disease	690	macrovascular disease	0.973941
AlteredExpression	acute myocardial ischemia	691	acute myocardial ischemia	0.956
AlteredExpression	C0477320	692	sinus histiocytosis	0.988617
AlteredExpression	adult penile carcinoma	693	adult penile carcinoma	0.96541
AlteredExpression	refractory colorectal carcinoma	694	refractory colorectal carcinoma	0.985821
AlteredExpression	C0478034|C0494805|C0494808|C0869272	695	blind loop syndrome	0.987548
AlteredExpression	hypocalcemia, autosomal dominant 1	696	hypocalcemia, autosomal dominant 1	0.9795
AlteredExpression	infant acute undifferentiated leukemia	697	infant acute undifferentiated leukemia	0.962614
AlteredExpression	ovotesticular disorders of sex development	698	ovotesticular disorders of sex development	0.995697
AlteredExpression	juvenile polyposis coli	699	juvenile polyposis coli	0.994386
AlteredExpression	non-st-segment elevation myocardial infarction (nstemi)	700	non-st-segment elevation myocardial infarction (nstemi)	0.974309
AlteredExpression	ear inflammation	701	ear inflammation	0.985028
AlteredExpression	papillary adenocarcinoma	702	papillary adenocarcinoma	0.936903
AlteredExpression	anemia in children	703	anemia in children	0.993797
AlteredExpression	burn scar	704	burn scar	0.962417
AlteredExpression	endocervical adenocarcinoma	705	endocervical adenocarcinoma	0.92122
AlteredExpression	ceruloplasmin deficiency	706	ceruloplasmin deficiency	0.989921
AlteredExpression	C0004692|C0013371|C0276774|C0302358|C0341333	707	dysentery	0.945799
AlteredExpression	signet-ring cell adenocarcinoma gastric	708	signet-ring cell adenocarcinoma gastric	0.985635
AlteredExpression	endocervical carcinoma	709	endocervical carcinoma	0.919958
AlteredExpression	dysglycemia	710	dysglycemia	0.974176
AlteredExpression	secondary malignant neoplasm of female breast	711	secondary malignant neoplasm of female breast	0.986573
AlteredExpression	mass of thyroid gland	712	mass of thyroid gland	0.963989
AlteredExpression	intestinal diseases, parasitic	713	intestinal diseases, parasitic	0.995733
AlteredExpression	C0348583|C0348584	714	rheumatic disease of heart valve	0.943675
AlteredExpression	psychological symptom	715	psychological symptom	0.97525
AlteredExpression	primary cutaneous follicle center lymphoma	716	primary cutaneous follicle center lymphoma	0.99878
AlteredExpression	C0038436|C0478142|C0546983|C1318533|C1442976	717	emotional stress	0.982137
AlteredExpression	influenza-like illness	718	influenza-like illness	0.991599
AlteredExpression	papilloma, squamous cell	719	papilloma, squamous cell	0.961041
AlteredExpression	breast diffuse large b-cell lymphoma	720	breast diffuse large b-cell lymphoma	0.992295
AlteredExpression	C0478093	721	skeletal malformation	0.956835
AlteredExpression	stage iii cutaneous melanoma ajcc v6	722	stage iii cutaneous melanoma ajcc v6	0.960901
AlteredExpression	disorder characterized by fever	723	disorder characterized by fever	0.989401
AlteredExpression	C0038019|C0270890|C0451668|C0477430|C0477614|C0477615|C0477616|C0700594	724	spondylosis	0.999921
AlteredExpression	C0011636|C0040249|C0040252|C0040255|C0040259|C0040261|C0040262|C0152067|C0153246|C0494103|C1384589	725	tinea	0.970826
AlteredExpression	paranasal sinus and nasal cavity cancer	726	paranasal sinus and nasal cavity cancer	0.990029
AlteredExpression	adenine phosphoribosyltransferase deficiency	727	adenine phosphoribosyltransferase deficiency	0.992994
AlteredExpression	C0343052	728	guttate psoriasis	0.999583
AlteredExpression	aortic stiffness	729	aortic stiffness	0.974422
AlteredExpression	eccrine spiradenoma	730	eccrine spiradenoma	0.944761
AlteredExpression	hereditary nonpolyposis colorectal neoplasms	731	hereditary nonpolyposis colorectal neoplasms	0.98365
AlteredExpression	adenocarcinoma, metastatic	732	adenocarcinoma, metastatic	0.956636
AlteredExpression	heart failure, systolic	733	heart failure, systolic	0.967401
AlteredExpression	acute on chronic hepatitis b	734	acute on chronic hepatitis b	0.937168
AlteredExpression	atypical scrapie	735	atypical scrapie	0.995837
AlteredExpression	hyponatraemic	736	hyponatraemic	0.98073
AlteredExpression	single vessel disease	737	single vessel disease	0.978492
AlteredExpression	metaplastic carcinoma	738	metaplastic carcinoma	0.953731
AlteredExpression	childhood chronic myelogenous leukemia, bcr-abl1 positive	739	childhood chronic myelogenous leukemia, bcr-abl1 positive	0.983127
AlteredExpression	chronic neutropenia	740	chronic neutropenia	0.974574
AlteredExpression	omenn syndrome	741	omenn syndrome	0.983929
AlteredExpression	C0264743	742	acute arthritis	0.903216
AlteredExpression	aplastic anemia, idiopathic	743	aplastic anemia, idiopathic	0.953651
AlteredExpression	pancreatic adenocarcinoma resectable	744	pancreatic adenocarcinoma resectable	0.968567
AlteredExpression	moderate hereditary factor viii deficiency disease	745	moderate hereditary factor viii deficiency disease	0.99193
AlteredExpression	C0036339|C0236792|C0349342|C0349343|C1443045	746	asperger syndrome	1
AlteredExpression	osteosarcoma localised	747	osteosarcoma localised	0.923926
AlteredExpression	adult b lymphoblastic lymphoma	748	adult b lymphoblastic lymphoma	0.919565
AlteredExpression	pleural solitary fibrous tumor	749	pleural solitary fibrous tumor	0.996123
AlteredExpression	lymph node tuberculosis	750	lymph node tuberculosis	0.980027
AlteredExpression	hutchinson melanotic freckle	751	hutchinson melanotic freckle	0.964904
AlteredExpression	C0153600|C0153601|C0349056	752	malignant neoplasm of penis	0.967123
AlteredExpression	intracranial meningioma	753	intracranial meningioma	0.970435
AlteredExpression	refractory neoplasm	754	refractory neoplasm	0.968034
AlteredExpression	testicular adrenal rest tumor	755	testicular adrenal rest tumor	0.999925
AlteredExpression	C0037061|C0154780	756	siderosis	0.973974
AlteredExpression	C0494246|C0559237	757	malignant histiocytosis	0.979277
AlteredExpression	paget disease, mammary	758	paget disease, mammary	0.973168
AlteredExpression	thrombocytopenia due to platelet alloimmunization	759	thrombocytopenia due to platelet alloimmunization	0.960247
AlteredExpression	pancreatic intraepithelial neoplasia-3	760	pancreatic intraepithelial neoplasia-3	0.930117
AlteredExpression	neuroblastoma recurrent	761	neuroblastoma recurrent	0.918906
AlteredExpression	chlamydia pneumoniae infections	762	chlamydia pneumoniae infections	0.907247
AlteredExpression	myelokathexis	763	myelokathexis	0.973116
AlteredExpression	gata2 deficiency	764	gata2 deficiency	0.947807
AlteredExpression	non-proliferative retinopathy	765	non-proliferative retinopathy	0.971503
AlteredExpression	periodontal infection	766	periodontal infection	0.982128
AlteredExpression	C0348593	767	recurrent myocardial infarction	0.996108
AlteredExpression	flexion contracture - elbow	768	flexion contracture - elbow	0.982743
AlteredExpression	thyroid associated orbitopathy	769	thyroid associated orbitopathy	0.999028
AlteredExpression	bradykinesia	770	bradykinesia	0.997164
AlteredExpression	C0161678|C0161679|C0161680|C0161681|C0161682|C0362054	771	alcohol effect	0.967544
AlteredExpression	C0342342	772	idiopathic hypoparathyroidism	0.982411
AlteredExpression	pneumonia in children	773	pneumonia in children	0.989553
AlteredExpression	immunoglobulin deposition disease	774	immunoglobulin deposition disease	0.999599
AlteredExpression	C0155733	775	atherosclerosis of aorta	0.937605
AlteredExpression	lymphoblastic leukemia in children	776	lymphoblastic leukemia in children	0.946256
AlteredExpression	C0035220|C0035222	777	hyaline membrane disease	0.982712
AlteredExpression	stage i lung cancer ajcc v7	778	stage i lung cancer ajcc v7	0.937552
AlteredExpression	trichoepithelioma	779	trichoepithelioma	0.950961
AlteredExpression	stroke, lacunar	780	stroke, lacunar	0.992649
AlteredExpression	lymphoma, large-cell, follicular	781	lymphoma, large-cell, follicular	0.973793
AlteredExpression	alveolar bone loss	782	alveolar bone loss	0.98168
AlteredExpression	leydig cell hypoplasia	783	leydig cell hypoplasia	0.989957
AlteredExpression	C0152861|C0494628	784	adenitis	0.983199
AlteredExpression	C0236818	785	selective mutism	0.91137
AlteredExpression	philadelphia chromosome positive chronic myelogenous leukemia	786	philadelphia chromosome positive chronic myelogenous leukemia	0.938753
AlteredExpression	calcification of mitral valve	787	calcification of mitral valve	0.982361
AlteredExpression	secondary hypothyroidism	788	secondary hypothyroidism	0.986908
AlteredExpression	gluten sensitivity	789	gluten sensitivity	0.999355
AlteredExpression	stage i lung cancer ajcc v8	790	stage i lung cancer ajcc v8	0.942138
AlteredExpression	C0409652	791	seronegative arthritis|seronegative rheumatoid arthritis	0.918006
AlteredExpression	generalized limb muscle atrophy	792	generalized limb muscle atrophy	0.981911
AlteredExpression	pangastrointestinal system dysfunction	793	pangastrointestinal system dysfunction	0.999762
AlteredExpression	well-differentiated papillary mesothelioma	794	well-differentiated papillary mesothelioma	0.976011
AlteredExpression	hemangioma, intramuscular	795	hemangioma, intramuscular	0.968367
AlteredExpression	cholestasis, chronic	796	cholestasis, chronic	0.957564
AlteredExpression	amyloid neuropathies, familial	797	amyloid neuropathies, familial	0.982796
AlteredExpression	occult hepatitis b	798	occult hepatitis b	0.951819
AlteredExpression	obesity, visceral	799	obesity, visceral	0.943933
AlteredExpression	osler-rendu-weber syndrome 2	800	osler-rendu-weber syndrome 2	0.959344
AlteredExpression	euthymia	801	euthymia	0.959308
AlteredExpression	C0494583|C0494584	802	acute pulmonary embolism	0.980477
AlteredExpression	C0001546|C0005586|C0349214|C0525045	803	disturbance in mood	0.99111
AlteredExpression	C0079744	804	plasmablastic lymphoma	0.97209
AlteredExpression	primary hiv infection	805	primary hiv infection	0.969297
AlteredExpression	negative affectivity	806	negative affectivity	0.98731
AlteredExpression	nephrogenic fibrosing dermopathy	807	nephrogenic fibrosing dermopathy	0.958569
AlteredExpression	infection in children	808	infection in children	0.979435
AlteredExpression	C0494033	809	enteritis due to norovirus	0.963436
AlteredExpression	hereditary neurodegenerative disorder	810	hereditary neurodegenerative disorder	0.960461
AlteredExpression	polydactyly, postaxial, with progressive myopia	811	polydactyly, postaxial, with progressive myopia	0.983947
AlteredExpression	adenofibroma	812	adenofibroma	0.934536
AlteredExpression	nephrogenic syndrome of inappropriate antidiuresis	813	nephrogenic syndrome of inappropriate antidiuresis	0.987095
AlteredExpression	retinol deficiency	814	retinol deficiency	0.989646
AlteredExpression	relative macrocephaly	815	relative macrocephaly	0.989945
AlteredExpression	retinoic acid syndrome	816	retinoic acid syndrome	0.97506
AlteredExpression	major affective disorder 9	817	major affective disorder 9	0.96043
AlteredExpression	C0001231	818	acth syndrome, ectopic	0.895883
AlteredExpression	chronic kidney disease stage 4	819	chronic kidney disease stage 4	0.975594
AlteredExpression	ependymoblastoma	820	ependymoblastoma	0.966884
AlteredExpression	hantavirus infection in conditions classified elsewhere and of unspecified site	821	hantavirus infection in conditions classified elsewhere and of unspecified site	0.975053
AlteredExpression	homocysteinemia	822	homocysteinemia	0.987289
AlteredExpression	C0494831	823	acute dermatitis	0.99441
AlteredExpression	severe persistent asthma	824	severe persistent asthma	0.968983
AlteredExpression	sleep paralysis	825	sleep paralysis	0.995781
AlteredExpression	C0149654|C0349348	826	diagnosis, psychiatric	0.989414
AlteredExpression	arterial malformation	827	arterial malformation	0.999744
AlteredExpression	C0032027	828	pityriasis rubra pilaris	0.970771
AlteredExpression	scleroderma renal crisis	829	scleroderma renal crisis	0.89541
AlteredExpression	bladder pain	830	bladder pain	0.944397
AlteredExpression	acute myeloid leukemia with myelodysplasia-related changes	831	acute myeloid leukemia with myelodysplasia-related changes	0.978272
AlteredExpression	refractory acute lymphoblastic leukemia	832	refractory acute lymphoblastic leukemia	0.960675
AlteredExpression	C0027927|C0153132|C0153167|C0349082|C0494053|C0694469	833	neurosyphilis	0.994968
AlteredExpression	b acute lymphoblastic leukemia, philadelphia chromosome negative	834	b acute lymphoblastic leukemia, philadelphia chromosome negative	0.973871
AlteredExpression	major affective disorder 8	835	major affective disorder 8	0.965653
AlteredExpression	familial hypobetalipoproteinemia	836	familial hypobetalipoproteinemia	0.9736
AlteredExpression	executive dysfunction	837	executive dysfunction	0.997769
AlteredExpression	major affective disorder 7	838	major affective disorder 7	0.960977
AlteredExpression	acute motor axonal neuropathy	839	acute motor axonal neuropathy	0.993728
AlteredExpression	renal sclerosis with hypertension	840	renal sclerosis with hypertension	0.96632
AlteredExpression	primary malignant neoplasm of brain	841	primary malignant neoplasm of brain	0.968554
AlteredExpression	pigmentary retinopathy	842	pigmentary retinopathy	0.98038
AlteredExpression	influenza-like symptoms	843	influenza-like symptoms	0.990425
AlteredExpression	thalassemia trait	844	thalassemia trait	0.973863
AlteredExpression	mixed oligodendroglioma-astrocytoma	845	mixed oligodendroglioma-astrocytoma	0.971877
AlteredExpression	precursor b-lymphoblastic lymphoma/leukemia	846	precursor b-lymphoblastic lymphoma/leukemia	0.96902
AlteredExpression	C0004096|C0038218	847	acute asthma|status asthmaticus	0.932373
AlteredExpression	beta thalassemia, heterozygous	848	beta thalassemia, heterozygous	0.974919
AlteredExpression	C0036939	849	shared paranoid disorder	0.991035
AlteredExpression	gonadal disorders	850	gonadal disorders	0.998698
AlteredExpression	C0025362|C0494416|C0869479|C1270972	851	mental disorders, severe	0.999942
AlteredExpression	adult soft tissue sarcoma	852	adult soft tissue sarcoma	0.954747
AlteredExpression	C0155731|C0155749|C0155774|C0348786|C0348787|C0348832|C0451674|C0451676|C0494609|C0494611	853	cerebral thrombosis	0.949768
AlteredExpression	C0037278	854	pyogenic granuloma of skin	0.957018
AlteredExpression	C0001546|C0236818|C1527281	855	separation anxiety disorder	0.97447
AlteredExpression	synostotic anterior plagiocephaly	856	synostotic anterior plagiocephaly	0.961832
AlteredExpression	C0474891|C0494870	857	lentigo	0.957564
AlteredExpression	cryoglobulinemia	858	cryoglobulinemia	0.984528
AlteredExpression	C0155749|C0155774|C0340325	859	coronary thrombosis	0.984667
AlteredExpression	adult acute myelomonocytic leukemia	860	adult acute myelomonocytic leukemia	0.960859
AlteredExpression	hyperkeratosis lenticularis perstans	861	hyperkeratosis lenticularis perstans	0.946166
AlteredExpression	hcv coinfection	862	hcv coinfection	0.946054
AlteredExpression	C0038273|C0392702	863	abnormal involuntary movement	0.99581
AlteredExpression	hyperimmunoglobulin m syndrome	864	hyperimmunoglobulin m syndrome	0.939208
AlteredExpression	restrictive lung disease	865	restrictive lung disease	0.984654
AlteredExpression	gastric mucosa-associated lymphoid tissue lymphoma	866	gastric mucosa-associated lymphoid tissue lymphoma	0.965319
AlteredExpression	squamous cell carcinoma of penis	867	squamous cell carcinoma of penis	0.936625
AlteredExpression	C0349277	868	dysphoric mood	0.960821
AlteredExpression	renal tubular injury	869	renal tubular injury	0.937668
AlteredExpression	cholangiolocellular carcinoma	870	cholangiolocellular carcinoma	0.984735
AlteredExpression	C0085084|C0477349	871	progressive muscular atrophy|progressive bulbar palsy|bulbar palsy	0.997756
AlteredExpression	adenosis of breast	872	adenosis of breast	0.969178
AlteredExpression	C0349249|C0477416|C0477429|C1145628|C1442976	873	autonomic nervous system disorders	0.985916
AlteredExpression	C0032533|C0343200	874	polymyalgia rheumatica	0.953217
AlteredExpression	lattice corneal dystrophy type ii	875	lattice corneal dystrophy type ii	0.920259
AlteredExpression	cutaneous b-cell non-hodgkin lymphoma	876	cutaneous b-cell non-hodgkin lymphoma	0.952353
AlteredExpression	recurrent gastric cancer	877	recurrent gastric cancer	0.938166
AlteredExpression	familial lcat deficiency	878	familial lcat deficiency	0.938433
AlteredExpression	stage i lung cancer ajcc v6	879	stage i lung cancer ajcc v6	0.933964
AlteredExpression	lymphoid hyperplasia	880	lymphoid hyperplasia	0.944191
AlteredExpression	C0035439|C0035440|C0151328|C0152958|C0155717|C0348627|C0348629|C0494896	881	carditis	0.987997
AlteredExpression	pleomorphic carcinoma	882	pleomorphic carcinoma	0.97785
AlteredExpression	metastatic gastric carcinoma	883	metastatic gastric carcinoma	0.985486
AlteredExpression	sitosterolemia	884	sitosterolemia	0.94213
AlteredExpression	C0008698|C0155804	885	maxillary sinusitis	0.936981
AlteredExpression	C0495059|C1704430	886	urinary schistosomiasis	0.948162
AlteredExpression	non-metastatic childhood soft tissue sarcoma	887	non-metastatic childhood soft tissue sarcoma	0.957806
AlteredExpression	autoimmune myocarditis	888	autoimmune myocarditis	0.974226
AlteredExpression	bethlem myopathy 1	889	bethlem myopathy 1	0.983518
AlteredExpression	non-transfusion dependent thalassaemia	890	non-transfusion dependent thalassaemia	0.960206
AlteredExpression	glandular odontogenic cyst	891	glandular odontogenic cyst	0.990576
AlteredExpression	pediatric crohn disease	892	pediatric crohn disease	0.974426
AlteredExpression	lymphoepithelial carcinoma	893	lymphoepithelial carcinoma	0.962906
AlteredExpression	C2939144	894	odontogenic cysts|dentigerous cyst	0.981965
AlteredExpression	reactive thrombocytosis	895	reactive thrombocytosis	0.928501
AlteredExpression	C0023351|C0343457	896	tuberculoid leprosy	0.944605
AlteredExpression	chronic leukemia (category)	897	chronic leukemia (category)	0.961698
AlteredExpression	abnormality of the vertebral column	898	abnormality of the vertebral column	0.981322
AlteredExpression	C0011636|C0040259|C0040261|C0153246|C0348232	899	dermatophytosis	0.957123
AlteredExpression	childhood soft tissue sarcoma	900	childhood soft tissue sarcoma	0.948844
AlteredExpression	little disease	901	little disease	0.978558
AlteredExpression	stage iv colorectal cancer	902	stage iv colorectal cancer	0.945735
AlteredExpression	chromosome 8p11 myeloproliferative syndrome	903	chromosome 8p11 myeloproliferative syndrome	0.956247
AlteredExpression	gangliosidosis, generalized gm1, type 2	904	gangliosidosis, generalized gm1, type 2	0.998398
AlteredExpression	methylenetetrahydrofolate reductase polymorphism	905	methylenetetrahydrofolate reductase polymorphism	0.996803
AlteredExpression	major affective disorder 4	906	major affective disorder 4	0.955572
AlteredExpression	C0032045|C0154192|C0477689|C0477895|C0495356	907	growth disorders	1
AlteredExpression	group b streptococcal infection	908	group b streptococcal infection	0.987307
AlteredExpression	cognitive changes	909	cognitive changes	0.951316
AlteredExpression	nodular glomerulosclerosis	910	nodular glomerulosclerosis	0.986346
AlteredExpression	epidermolysis bullosa acquisita	911	epidermolysis bullosa acquisita	0.954347
AlteredExpression	simple pulmonary eosinophilia	912	simple pulmonary eosinophilia	0.941334
AlteredExpression	C0178324|C0694460	913	arterial aneurysm	0.944503
AlteredExpression	encephalitis/encephalopathy, mild, with reversible myelin vacuolization	914	encephalitis/encephalopathy, mild, with reversible myelin vacuolization	0.984948
AlteredExpression	joint tenderness	915	joint tenderness	0.992766
AlteredExpression	epithelioid hemangioendothelioma	916	epithelioid hemangioendothelioma	0.971578
AlteredExpression	vasculitis, leukocytoclastic, cutaneous	917	vasculitis, leukocytoclastic, cutaneous	0.999528
AlteredExpression	asthma-chronic obstructive pulmonary disease overlap syndrome	918	asthma-chronic obstructive pulmonary disease overlap syndrome	0.991046
AlteredExpression	penis agenesis	919	penis agenesis	0.999735
AlteredExpression	brain stem glioma	920	brain stem glioma	0.973108
AlteredExpression	cutaneous follicular lymphoma	921	cutaneous follicular lymphoma	0.999914
AlteredExpression	stage ii colon cancer ajcc v7	922	stage ii colon cancer ajcc v7	0.932322
AlteredExpression	lung sarcoma	923	lung sarcoma	0.932029
AlteredExpression	nevus sebaceus of jadassohn	924	nevus sebaceus of jadassohn	0.996235
AlteredExpression	coronary microvascular dysfunction	925	coronary microvascular dysfunction	0.979577
AlteredExpression	cutaneous leiomyoma	926	cutaneous leiomyoma	0.922327
AlteredExpression	thyroid lymphoma	927	thyroid lymphoma	0.935085
AlteredExpression	ocular hypotension	928	ocular hypotension	0.99304
AlteredExpression	clear cell papillary renal cell carcinoma	929	clear cell papillary renal cell carcinoma	0.938758
AlteredExpression	primary progressive nonfluent aphasia	930	primary progressive nonfluent aphasia	0.996287
AlteredExpression	child attention deficit disorder	931	child attention deficit disorder	0.995591
AlteredExpression	fibroepithelioma of pinkus	932	fibroepithelioma of pinkus	0.988347
AlteredExpression	keratocystic odontogenic tumor	933	keratocystic odontogenic tumor	0.934996
AlteredExpression	hangover from alcohol	934	hangover from alcohol	0.985322
AlteredExpression	C0033117	935	priapism	0.950895
AlteredExpression	jaw keratocyst	936	jaw keratocyst	0.959621
AlteredExpression	histiocytoma, angiomatoid fibrous	937	histiocytoma, angiomatoid fibrous	0.950253
AlteredExpression	systolic hypertension	938	systolic hypertension	0.999563
AlteredExpression	chronic ulcerative colitis	939	chronic ulcerative colitis	0.9375
AlteredExpression	C0155730|C0155740|C0158625|C0265010|C0265012|C0340643|C0348645|C0478000|C0741160|C1305122	940	aneurysm, ruptured	0.92727
AlteredExpression	C0154300|C0398650|C0495047|C2717961	941	thrombocytopenic purpura	0.98433
AlteredExpression	autoimmune thrombocytopenia	942	autoimmune thrombocytopenia	0.958315
AlteredExpression	vulvar vestibulitis	943	vulvar vestibulitis	0.95209
AlteredExpression	gastro-esophageal reflux disease with esophagitis	944	gastro-esophageal reflux disease with esophagitis	0.957584
AlteredExpression	psychoticism	945	psychoticism	0.994629
AlteredExpression	diffuse cutaneous leishmaniasis	946	diffuse cutaneous leishmaniasis	0.92065
AlteredExpression	stage iii colon cancer ajcc v7	947	stage iii colon cancer ajcc v7	0.953631
AlteredExpression	aids with kaposi sarcoma	948	aids with kaposi sarcoma	0.9579
AlteredExpression	stage iv colorectal cancer ajcc v7	949	stage iv colorectal cancer ajcc v7	0.955737
AlteredExpression	cerebral hypoperfusion	950	cerebral hypoperfusion	0.96381
AlteredExpression	proximal spinal muscular atrophy	951	proximal spinal muscular atrophy	0.993039
AlteredExpression	intraocular lymphoma	952	intraocular lymphoma	0.989886
AlteredExpression	neuropathy, painful	953	neuropathy, painful	0.980407
AlteredExpression	C0155111|C0155118|C0348790	954	keratopathy	0.970596
AlteredExpression	congenital atresia of pulmonary valve	955	congenital atresia of pulmonary valve	0.989566
AlteredExpression	C0018801|C0022661|C0035078|C0155711|C0348587|C0848548|C3495403	956	renal hypertension	0.94225
AlteredExpression	scaphycephaly	957	scaphycephaly	0.98065
AlteredExpression	C0029822|C0495663|C0553983	958	peripheral vascular diseases	0.97487
AlteredExpression	hyperlipoproteinemias	959	hyperlipoproteinemias	0.992227
AlteredExpression	chondroblastoma	960	chondroblastoma	0.9677
AlteredExpression	systemic onset juvenile chronic arthritis	961	systemic onset juvenile chronic arthritis	0.971488
AlteredExpression	halo nevus	962	halo nevus	0.911074
AlteredExpression	subependymal giant cell astrocytoma	963	subependymal giant cell astrocytoma	0.943758
AlteredExpression	stage iii colon cancer ajcc v8	964	stage iii colon cancer ajcc v8	0.96035
AlteredExpression	C0155749|C0340325	965	coronary occlusion	0.919349
AlteredExpression	muscle eye brain disease	966	muscle eye brain disease	0.993846
AlteredExpression	chronic total occlusion vessel	967	chronic total occlusion vessel	0.964188
AlteredExpression	childhood oligoastrocytoma	968	childhood oligoastrocytoma	0.977224
AlteredExpression	hepatic impairment	969	hepatic impairment	0.970231
AlteredExpression	childhood diffuse large cell lymphoma	970	childhood diffuse large cell lymphoma	0.962536
AlteredExpression	peripheral arthritis	971	peripheral arthritis	0.944261
AlteredExpression	pauciarticular juvenile rheumatoid arthritis	972	pauciarticular juvenile rheumatoid arthritis	0.934505
AlteredExpression	familial pulmonary arterial hypertension	973	familial pulmonary arterial hypertension	0.967254
AlteredExpression	drug-induced tardive dyskinesia	974	drug-induced tardive dyskinesia	0.974986
AlteredExpression	refractory cytopenia with multilineage dysplasia	975	refractory cytopenia with multilineage dysplasia	0.982285
AlteredExpression	anatomical narrow angle glaucoma	976	anatomical narrow angle glaucoma	0.999602
AlteredExpression	endometrial stromal sarcoma, high grade	977	endometrial stromal sarcoma, high grade	0.97398
AlteredExpression	stage ii colon cancer ajcc v8	978	stage ii colon cancer ajcc v8	0.925463
AlteredExpression	familial hypercholesterolemia - heterozygous	979	familial hypercholesterolemia - heterozygous	0.98909
AlteredExpression	C0002895|C0037054|C0238425|C0348554|C0451766|C0477307|C0477551|C0494228|C0494229	980	sickle cell-beta-thalassemia|sickle cell-beta^+^-thalassemia	0.977802
AlteredExpression	multiple biliary hamartomas	981	multiple biliary hamartomas	0.998561
AlteredExpression	alcoholic steatohepatitis	982	alcoholic steatohepatitis	0.974309
AlteredExpression	hemophagocytic lymphohistiocytosis, familial, 2	983	hemophagocytic lymphohistiocytosis, familial, 2	0.933406
AlteredExpression	fundic gland polyp	984	fundic gland polyp	1
AlteredExpression	ovarian teratoma	985	ovarian teratoma	0.965122
AlteredExpression	cardiovascular pathology	986	cardiovascular pathology	0.977178
AlteredExpression	secretory meningioma	987	secretory meningioma	0.983593
AlteredExpression	stage 0 skin melanoma	988	stage 0 skin melanoma	0.899844
AlteredExpression	left ventricular aneurysm	989	left ventricular aneurysm	0.948271
AlteredExpression	hemophilia a carrier	990	hemophilia a carrier	0.989658
AlteredExpression	bronchial diseases	991	bronchial diseases	0.992302
AlteredExpression	treatment related leukaemia	992	treatment related leukaemia	0.989697
AlteredExpression	benign recurrent intrahepatic cholestasis	993	benign recurrent intrahepatic cholestasis	0.949677
AlteredExpression	adult subependymal giant cell astrocytoma	994	adult subependymal giant cell astrocytoma	0.934759
AlteredExpression	epithelioid hemangioendothelioma, malignant	995	epithelioid hemangioendothelioma, malignant	0.968137
AlteredExpression	testosterone deficiency	996	testosterone deficiency	0.955345
AlteredExpression	alk positive large b-cell lymphoma	997	alk positive large b-cell lymphoma	0.883994
AlteredExpression	idiopathic hypereosinophilic syndrome	998	idiopathic hypereosinophilic syndrome	0.960148
AlteredExpression	C0026848|C0451753|C0477411|C0494697|C0495047	999	lupus-like syndrome	0.990797
AlteredExpression	paget disease extramammary	1000	paget disease extramammary	0.924847
AlteredExpression	action tremor	1001	action tremor	0.996559
AlteredExpression	C0002940|C0002945|C0010051|C0010074|C0018789|C0039130|C0155676|C0155730|C0155740|C0155741|C0155742|C0155744|C0158625|C0162870|C0178324|C0265010|C0265011|C0265012|C0266564|C0340629|C0340639|C0340643|C0348520|C0348645|C0348652|C0348887|C0375306|C0478000|C0478001|C0478005|C0478006|C0478007|C0478008|C0495524|C0694460|C0741160|C0917804|C1305122|C1541850|C1812607|C1963536|C3251816	1002	aneurysm	0.963297
AlteredExpression	achondrogenesis type 2	1003	achondrogenesis type 2	0.927704
AlteredExpression	C0010598|C0013415|C0030319|C0154412|C0154413|C0338908|C0349213|C0349217|C0349218|C0494396|C0494399|C0494400	1004	severe depression	0.982441
AlteredExpression	malignant melanoma, metastatic	1005	malignant melanoma, metastatic	0.896377
AlteredExpression	grade iii chondrosarcoma	1006	grade iii chondrosarcoma	0.89693
AlteredExpression	gram-positive bacterial infections	1007	gram-positive bacterial infections	0.994874
AlteredExpression	calcifying odontogenic cyst	1008	calcifying odontogenic cyst	0.993532
AlteredExpression	acute mountain sickness	1009	acute mountain sickness	0.998794
AlteredExpression	peri-implantitis	1010	peri-implantitis	0.977711
AlteredExpression	addison disease due to autoimmunity	1011	addison disease due to autoimmunity	0.998929
AlteredExpression	guillain-barre syndrome, familial	1012	guillain-barre syndrome, familial	0.986347
AlteredExpression	toxoplasmosis, cerebral	1013	toxoplasmosis, cerebral	0.997051
AlteredExpression	C0155749	1014	cerebral arterial thrombosis	0.940416
AlteredExpression	C0011251|C0029225|C0030477|C0036349|C0349193|C0349196|C1443045	1015	paranoid schizophrenia	0.979775
AlteredExpression	post traumatic seizures	1016	post traumatic seizures	0.982123
AlteredExpression	C0085740|C0155899|C0155900|C0260334|C0339951|C0349357|C0495196|C0495294|C0869210	1017	aspiration pneumonitis	0.99956
AlteredExpression	cancer-associated thrombosis	1018	cancer-associated thrombosis	0.998589
AlteredExpression	angiomyolipoma of kidney	1019	angiomyolipoma of kidney	0.950188
AlteredExpression	bacterial ventriculitis	1020	bacterial ventriculitis	0.982908
AlteredExpression	anti-neutrophil cytoplasmic antibody-associated vasculitis	1021	anti-neutrophil cytoplasmic antibody-associated vasculitis	0.965086
AlteredExpression	healing ulcer	1022	healing ulcer	0.958662
AlteredExpression	carcinoma of endocrine gland	1023	carcinoma of endocrine gland	0.952129
AlteredExpression	C0003502|C0003507|C0005694|C0007785|C0008297|C0008370|C0013292|C0023075|C0034084|C0034089|C0037944|C0039685|C0040963|C0149508|C0152101|C0152417|C0155242|C0155405|C0155567|C0155569|C0155724|C0155725|C0155727|C0156183|C0156214|C0156380|C0156393|C0156415|C0158618|C0158621|C0162164|C0239296|C0264766|C0264767|C0264779|C0264865|C0265098|C0265836|C0265911|C0265927|C0266245|C0266474|C0267183|C0340239|C03…	1024	stenosis	0.992983
AlteredExpression	alcoholic intoxication	1025	alcoholic intoxication	0.963225
AlteredExpression	struma ovarii	1026	struma ovarii	0.900444
AlteredExpression	hemorrhage	1027	hemorrhage	0.976825
AlteredExpression	papillary microcarcinoma	1028	papillary microcarcinoma	0.981139
AlteredExpression	bilateral microphthalmos	1029	bilateral microphthalmos	0.999697
AlteredExpression	hypoalphalipoproteinemias	1030	hypoalphalipoproteinemias	0.946213
AlteredExpression	C0015523	1031	hereditary factor xi deficiency|factor xi deficiency	0.9976
AlteredExpression	vasculitis of the skin	1032	vasculitis of the skin	0.967591
AlteredExpression	congenital mesoblastic nephroma	1033	congenital mesoblastic nephroma	0.981379
AlteredExpression	leptomeningeal enhancement	1034	leptomeningeal enhancement	0.99415
AlteredExpression	dendritic cell sarcoma, interdigitating	1035	dendritic cell sarcoma, interdigitating	0.998565
AlteredExpression	childhood epithelioid hemangioendothelioma	1036	childhood epithelioid hemangioendothelioma	0.95966
AlteredExpression	fulminant type 1 diabetes mellitus	1037	fulminant type 1 diabetes mellitus	0.989796
AlteredExpression	peptic esophagitis	1038	peptic esophagitis	0.953676
AlteredExpression	adult b acute lymphoblastic leukemia	1039	adult b acute lymphoblastic leukemia	0.949577
AlteredExpression	tuberculosis, cutaneous	1040	tuberculosis, cutaneous	0.992024
AlteredExpression	uveitis, posterior	1041	uveitis, posterior	0.944392
AlteredExpression	lipoid congenital adrenal hyperplasia	1042	lipoid congenital adrenal hyperplasia	0.936305
AlteredExpression	apocrine carcinoma	1043	apocrine carcinoma	0.996229
AlteredExpression	multiple sclerosis, chronic progressive	1044	multiple sclerosis, chronic progressive	0.931618
AlteredExpression	C0002965	1045	angina, unstable	0.96515
AlteredExpression	lymphoma, follicular, grade 3	1046	lymphoma, follicular, grade 3	1
AlteredExpression	metastatic dermatofibrosarcoma protuberans	1047	metastatic dermatofibrosarcoma protuberans	0.959995
AlteredExpression	major affective disorder 6	1048	major affective disorder 6	0.937464
AlteredExpression	pineal germinoma	1049	pineal germinoma	0.907311
AlteredExpression	carcinoma of supraglottis	1050	carcinoma of supraglottis	0.908649
AlteredExpression	stage ii colon cancer	1051	stage ii colon cancer	0.927863
AlteredExpression	C0149654	1052	major affective disorder 1	0.955643
AlteredExpression	posttransfusion viral hepatitis	1053	posttransfusion viral hepatitis	0.993656
AlteredExpression	mature b-cell non-hodgkin lymphoma	1054	mature b-cell non-hodgkin lymphoma	0.918646
AlteredExpression	nephrotoxic serum nephritis	1055	nephrotoxic serum nephritis	0.962345
AlteredExpression	neurocysticercosis	1056	neurocysticercosis	0.987415
AlteredExpression	fungal keratitis	1057	fungal keratitis	0.95773
AlteredExpression	segmental vitiligo	1058	segmental vitiligo	0.989863
AlteredExpression	bronchiolitis, viral	1059	bronchiolitis, viral	0.97713
AlteredExpression	very low birth weight	1060	very low birth weight	0.99751
AlteredExpression	C0232492	1061	epigastric pain	0.999836
AlteredExpression	systemic anaplastic large cell lymphoma	1062	systemic anaplastic large cell lymphoma	0.970986
AlteredExpression	infant t acute lymphoblastic leukemia	1063	infant t acute lymphoblastic leukemia	0.923307
AlteredExpression	C0037789|C0338970|C0349194|C0349268	1064	emotional disturbances	0.873005
AlteredExpression	waardenburg syndrome, type 4a	1065	waardenburg syndrome, type 4a	0.970108
AlteredExpression	peripheral nerve sheath neoplasm	1066	peripheral nerve sheath neoplasm	0.966512
AlteredExpression	enterovirus 71 infection	1067	enterovirus 71 infection	0.980008
AlteredExpression	C0494666	1068	extrinsic allergic alveolitis	0.92324
AlteredExpression	delta beta^0^ thalassemia	1069	delta beta^0^ thalassemia	0.965449
AlteredExpression	immunodeficiency 30	1070	immunodeficiency 30	0.914157
AlteredExpression	acquired hypogammaglobulinemia	1071	acquired hypogammaglobulinemia	0.980967
AlteredExpression	acute deep venous thrombosis	1072	acute deep venous thrombosis	0.93325
AlteredExpression	non-erosive reflux disease	1073	non-erosive reflux disease	0.979847
AlteredExpression	lung large cell neuroendocrine carcinoma	1074	lung large cell neuroendocrine carcinoma	0.96662
AlteredExpression	lymphocytic infiltration	1075	lymphocytic infiltration	0.924487
AlteredExpression	adenomatoid tumor	1076	adenomatoid tumor	0.92619
AlteredExpression	parkinsonism, juvenile	1077	parkinsonism, juvenile	0.968201
AlteredExpression	common acute lymphoblastic leukemia	1078	common acute lymphoblastic leukemia	0.914254
AlteredExpression	leptin receptor deficiency	1079	leptin receptor deficiency	0.94617
AlteredExpression	secondary physiologic amenorrhea	1080	secondary physiologic amenorrhea	0.999234
AlteredExpression	postoperative cognitive dysfunction	1081	postoperative cognitive dysfunction	0.966229
AlteredExpression	adult non-hodgkin lymphoma	1082	adult non-hodgkin lymphoma	0.95694
AlteredExpression	inverted squamous cell papilloma	1083	inverted squamous cell papilloma	0.947309
AlteredExpression	adult epithelioid hemangioendothelioma	1084	adult epithelioid hemangioendothelioma	0.964912
AlteredExpression	corneal allograft rejection	1085	corneal allograft rejection	0.944087
AlteredExpression	wolfram syndrome 1	1086	wolfram syndrome 1	0.943978
AlteredExpression	group b streptococcal pneumonia	1087	group b streptococcal pneumonia	0.949723
AlteredExpression	mixed gliomas	1088	mixed gliomas	0.991578
AlteredExpression	heroin abuse	1089	heroin abuse	0.8876
AlteredExpression	peritoneal adhesion	1090	peritoneal adhesion	0.96221
AlteredExpression	C0349218	1091	seasonal affective disorder|mania acute|melancholia	0.964729
AlteredExpression	C0033038	1092	premature ejaculation	0.998438
AlteredExpression	secondary focal segmental glomerulosclerosis	1093	secondary focal segmental glomerulosclerosis	0.962174
AlteredExpression	C0338798|C0349709	1094	schizophreniform disorders	0.968474
AlteredExpression	clinical chorioamnionitis	1095	clinical chorioamnionitis	0.991467
AlteredExpression	henoch-schonlein purpura nephritis	1096	henoch-schonlein purpura nephritis	0.953513
AlteredExpression	acute focal bacterial nephritis	1097	acute focal bacterial nephritis	0.999837
AlteredExpression	pauci-immune glomerulonephritis associated with granulomatosis with polyangiitis	1098	pauci-immune glomerulonephritis associated with granulomatosis with polyangiitis	0.939166
AlteredExpression	mature teratoma	1099	mature teratoma	0.968237
AlteredExpression	hypoglycaemic episode	1100	hypoglycaemic episode	0.998861
AlteredExpression	aortic stenosis symptomatic	1101	aortic stenosis symptomatic	0.926325
AlteredExpression	neoplasms, radiation-induced	1102	neoplasms, radiation-induced	0.947358
AlteredExpression	metastatic malignant neoplasm in the viscera	1103	metastatic malignant neoplasm in the viscera	0.943624
AlteredExpression	hepatopulmonary syndrome	1104	hepatopulmonary syndrome	0.953697
AlteredExpression	childhood undifferentiated pleomorphic sarcoma	1105	childhood undifferentiated pleomorphic sarcoma	0.964584
AlteredExpression	hereditary angioedema with normal c1 inhibitor	1106	hereditary angioedema with normal c1 inhibitor	0.937429
AlteredExpression	hereditary non-polyposis colorectal cancer syndrome	1107	hereditary non-polyposis colorectal cancer syndrome	0.964925
AlteredExpression	C0085696	1108	chronic prostatitis	0.984461
AlteredExpression	autoimmune liver disease	1109	autoimmune liver disease	0.974082
AlteredExpression	obesity-associated insulin resistance	1110	obesity-associated insulin resistance	0.974041
AlteredExpression	liver dysplastic nodule	1111	liver dysplastic nodule	0.92159
AlteredExpression	idiopathic nephrotic syndrome	1112	idiopathic nephrotic syndrome	0.976592
AlteredExpression	adult lymphoblastic lymphoma	1113	adult lymphoblastic lymphoma	0.933984
AlteredExpression	associated pulmonary arterial hypertension	1114	associated pulmonary arterial hypertension	0.989285
AlteredExpression	candidiasis of the esophagus	1115	candidiasis of the esophagus	0.982428
AlteredExpression	diabetic peripheral neuropathy	1116	diabetic peripheral neuropathy	0.946442
AlteredExpression	intestinal t-cell lymphoma	1117	intestinal t-cell lymphoma	0.952577
AlteredExpression	muscle fibrosis	1118	muscle fibrosis	0.9449
AlteredExpression	dementia due to alzheimer disease (disorder)	1119	dementia due to alzheimer disease (disorder)	0.965434
AlteredExpression	atypical adenoma	1120	atypical adenoma	0.92652
AlteredExpression	pre-renal acute kidney injury	1121	pre-renal acute kidney injury	0.956941
AlteredExpression	childhood lymphoblastic lymphoma	1122	childhood lymphoblastic lymphoma	0.933147
AlteredExpression	C0024221|C0496876|C0851225|C1963536	1123	lymphangioma	0.987476
AlteredExpression	dendritic cell neoplasm	1124	dendritic cell neoplasm	0.984891
AlteredExpression	C0009088	1125	episodic cluster headache|cluster headache	0.985204
AlteredExpression	proliferative glomerulonephritis	1126	proliferative glomerulonephritis	0.976673
AlteredExpression	adult undifferentiated pleomorphic sarcoma	1127	adult undifferentiated pleomorphic sarcoma	0.957394
AlteredExpression	nevi and melanomas	1128	nevi and melanomas	0.895988
AlteredExpression	familial isolated hyperparathyroidism	1129	familial isolated hyperparathyroidism	0.937646
AlteredExpression	intralobar nephroblastomatosis	1130	intralobar nephroblastomatosis	0.958491
AlteredExpression	chromosome 10, monosomy 10q	1131	chromosome 10, monosomy 10q	0.981111
AlteredExpression	leptin deficiency or dysfunction	1132	leptin deficiency or dysfunction	0.943945
AlteredExpression	C0012242|C0027765|C0035204|C0080276|C0157535|C0158816|C0161754|C0178269|C0178298|C0263660|C0477808|C0477809|C0477810|C0477814|C0477819|C0477820|C0477865|C0477881|C0477885|C0495184|C0495196|C0495197|C0495198|C0495199|C0495316|C0495318|C0496136|C0496158|C0496727|C0694451|C0694452|C0728936|C0869272|C1314803	1133	pregnancy complications	0.999749
AlteredExpression	desmoplastic infantile ganglioglioma	1134	desmoplastic infantile ganglioglioma	0.962052
AlteredExpression	ischemia of kidney	1135	ischemia of kidney	0.934832
AlteredExpression	uterine corpus carcinosarcoma	1136	uterine corpus carcinosarcoma	0.96959
AlteredExpression	C0476478|C1399562	1137	apathy	0.988904
AlteredExpression	disseminated bcg	1138	disseminated bcg	0.949076
AlteredExpression	childhood subependymal giant cell astrocytoma	1139	childhood subependymal giant cell astrocytoma	0.928425
AlteredExpression	neoplastic syndromes, hereditary	1140	neoplastic syndromes, hereditary	0.96717
AlteredExpression	C0041672|C0520482|C1442976	1141	somatization	0.969758
AlteredExpression	undifferentiated (embryonal) sarcoma	1142	undifferentiated (embryonal) sarcoma	0.96785
AlteredExpression	adult langerhans cell histiocytosis	1143	adult langerhans cell histiocytosis	0.945999
AlteredExpression	C0151434|C0151451|C0158303|C0158317|C0242490|C0263924|C0263926|C0263933|C0263936|C0477635|C0477665|C0494980|C0494990|C0521515	1144	tendinitis	0.987259
AlteredExpression	lymphomatoid papulosis	1145	lymphomatoid papulosis	0.973854
AlteredExpression	C0029768|C0494244	1146	basophilia	0.989046
AlteredExpression	avascular necrosis of femur head	1147	avascular necrosis of femur head	0.969594
AlteredExpression	gliosarcoma	1148	gliosarcoma	0.923605
AlteredExpression	C0349078|C0393562	1149	mixed dementia	0.878119
AlteredExpression	precursor t cell lymphoblastic leukemia/lymphoblastic lymphoma	1150	precursor t cell lymphoblastic leukemia/lymphoblastic lymphoma	0.887827
AlteredExpression	activated b-cell type diffuse large b-cell lymphoma	1151	activated b-cell type diffuse large b-cell lymphoma	0.936171
AlteredExpression	C0029790	1152	toothache	0.886624
AlteredExpression	tardive dyskinesia	1153	tardive dyskinesia	0.963406
AlteredExpression	blastic plasmacytoid dendritic cell neoplasm (bpdcn)	1154	blastic plasmacytoid dendritic cell neoplasm (bpdcn)	0.961923
AlteredExpression	high risk myelodysplastic syndrome	1155	high risk myelodysplastic syndrome	0.944556
AlteredExpression	C0036337	1156	affective disorders, psychotic	0.997177
AlteredExpression	chorioretinal dystrophy	1157	chorioretinal dystrophy	0.932406
AlteredExpression	primary adenocarcinoma of lower third of esophagus due to barrett esophagus	1158	primary adenocarcinoma of lower third of esophagus due to barrett esophagus	0.944834
AlteredExpression	crohn disease of the ileum	1159	crohn disease of the ileum	0.945354
AlteredExpression	mixed phenotype acute leukemia	1160	mixed phenotype acute leukemia	0.950872
AlteredExpression	C0348863|C0494578	1161	inferior wall myocardial infarction	0.987664
AlteredExpression	cervical squamous cell carcinoma in situ	1162	cervical squamous cell carcinoma in situ	0.991881
AlteredExpression	C0020517|C0026946|C0151436|C0155514|C0155759|C0348697|C0362085|C0375321|C0477595|C0478506|C0494415|C0494665|C0494666|C0494761|C0494887|C0694464|C0694517	1163	hypersensitivity	0.997888
AlteredExpression	inherited peripheral neuropathy	1164	inherited peripheral neuropathy	0.974051
AlteredExpression	desmoplastic melanoma	1165	desmoplastic melanoma	0.993495
AlteredExpression	melorheostosis	1166	melorheostosis	0.964201
AlteredExpression	thoracolumbar kyphosis	1167	thoracolumbar kyphosis	0.972887
AlteredExpression	gastrointestinal inflammation	1168	gastrointestinal inflammation	0.920253
AlteredExpression	neuroepithelioma, peripheral	1169	neuroepithelioma, peripheral	0.918786
AlteredExpression	C0005586|C0010598|C0349212|C0349213|C0349218|C0494396	1170	depression, bipolar	0.957091
AlteredExpression	neurolymphomatosis	1171	neurolymphomatosis	0.973197
AlteredExpression	C0155933|C0155935	1172	periapical diseases	0.920026
AlteredExpression	hypersomnolence	1173	hypersomnolence	0.998903
AlteredExpression	amelanotic skin melanoma	1174	amelanotic skin melanoma	0.956343
AlteredExpression	hookworm infections	1175	hookworm infections	0.975054
AlteredExpression	loose stool	1176	loose stool	0.973759
AlteredExpression	recurrent glioblastoma	1177	recurrent glioblastoma	0.931653
AlteredExpression	fecal incontinence	1178	fecal incontinence	0.99384
AlteredExpression	leiomyosarcoma, myxoid	1179	leiomyosarcoma, myxoid	0.973102
AlteredExpression	C0041318|C0348106	1180	tuberculosis, spinal	0.922331
AlteredExpression	composite lymphoma	1181	composite lymphoma	0.971815
AlteredExpression	obstructive sleep apnea hypopnea syndrome	1182	obstructive sleep apnea hypopnea syndrome	0.968208
AlteredExpression	glucose metabolism disorders	1183	glucose metabolism disorders	0.972004
AlteredExpression	ovarian granulosa cell tumor	1184	ovarian granulosa cell tumor	0.98567
AlteredExpression	C0029670	1185	hypereosinophilic syndrome	0.926645
AlteredExpression	C0495722	1186	asymptomatic hypoglycaemia	0.999304
AlteredExpression	squamous non-small cell lung cancer	1187	squamous non-small cell lung cancer	0.981007
AlteredExpression	micropenis	1188	micropenis	0.999698
AlteredExpression	gaming disorder	1189	gaming disorder	0.999305
AlteredExpression	insulin resistance - type a	1190	insulin resistance - type a	0.889987
AlteredExpression	C0221365	1191	double ureter	0.968332
AlteredExpression	thyroid gland noninvasive follicular neoplasm with papillary-like nuclear features	1192	thyroid gland noninvasive follicular neoplasm with papillary-like nuclear features	0.961236
AlteredExpression	C0276610|C0276623|C0348200|C0400918|C0494786|C0494794|C0524910	1193	chronic viral hepatitis	0.945133
AlteredExpression	congenital hypertrophy of retinal pigment epithelium	1194	congenital hypertrophy of retinal pigment epithelium	0.963547
AlteredExpression	preterm premature rupture of fetal membranes	1195	preterm premature rupture of fetal membranes	0.897527
AlteredExpression	gastrointestinal adenocarcinoma	1196	gastrointestinal adenocarcinoma	0.927113
AlteredExpression	xanthoma tendinosum	1197	xanthoma tendinosum	0.996934
AlteredExpression	galactorrhea associated with childbirth	1198	galactorrhea associated with childbirth	0.99817
AlteredExpression	cortisone reductase deficiency	1199	cortisone reductase deficiency	0.983946
AlteredExpression	C0155203|C0477978	1200	blepharophimosis	0.994291
AlteredExpression	neutrophil actin dysfunction	1201	neutrophil actin dysfunction	0.868387
AlteredExpression	adult anaplastic astrocytoma	1202	adult anaplastic astrocytoma	0.937502
AlteredExpression	familial mitral valve prolapse	1203	familial mitral valve prolapse	0.919091
AlteredExpression	synovial sarcoma metastatic	1204	synovial sarcoma metastatic	0.999305
AlteredExpression	constitutional symptom	1205	constitutional symptom	0.923041
AlteredExpression	glomerulonephritis, membranoproliferative	1206	glomerulonephritis, membranoproliferative	0.9573
AlteredExpression	stage iv renal cell cancer	1207	stage iv renal cell cancer	0.874476
AlteredExpression	ceroid lipofuscinosis, neuronal, 2	1208	ceroid lipofuscinosis, neuronal, 2	0.9851
AlteredExpression	angiofibroma	1209	angiofibroma	0.938347
AlteredExpression	C0038013|C0409651|C3714757	1210	juvenile rheumatoid arthritis	0.96579
AlteredExpression	childhood nephrotic syndrome	1211	childhood nephrotic syndrome	0.975786
AlteredExpression	congenital goiter	1212	congenital goiter	0.983311
AlteredExpression	C0347161	1213	carcinoma of anal margin	0.945412
AlteredExpression	infantile scurvy	1214	infantile scurvy	0.958986
AlteredExpression	sagittal craniosynostosis	1215	sagittal craniosynostosis	0.987688
AlteredExpression	childhood non-hodgkin lymphoma	1216	childhood non-hodgkin lymphoma	0.947763
AlteredExpression	epileptic encephalopathy, early infantile, 2	1217	epileptic encephalopathy, early infantile, 2	0.966817
AlteredExpression	C0375071|C1263790	1218	malignant neoplasm of vulva	0.968059
AlteredExpression	oculovestibuloauditory syndrome	1219	oculovestibuloauditory syndrome	0.99864
AlteredExpression	therapy-related myelodysplastic syndrome	1220	therapy-related myelodysplastic syndrome	0.943395
AlteredExpression	paragangliomas 4	1221	paragangliomas 4	0.898859
AlteredExpression	left ventricular dilatation	1222	left ventricular dilatation	0.93415
AlteredExpression	schistosoma hematobium infection	1223	schistosoma hematobium infection	0.8767
AlteredExpression	leukostasis	1224	leukostasis	0.975998
AlteredExpression	diabetic dyslipidaemia	1225	diabetic dyslipidaemia	0.88119
AlteredExpression	endocrine gland neoplasms	1226	endocrine gland neoplasms	0.921385
AlteredExpression	C0475521|C0494471|C0494472	1227	seizures, focal	0.995035
AlteredExpression	cardiac event	1228	cardiac event	0.972628
AlteredExpression	left ventricular systolic dysfunction	1229	left ventricular systolic dysfunction	0.985248
AlteredExpression	C0030319|C0349295|C0494408|C0677061|C1442976	1230	pain disorder	0.988779
AlteredExpression	high grade lymphoma (neoplasm)	1231	high grade lymphoma (neoplasm)	0.938351
AlteredExpression	liver calculus	1232	liver calculus	0.920184
AlteredExpression	lofgrens syndrome	1233	lofgrens syndrome	0.961354
AlteredExpression	coagulation factor deficiency syndrome	1234	coagulation factor deficiency syndrome	0.993652
AlteredExpression	adult astrocytic tumor	1235	adult astrocytic tumor	0.956038
AlteredExpression	C0348267|C0348613|C0477336|C0477342|C0494112|C0494113|C0494114|C0494634	1236	chronic chagas' disease	0.982883
AlteredExpression	enthesitis	1237	enthesitis	0.999307
AlteredExpression	adult nodular lymphocyte predominant hodgkin lymphoma	1238	adult nodular lymphocyte predominant hodgkin lymphoma	0.999247
AlteredExpression	genetic hypertension	1239	genetic hypertension	0.976463
AlteredExpression	C0494314	1240	hypoaldosteronism	0.978747
AlteredExpression	small vessel vasculitis	1241	small vessel vasculitis	0.923482
AlteredExpression	C0020623|C0495046	1242	lecithin acyltransferase deficiency	0.964271
AlteredExpression	ovarian cancer stage iv	1243	ovarian cancer stage iv	0.941646
AlteredExpression	stage iii gallbladder cancer ajcc v8	1244	stage iii gallbladder cancer ajcc v8	0.94718
AlteredExpression	renal anemia	1245	renal anemia	0.883579
AlteredExpression	streak gonad	1246	streak gonad	0.985683
AlteredExpression	childhood b lymphoblastic lymphoma	1247	childhood b lymphoblastic lymphoma	0.866452
AlteredExpression	verrucous carcinoma	1248	verrucous carcinoma	0.955091
AlteredExpression	malignant pancreatic insulinoma	1249	malignant pancreatic insulinoma	0.869319
AlteredExpression	physical addiction	1250	physical addiction	0.964487
AlteredExpression	insulinoma, malignant	1251	insulinoma, malignant	0.871692
AlteredExpression	C0085220	1252	amyloid angiopathy|cerebral amyloid angiopathy	0.957271
AlteredExpression	germinoma	1253	germinoma	0.951372
AlteredExpression	adult onset asthma	1254	adult onset asthma	0.995208
AlteredExpression	C0349276|C0494406	1255	social stress	0.984811
AlteredExpression	adult primary cutaneous anaplastic large cell lymphoma	1256	adult primary cutaneous anaplastic large cell lymphoma	0.903499
AlteredExpression	moderate pain	1257	moderate pain	0.996027
AlteredExpression	kallmann syndrome 2 (disorder)	1258	kallmann syndrome 2 (disorder)	0.906026
AlteredExpression	C0013502|C0013504|C0348276	1259	echinococcosis	0.949267
AlteredExpression	C0025294|C0694469	1260	meningococcal meningitis	0.998154
AlteredExpression	C0477920|C3665339	1261	bacterial sepsis|bacterial sepsis of newborn	0.963892
AlteredExpression	chronic hand eczema	1262	chronic hand eczema	0.929628
AlteredExpression	aromatase excess syndrome	1263	aromatase excess syndrome	0.970437
AlteredExpression	localized cutaneous leishmaniasis	1264	localized cutaneous leishmaniasis	0.86651
AlteredExpression	peritoneal mesothelioma	1265	peritoneal mesothelioma	0.949234
AlteredExpression	C0035326|C0348552	1266	vascular occlusion|retinal vascular occlusion	0.946819
AlteredExpression	pleomorphic xanthoastrocytoma	1267	pleomorphic xanthoastrocytoma	0.971914
AlteredExpression	small intestinal bacterial overgrowth	1268	small intestinal bacterial overgrowth	0.940576
AlteredExpression	synovial sarcoma, biphasic	1269	synovial sarcoma, biphasic	0.944207
AlteredExpression	secretory breast carcinoma	1270	secretory breast carcinoma	0.901961
AlteredExpression	papillary urothelial carcinoma	1271	papillary urothelial carcinoma	0.940284
AlteredExpression	sporadic burkitt lymphoma	1272	sporadic burkitt lymphoma	0.98317
AlteredExpression	tubulovillous adenoma	1273	tubulovillous adenoma	0.922327
AlteredExpression	melanoma, amelanotic	1274	melanoma, amelanotic	0.918508
AlteredExpression	hereditary connective tissue disorder	1275	hereditary connective tissue disorder	0.967218
AlteredExpression	liquid tumor	1276	liquid tumor	0.904756
AlteredExpression	uterine carcinosarcoma	1277	uterine carcinosarcoma	0.972195
AlteredExpression	C0020538|C0155616|C0348586|C0348587|C0349368|C0495176|C0848548	1278	secondary hypertension	0.974662
AlteredExpression	tuberculosis, osteoarticular	1279	tuberculosis, osteoarticular	0.987765
AlteredExpression	C0221271	1280	elastosis perforans serpiginosa	0.941841
AlteredExpression	hemophagocytic syndrome	1281	hemophagocytic syndrome	0.962154
AlteredExpression	C0007642|C0017105|C0031157|C0079950|C0155256|C0155852|C0156306|C0156329|C0263136|C0263144|C0267567|C0339753|C0343101|C0348691|C0404450|C0404458|C0477765|C0494653|C0494715|C0494777|C0494820|C0494821|C0494822	1282	cellulitis	0.986443
AlteredExpression	pulmonary thromboembolisms	1283	pulmonary thromboembolisms	0.987785
AlteredExpression	esophageal spindle cell carcinoma	1284	esophageal spindle cell carcinoma	0.99606
AlteredExpression	recurrent respiratory tract infections	1285	recurrent respiratory tract infections	0.982212
AlteredExpression	atrial fibrillation new onset	1286	atrial fibrillation new onset	0.982919
AlteredExpression	grade iii childhood astrocytoma	1287	grade iii childhood astrocytoma	0.933706
AlteredExpression	childhood ganglioglioma	1288	childhood ganglioglioma	0.973684
AlteredExpression	community acquired pneumonia	1289	community acquired pneumonia	0.971099
AlteredExpression	C0348165|C0851226	1290	central nervous system infection	0.959565
AlteredExpression	hepatoerythropoietic porphyria	1291	hepatoerythropoietic porphyria	0.948337
AlteredExpression	stage 0 breast cancer ajcc v6 and v7	1292	stage 0 breast cancer ajcc v6 and v7	0.980281
AlteredExpression	stage iv gallbladder cancer ajcc v8	1293	stage iv gallbladder cancer ajcc v8	0.941431
AlteredExpression	small cell carcinoma of the cervix	1294	small cell carcinoma of the cervix	0.974816
AlteredExpression	C0028962|C0495171	1295	oliguria	0.955332
AlteredExpression	aggressive natural killer-cell leukemia	1296	aggressive natural killer-cell leukemia	0.971349
AlteredExpression	adenoid cystic carcinoma of salivary gland	1297	adenoid cystic carcinoma of salivary gland	0.886003
AlteredExpression	acute urticaria	1298	acute urticaria	0.998621
AlteredExpression	C0158731	1299	congenital pectus carinatum	0.975078
AlteredExpression	C0042870	1300	vitamin d-resistant rickets|avitaminosis	0.977029
AlteredExpression	intracortical osteosarcoma	1301	intracortical osteosarcoma	0.897775
AlteredExpression	hairy cell leukemia variant	1302	hairy cell leukemia variant	0.964785
AlteredExpression	lymphoma, follicular, grade 1	1303	lymphoma, follicular, grade 1	0.982749
AlteredExpression	euthyroid goiter	1304	euthyroid goiter	0.986196
AlteredExpression	invasive streptococcus pneumoniae disease	1305	invasive streptococcus pneumoniae disease	0.999264
AlteredExpression	intestinal infectious disease (disorder)	1306	intestinal infectious disease (disorder)	0.979689
AlteredExpression	astrocytoma, low grade	1307	astrocytoma, low grade	0.976698
AlteredExpression	childhood gliosarcoma	1308	childhood gliosarcoma	0.917598
AlteredExpression	pneumoperitoneum	1309	pneumoperitoneum	0.978697
AlteredExpression	congenital nephrogenic diabetes insipidus	1310	congenital nephrogenic diabetes insipidus	0.911744
AlteredExpression	pathological dilatation	1311	pathological dilatation	0.861443
AlteredExpression	C0270850|C0475521|C0477370|C0477371|C0494471|C0494472|C0494474	1312	epileptic syndromes	0.966854
AlteredExpression	parapsoriasis en plaques	1313	parapsoriasis en plaques	0.995402
AlteredExpression	cyclical vomiting syndrome (disorder)	1314	cyclical vomiting syndrome (disorder)	0.994799
AlteredExpression	congenital atresia of pulmonary artery	1315	congenital atresia of pulmonary artery	0.98959
AlteredExpression	hallucinations, hypnagogic	1316	hallucinations, hypnagogic	0.998553
AlteredExpression	glucocorticoid deficiency	1317	glucocorticoid deficiency	0.989825
AlteredExpression	lymphoma, small cleaved-cell, follicular	1318	lymphoma, small cleaved-cell, follicular	0.982848
AlteredExpression	immune-complex glomerulonephritis	1319	immune-complex glomerulonephritis	0.938372
AlteredExpression	lymphoma, aids-related	1320	lymphoma, aids-related	0.962136
AlteredExpression	C0009443|C0161636|C0414040	1321	common cold	0.961292
AlteredExpression	metastatic colon carcinoma	1322	metastatic colon carcinoma	0.932428
AlteredExpression	hodgkin and non-hodgkin lymphoma	1323	hodgkin and non-hodgkin lymphoma	0.994993
AlteredExpression	pituicytoma	1324	pituicytoma	0.98037
AlteredExpression	C0348209|C0348516|C0348539|C0477736|C0477773|C0477774|C0494678|C0495304|C0694449	1325	parasitic infection	0.953691
AlteredExpression	cholesterol ester storage disease	1326	cholesterol ester storage disease	0.946507
AlteredExpression	ventricular preexcitation	1327	ventricular preexcitation	0.989281
AlteredExpression	vascular endothelial growth factor overexpression	1328	vascular endothelial growth factor overexpression	0.922594
AlteredExpression	mild hereditary factor viii deficiency disease	1329	mild hereditary factor viii deficiency disease	0.994137
AlteredExpression	cryopyrin-associated periodic syndromes	1330	cryopyrin-associated periodic syndromes	0.956707
AlteredExpression	adult pilocytic astrocytoma	1331	adult pilocytic astrocytoma	0.932401
AlteredExpression	mixed hyperlipidemia (disorder)	1332	mixed hyperlipidemia (disorder)	0.957245
AlteredExpression	white sutton syndrome	1333	white sutton syndrome	0.956424
AlteredExpression	growth hormone treatment	1334	growth hormone treatment	0.955409
AlteredExpression	adult-onset still disease	1335	adult-onset still disease	0.918543
AlteredExpression	disorder of endocrine ovary	1336	disorder of endocrine ovary	0.989806
AlteredExpression	familial hyperaldosteronism type 1	1337	familial hyperaldosteronism type 1	0.903683
AlteredExpression	spondylo-ocular syndrome	1338	spondylo-ocular syndrome	0.955227
AlteredExpression	panniculus	1339	panniculus	0.913966
AlteredExpression	C0155818|C0264222|C0264223|C0348686|C0694449	1340	acute respiratory infections	0.983604
AlteredExpression	contralateral breast cancer	1341	contralateral breast cancer	0.998843
AlteredExpression	acute myeloid leukemia, inv(16)(p13q22)	1342	acute myeloid leukemia, inv(16)(p13q22)	0.925411
AlteredExpression	peripheral arterial occlusive disease	1343	peripheral arterial occlusive disease	0.890087
AlteredExpression	sarcomatoid carcinoma of the lung	1344	sarcomatoid carcinoma of the lung	0.896175
AlteredExpression	stage 0 gallbladder cancer ajcc v8	1345	stage 0 gallbladder cancer ajcc v8	0.94301
AlteredExpression	macrophage activation syndrome	1346	macrophage activation syndrome	0.916028
AlteredExpression	von willebrand disease, platelet type	1347	von willebrand disease, platelet type	0.975442
AlteredExpression	anaplastic large cell lymphoma, alk negative	1348	anaplastic large cell lymphoma, alk negative	0.98607
AlteredExpression	C0495064|C0495523	1349	renal artery stenosis	0.998001
AlteredExpression	C0155759	1350	collagen diseases	0.955672
AlteredExpression	delta-beta thalassemia	1351	delta-beta thalassemia	0.954825
AlteredExpression	enthesitis-related arthritis	1352	enthesitis-related arthritis	0.931939
AlteredExpression	dengue shock syndrome	1353	dengue shock syndrome	0.998988
AlteredExpression	C0016085|C0152070|C0349352|C0392663	1354	filariasis	0.974527
AlteredExpression	pilomyxoid astrocytoma	1355	pilomyxoid astrocytoma	0.917036
AlteredExpression	C0079748	1356	precursor cell lymphoblastic lymphoma|b lymphoblastic lymphoma	0.945602
AlteredExpression	childhood acute myelomonocytic leukemia	1357	childhood acute myelomonocytic leukemia	0.921165
AlteredExpression	C0155818|C0264222|C0264223	1358	upper respiratory infections	0.983178
AlteredExpression	orofacial pain	1359	orofacial pain	0.991692
AlteredExpression	polycystic lipomembranous osteodysplasia with sclerosing leukoencephalopathy 1	1360	polycystic lipomembranous osteodysplasia with sclerosing leukoencephalopathy 1	0.895279
AlteredExpression	contrast - induced nephropathy	1361	contrast - induced nephropathy	0.875165
AlteredExpression	complement factor h deficiency	1362	complement factor h deficiency	0.975528
AlteredExpression	C1266194	1363	nodular lymphocyte predominant hodgkin lymphoma	0.961444
AlteredExpression	von willebrand disease, type 2b	1364	von willebrand disease, type 2b	0.987103
AlteredExpression	sertoli cell tumor	1365	sertoli cell tumor	0.98921
AlteredExpression	C0348199|C0494093|C0494094|C0494784|C0494794|C1290810	1366	acute viral hepatitis	0.963173
AlteredExpression	C0029445	1367	avascular necrosis of bone	0.993642
AlteredExpression	eichsfeld type congenital muscular dystrophy	1368	eichsfeld type congenital muscular dystrophy	0.975566
AlteredExpression	ureterolithiasis	1369	ureterolithiasis	0.993319
AlteredExpression	hiv disease progression	1370	hiv disease progression	0.977451
AlteredExpression	congenital duodenal obstruction due to malrotation of intestine	1371	congenital duodenal obstruction due to malrotation of intestine	0.996433
AlteredExpression	post-kala-azar dermal leishmaniasis	1372	post-kala-azar dermal leishmaniasis	0.992777
AlteredExpression	C0153519|C0153561	1373	sarcoma of soft tissue	0.941563
AlteredExpression	C0013240|C0029401|C0029525|C0041324|C0152263|C0155954|C0221002|C0343834|C0452141|C0494958	1374	osteitis	0.965905
AlteredExpression	allergic conjunctivitis	1375	allergic conjunctivitis	0.978818
AlteredExpression	jansen type metaphyseal chondrodysplasia	1376	jansen type metaphyseal chondrodysplasia	0.992849
AlteredExpression	donohue syndrome	1377	donohue syndrome	0.973689
AlteredExpression	C0451708|C0475536|C0494783	1378	hepatic necrosis	0.950277
AlteredExpression	C0036091	1379	sialolithiasis	0.881802
AlteredExpression	C0494171	1380	cutaneous lymphoma|primary cutaneous lymphoma|extranodal lymphoma	0.953777
AlteredExpression	childhood pilocytic astrocytoma	1381	childhood pilocytic astrocytoma	0.945099
AlteredExpression	barrett adenocarcinoma	1382	barrett adenocarcinoma	0.938903
AlteredExpression	C0349342	1383	emotional abuse	0.998838
AlteredExpression	C0242381	1384	lyme arthritis	0.91004
AlteredExpression	monogenic diabetes	1385	monogenic diabetes	0.954492
AlteredExpression	C0155765	1386	disease of capillaries	0.956913
AlteredExpression	lipohypertrophy	1387	lipohypertrophy	0.995831
AlteredExpression	arterial occlusive diseases	1388	arterial occlusive diseases	0.917131
AlteredExpression	clear cell sarcoma of soft tissue	1389	clear cell sarcoma of soft tissue	0.958978
AlteredExpression	granulocytopenic disorder	1390	granulocytopenic disorder	0.943081
AlteredExpression	byzanthine arch palate	1391	byzanthine arch palate	0.968745
AlteredExpression	carotid body paraganglioma	1392	carotid body paraganglioma	0.901518
AlteredExpression	hyperphenylalaninemia, non-phenylketonuric	1393	hyperphenylalaninemia, non-phenylketonuric	0.955889
AlteredExpression	skin sensitisation	1394	skin sensitisation	0.977165
AlteredExpression	adult gliosarcoma	1395	adult gliosarcoma	0.915098
AlteredExpression	adult pre-b acute lymphoblastic leukemia	1396	adult pre-b acute lymphoblastic leukemia	0.962934
AlteredExpression	C0019069|C0042974	1397	factor viii deficiency	0.967685
AlteredExpression	nicotine withdrawal	1398	nicotine withdrawal	0.976168
AlteredExpression	cutaneous polyarteritis nodosa	1399	cutaneous polyarteritis nodosa	0.914266
AlteredExpression	stage iv cutaneous melanoma ajcc v6 and v7	1400	stage iv cutaneous melanoma ajcc v6 and v7	0.884535
AlteredExpression	trisomy 4	1401	trisomy 4	0.898316
AlteredExpression	hyperphosphaturia	1402	hyperphosphaturia	0.963064
AlteredExpression	juvenile idiopathic arthritis, enthesitis related arthritis	1403	juvenile idiopathic arthritis, enthesitis related arthritis	0.875356
AlteredExpression	stage iia gallbladder cancer ajcc v8	1404	stage iia gallbladder cancer ajcc v8	0.941235
AlteredExpression	x-linked hypogammaglobulinemia	1405	x-linked hypogammaglobulinemia	0.959222
AlteredExpression	C0494806	1406	gluten intolerance	0.989406
AlteredExpression	congenital ureteropelvic junction obstruction	1407	congenital ureteropelvic junction obstruction	0.998129
AlteredExpression	supratentorial embryonal tumor, not otherwise specified	1408	supratentorial embryonal tumor, not otherwise specified	0.9869
AlteredExpression	C0032231|C0348808|C0494037|C0494685|C0494688	1409	pleurisy	0.975146
AlteredExpression	round cell tumor	1410	round cell tumor	0.955317
AlteredExpression	atypical fibroxanthoma of skin	1411	atypical fibroxanthoma of skin	0.955201
AlteredExpression	sebaceous adenocarcinoma	1412	sebaceous adenocarcinoma	0.987266
AlteredExpression	activated protein c resistance	1413	activated protein c resistance	0.95668
AlteredExpression	childhood embryonal rhabdomyosarcoma	1414	childhood embryonal rhabdomyosarcoma	0.945544
AlteredExpression	primary hypothyroidism	1415	primary hypothyroidism	0.998394
AlteredExpression	spinocerebellar tract degeneration	1416	spinocerebellar tract degeneration	0.959112
AlteredExpression	mixed cryoglobulinemia	1417	mixed cryoglobulinemia	0.913003
AlteredExpression	stage iib gallbladder cancer ajcc v8	1418	stage iib gallbladder cancer ajcc v8	0.938551
AlteredExpression	acquired camptodactyly	1419	acquired camptodactyly	1
AlteredExpression	C1956097	1420	wolff-parkinson-white syndrome	0.996822
AlteredExpression	hyperestrogenism	1421	hyperestrogenism	0.91601
AlteredExpression	thrombosis of cerebral veins	1422	thrombosis of cerebral veins	0.955308
AlteredExpression	gangliosidosis, generalized gm1, type 3	1423	gangliosidosis, generalized gm1, type 3	0.998311
AlteredExpression	preexcitation syndrome	1424	preexcitation syndrome	0.989746
AlteredExpression	corticobasal degeneration	1425	corticobasal degeneration	0.997849
AlteredExpression	C0001818|C0030319	1426	panic disorder with agoraphobia	0.887958
AlteredExpression	gonadal dysgenesis, mixed	1427	gonadal dysgenesis, mixed	0.998942
AlteredExpression	hypoalgesia	1428	hypoalgesia	0.99555
AlteredExpression	desquamative interstitial pneumonia	1429	desquamative interstitial pneumonia	0.992651
AlteredExpression	low grade b-cell lymphoma	1430	low grade b-cell lymphoma	0.911031
AlteredExpression	C0338908	1431	mixed anxiety and depressive disorder	0.985098
AlteredExpression	pseudomyxoma peritonei	1432	pseudomyxoma peritonei	0.972028
AlteredExpression	disk, herniated	1433	disk, herniated	0.946303
AlteredExpression	vascular inflammations	1434	vascular inflammations	0.950829
AlteredExpression	tumor expansion	1435	tumor expansion	0.908337
AlteredExpression	hypothermia, natural	1436	hypothermia, natural	1
AlteredExpression	C0206019	1437	hiv encephalopathy	0.935285
AlteredExpression	autoimmune gastritis	1438	autoimmune gastritis	0.92458
AlteredExpression	clear-cell sugar tumors	1439	clear-cell sugar tumors	0.923247
AlteredExpression	asymptomatic carotid artery stenosis	1440	asymptomatic carotid artery stenosis	0.981512
AlteredExpression	locally advanced pancreatic adenocarcinoma	1441	locally advanced pancreatic adenocarcinoma	0.979334
AlteredExpression	postoperative nausea and vomiting	1442	postoperative nausea and vomiting	0.999917
AlteredExpression	leopard syndrome	1443	leopard syndrome	0.979407
AlteredExpression	sarcoglycanopathies	1444	sarcoglycanopathies	0.986699
AlteredExpression	C0027611|C0348161|C0494059	1445	neonatal chlamydial conjunctivitis	0.952609
AlteredExpression	diabetic foot	1446	diabetic foot	0.976576
AlteredExpression	chronic lung injury	1447	chronic lung injury	0.93116
AlteredExpression	hyperalgesia, secondary	1448	hyperalgesia, secondary	0.976408
AlteredExpression	hepatoma resectable	1449	hepatoma resectable	0.94132
AlteredExpression	metastatic colorectal carcinoma	1450	metastatic colorectal carcinoma	0.921592
AlteredExpression	C0149922|C0494844	1451	lichen simplex chronicus	0.922641
AlteredExpression	cystic adenomatoid malformation of lung, congenital	1452	cystic adenomatoid malformation of lung, congenital	0.922254
AlteredExpression	perihilar cholangiocarcinoma	1453	perihilar cholangiocarcinoma	0.917043
AlteredExpression	C0028754|C0869206	1454	lipomatosis	0.997455
AlteredExpression	C0477984	1455	rieger syndrome|congenital anomaly of anterior segment of eye	0.958507
AlteredExpression	C0024508	1456	micrognathism	0.949195
AlteredExpression	C0338960|C2267227	1457	bulimia nervosa	0.993853
AlteredExpression	C0152964|C0269294|C0494048|C0495170|C0496128|C0496132	1458	septic shock	0.971369
AlteredExpression	factor 8 deficiency, acquired	1459	factor 8 deficiency, acquired	0.989359
AlteredExpression	C0040409|C0206186|C1112530	1460	leukoplakia, hairy	0.876049
AlteredExpression	malignant neoplasm of fallopian tube	1461	malignant neoplasm of fallopian tube	0.999643
AlteredExpression	C0038436	1462	chronic insomnia	0.979784
AlteredExpression	megalencephaly cutis marmorata telangiectatica congenita	1463	megalencephaly cutis marmorata telangiectatica congenita	0.999669
AlteredExpression	perivascular epithelioid cell neoplasms	1464	perivascular epithelioid cell neoplasms	0.935734
AlteredExpression	paragangliomas 2 (disorder)	1465	paragangliomas 2 (disorder)	0.998033
AlteredExpression	low grade myofibroblastic sarcoma	1466	low grade myofibroblastic sarcoma	0.924053
AlteredExpression	cyst of biliary tract	1467	cyst of biliary tract	0.999436
AlteredExpression	stage 0 breast carcinoma	1468	stage 0 breast carcinoma	0.973837
AlteredExpression	abdominal neoplasms	1469	abdominal neoplasms	0.968002
AlteredExpression	arthrofibrosis	1470	arthrofibrosis	0.993824
AlteredExpression	thrombophilia, hereditary	1471	thrombophilia, hereditary	0.95515
AlteredExpression	familial partial lipodystrophy, type 2	1472	familial partial lipodystrophy, type 2	0.995491
AlteredExpression	bleeding ulcer	1473	bleeding ulcer	0.996406
AlteredExpression	pustulosis of palms and soles	1474	pustulosis of palms and soles	0.989908
AlteredExpression	dysgerminoma of ovary	1475	dysgerminoma of ovary	0.861434
AlteredExpression	childhood atopic dermatitis	1476	childhood atopic dermatitis	0.987534
AlteredExpression	autosomal dominant hypocalcemia	1477	autosomal dominant hypocalcemia	0.996612
AlteredExpression	maturity-onset diabetes of the young, type 3 (disorder)	1478	maturity-onset diabetes of the young, type 3 (disorder)	0.962578
AlteredExpression	C0011251|C0020604|C0029225|C0029226|C0036341|C0036347|C0036349|C0036939|C0241934|C0338817|C0349193|C0349194|C0349196|C0349198|C0349206|C0494400|C1443045	1479	delusions	0.975527
AlteredExpression	skin appendage adenoma	1480	skin appendage adenoma	0.972187
AlteredExpression	nonarteritic anterior ischemic optic neuropathy (naion)	1481	nonarteritic anterior ischemic optic neuropathy (naion)	0.990453
AlteredExpression	C0034065|C0340325|C0496127	1482	thromboembolism	0.929343
AlteredExpression	sarcoidosis, pulmonary	1483	sarcoidosis, pulmonary	0.918403
AlteredExpression	C0263505	1484	alopecia universalis	0.997866
AlteredExpression	autosomal recessive chronic granulomatous disease	1485	autosomal recessive chronic granulomatous disease	0.909121
AlteredExpression	C0015696	1486	fatty liver, alcoholic	0.950397
AlteredExpression	postinfarction	1487	postinfarction	0.919524
AlteredExpression	lymphoma, non-hodgkin, familial	1488	lymphoma, non-hodgkin, familial	0.949726
AlteredExpression	paronychia inflammation	1489	paronychia inflammation	0.997585
AlteredExpression	mediastinal (thymic) large b-cell lymphoma	1490	mediastinal (thymic) large b-cell lymphoma	0.944443
AlteredExpression	periodontal pocket	1491	periodontal pocket	0.913203
AlteredExpression	neurofibroma	1492	neurofibroma	0.927246
AlteredExpression	galactorrhea not associated with childbirth	1493	galactorrhea not associated with childbirth	0.998098
AlteredExpression	waardenburg syndrome type 2	1494	waardenburg syndrome type 2	0.977331
AlteredExpression	gingival hypertrophy	1495	gingival hypertrophy	0.982588
AlteredExpression	cutaneous neurofibroma	1496	cutaneous neurofibroma	0.988369
AlteredExpression	C0001311|C0006285|C0348799|C0348800|C0494672	1497	bronchiolitis	0.958928
AlteredExpression	perineurioma	1498	perineurioma	0.994296
AlteredExpression	obsolete combined hyperlipidemia	1499	obsolete combined hyperlipidemia	0.913746
AlteredExpression	C0495096|C0495221	1500	uterine polyp	0.920147
AlteredExpression	C0040822|C0477361	1501	intention tremor	0.996847
AlteredExpression	aspergillosis, allergic bronchopulmonary	1502	aspergillosis, allergic bronchopulmonary	0.892663
AlteredExpression	hyperfibrinogenemia	1503	hyperfibrinogenemia	0.901249
AlteredExpression	C0015310|C0152210	1504	exotropia	0.996704
AlteredExpression	C0494217	1505	intrinsic factor deficiency	0.986059
AlteredExpression	[d]sleep disturbances (& [hypersomnia] or [insomnia])	1506	[d]sleep disturbances (& [hypersomnia] or [insomnia])	0.952622
AlteredExpression	acute appendicitis nos (disorder)	1507	acute appendicitis nos (disorder)	0.923079
AlteredExpression	epilepsy, cryptogenic	1508	epilepsy, cryptogenic	0.995308
AlteredExpression	invasive pituitary adenoma	1509	invasive pituitary adenoma	0.948917
AlteredExpression	smooth muscle tumor	1510	smooth muscle tumor	0.99204
AlteredExpression	C0348372|C1314803	1511	eye neoplasms	0.967356
AlteredExpression	childhood synovial sarcoma	1512	childhood synovial sarcoma	0.954413
AlteredExpression	infantile nystagmus syndrome	1513	infantile nystagmus syndrome	0.958503
AlteredExpression	C0494719|C2047520	1514	xanthoma	0.943453
AlteredExpression	C0524688	1515	pneumonic plague	0.990489
AlteredExpression	nodular melanoma	1516	nodular melanoma	0.994152
AlteredExpression	gastric ulcer benign	1517	gastric ulcer benign	0.909056
AlteredExpression	enteropathy-associated t-cell lymphoma	1518	enteropathy-associated t-cell lymphoma	0.95639
AlteredExpression	anti-n-methyl-d-aspartate receptor encephalitis	1519	anti-n-methyl-d-aspartate receptor encephalitis	0.947792
AlteredExpression	stage iii colon cancer	1520	stage iii colon cancer	0.925898
AlteredExpression	osteogenesis imperfecta, type vi	1521	osteogenesis imperfecta, type vi	0.986096
AlteredExpression	C0477381|C0477383|C0694475	1522	cranial nerve diseases	0.964884
AlteredExpression	C0004096|C0006277|C0008677|C0034067|C0035204|C0149514|C0155872|C0155873|C0339934|C0348687|C0348693|C0348795|C0348796|C0348797|C0348798|C0348807|C0392000|C0494647|C0494648|C0494659|C0494660|C0494670|C0555994	1523	bronchitis	0.953855
AlteredExpression	psychosocial stressor	1524	psychosocial stressor	0.984744
AlteredExpression	C0024419|C1264187	1525	small cell lymphoma	0.947379
AlteredExpression	C0011251|C0020604|C0029225|C0029226|C0036337|C0036339|C0036341|C0036939|C0338817|C0349192|C0349194|C0349196|C0349709	1526	delusional disorder	0.889188
AlteredExpression	adult diffuse large cell lymphoma	1527	adult diffuse large cell lymphoma	0.94212
AlteredExpression	non-small cell lung cancer stage iii	1528	non-small cell lung cancer stage iii	0.863312
AlteredExpression	cancer, embryonal	1529	cancer, embryonal	0.975969
AlteredExpression	acquired angioedema	1530	acquired angioedema	0.891541
AlteredExpression	subcutaneous panniculitis-like t-cell lymphoma	1531	subcutaneous panniculitis-like t-cell lymphoma	0.963345
AlteredExpression	opportunistic infections	1532	opportunistic infections	0.933607
AlteredExpression	non-small cell lung cancer recurrent	1533	non-small cell lung cancer recurrent	0.931024
AlteredExpression	acute alcohol withdrawal	1534	acute alcohol withdrawal	0.996773
AlteredExpression	platinum-resistant ovarian carcinoma	1535	platinum-resistant ovarian carcinoma	0.980646
AlteredExpression	neurofibromatoses	1536	neurofibromatoses	0.970633
AlteredExpression	allergy to fish	1537	allergy to fish	0.993377
AlteredExpression	perinatal depression in mother	1538	perinatal depression in mother	0.999796
AlteredExpression	ige-mediated allergic asthma	1539	ige-mediated allergic asthma	0.965225
AlteredExpression	microaneurysm	1540	microaneurysm	0.981363
AlteredExpression	coronary restenosis	1541	coronary restenosis	0.9942
AlteredExpression	acquired von willebrand disease	1542	acquired von willebrand disease	0.987119
AlteredExpression	familial porphyria cutanea tarda	1543	familial porphyria cutanea tarda	0.94579
AlteredExpression	pain, burning	1544	pain, burning	0.996064
AlteredExpression	shy-drager syndrome	1545	shy-drager syndrome	0.999609
AlteredExpression	C0027804	1546	after pains	0.842133
AlteredExpression	spinocerebellar ataxia 12	1547	spinocerebellar ataxia 12	0.980104
AlteredExpression	C0477769	1548	genital herpes	0.982177
AlteredExpression	ceroid lipofuscinosis, neuronal, 8	1549	ceroid lipofuscinosis, neuronal, 8	0.977328
AlteredExpression	fibroma	1550	fibroma	0.985446
AlteredExpression	hypoparathyroidism - autosomal dominant	1551	hypoparathyroidism - autosomal dominant	0.975238
AlteredExpression	idiopathic retroperitoneal fibrosis	1552	idiopathic retroperitoneal fibrosis	0.988944
AlteredExpression	asthma attack	1553	asthma attack	0.998196
AlteredExpression	hemangiopericytoma	1554	hemangiopericytoma	0.936651
AlteredExpression	adenocarcinoma of small intestine	1555	adenocarcinoma of small intestine	0.939601
AlteredExpression	thalassemia minor	1556	thalassemia minor	0.926137
AlteredExpression	C0149520|C0156199	1557	acute cholecystitis	0.984208
AlteredExpression	epilepsy in children	1558	epilepsy in children	0.914017
AlteredExpression	behavioral variant of frontotemporal dementia	1559	behavioral variant of frontotemporal dementia	0.90271
AlteredExpression	C0342611	1560	familial mediterranean fever|amyloidosis, familial	0.979344
AlteredExpression	choroidal neovascular membrane (disorder)	1561	choroidal neovascular membrane (disorder)	0.97205
AlteredExpression	acute myeloid leukemia with multilineage dysplasia following myelodysplastic syndrome	1562	acute myeloid leukemia with multilineage dysplasia following myelodysplastic syndrome	0.919777
AlteredExpression	ischemia	1563	ischemia	0.96716
AlteredExpression	C0477536	1564	arthritis, infectious	0.960501
AlteredExpression	hereditary hemorrhagic telangiectasia	1565	hereditary hemorrhagic telangiectasia	0.958129
AlteredExpression	hot flushes	1566	hot flushes	0.981019
AlteredExpression	ichthyosis, cyclic, with epidermolytic hyperkeratosis	1567	ichthyosis, cyclic, with epidermolytic hyperkeratosis	0.989503
AlteredExpression	C0018991|C0154693|C0154694	1568	hemiplegia	0.997124
AlteredExpression	somatostatinoma	1569	somatostatinoma	0.939955
AlteredExpression	ganglioneuroma	1570	ganglioneuroma	0.943506
AlteredExpression	periampullary adenocarcinoma	1571	periampullary adenocarcinoma	0.895574
AlteredExpression	radiation esophagitis	1572	radiation esophagitis	0.998765
AlteredExpression	poorly differentiated thyroid carcinoma	1573	poorly differentiated thyroid carcinoma	0.855311
AlteredExpression	C0023760|C0348236|C0494713	1574	cheilitis	0.997758
AlteredExpression	congenital absence of kidneys syndrome	1575	congenital absence of kidneys syndrome	0.995947
AlteredExpression	C0154065|C0496854	1576	carcinoma of ampulla of vater	0.970243
AlteredExpression	C0477743|C1843274	1577	acute pyelonephritis	0.985293
AlteredExpression	sepsis of the newborn	1578	sepsis of the newborn	0.944515
AlteredExpression	combined type small cell lung cancer	1579	combined type small cell lung cancer	0.920237
AlteredExpression	septo-optic dysplasia	1580	septo-optic dysplasia	0.925786
AlteredExpression	dystonia 1, torsion, autosomal dominant	1581	dystonia 1, torsion, autosomal dominant	0.904517
AlteredExpression	malignant lymphoma - lymphoplasmacytic	1582	malignant lymphoma - lymphoplasmacytic	0.948789
AlteredExpression	C0026848|C3536716	1583	systemic amyloidosis	0.978459
AlteredExpression	methylenetetrahydrofolate reductase deficiency	1584	methylenetetrahydrofolate reductase deficiency	0.945521
AlteredExpression	C0041325|C0152717|C0494812	1585	peritonitis, tuberculous	0.976631
AlteredExpression	x-linked combined immunodeficiency diseases	1586	x-linked combined immunodeficiency diseases	0.927812
AlteredExpression	C0030662|C0348090	1587	gambling, pathological	0.997564
AlteredExpression	protein s deficiency	1588	protein s deficiency	0.972191
AlteredExpression	C0032300	1589	lobar pneumonia	0.987408
AlteredExpression	childhood ganglioneuroblastoma	1590	childhood ganglioneuroblastoma	0.933044
AlteredExpression	C0494980	1591	xanthomatosis	0.898701
AlteredExpression	C0001546|C0349217|C0477942|C0494406|C0869272	1592	adjustment disorders	0.968769
AlteredExpression	heart failure with reduced ejection fraction [hfref]	1593	heart failure with reduced ejection fraction [hfref]	0.996239
AlteredExpression	iridogoniodysgenesis, type 2	1594	iridogoniodysgenesis, type 2	0.863509
AlteredExpression	pseudohypoparathyroidism, type ib	1595	pseudohypoparathyroidism, type ib	0.995628
AlteredExpression	childhood langerhans cell histiocytosis	1596	childhood langerhans cell histiocytosis	0.94126
AlteredExpression	vipoma	1597	vipoma	0.898812
AlteredExpression	testotoxicosis	1598	testotoxicosis	0.991208
AlteredExpression	erythrocytosis due to low atmospheric pressure	1599	erythrocytosis due to low atmospheric pressure	0.998961
AlteredExpression	papillary serous endometrial carcinoma	1600	papillary serous endometrial carcinoma	0.982987
AlteredExpression	intracavitary tumors of the heart	1601	intracavitary tumors of the heart	0.983252
AlteredExpression	ganglioneuroblastoma	1602	ganglioneuroblastoma	0.945876
AlteredExpression	stage ii breast cancer ajcc v6 and v7	1603	stage ii breast cancer ajcc v6 and v7	0.924383
AlteredExpression	hyperdiploid b acute lymphoblastic leukemia	1604	hyperdiploid b acute lymphoblastic leukemia	0.922462
AlteredExpression	neuro-behcet disease	1605	neuro-behcet disease	0.863559
AlteredExpression	job syndrome	1606	job syndrome	0.903838
AlteredExpression	stage iv nasopharyngeal carcinoma	1607	stage iv nasopharyngeal carcinoma	0.915616
AlteredExpression	C4721555	1608	autoimmune hepatitis	0.92584
AlteredExpression	normocytic normochromic anemia	1609	normocytic normochromic anemia	0.987633
AlteredExpression	cerebellar lesion nos	1610	cerebellar lesion nos	0.996462
AlteredExpression	ileal diseases	1611	ileal diseases	0.904258
AlteredExpression	secondary polycythemia	1612	secondary polycythemia	0.977314
AlteredExpression	synovial osteochondromatosis	1613	synovial osteochondromatosis	0.98674
AlteredExpression	child abuse behavior	1614	child abuse behavior	0.950474
AlteredExpression	atopic disorders	1615	atopic disorders	0.966127
AlteredExpression	C0023241|C0343528|C0494643	1616	legionnaires' disease	0.999246
AlteredExpression	conjunctivochalasis	1617	conjunctivochalasis	0.995649
AlteredExpression	steroid-sensitive nephrotic syndrome	1618	steroid-sensitive nephrotic syndrome	0.993317
AlteredExpression	tuberculosis, meningeal	1619	tuberculosis, meningeal	0.970116
AlteredExpression	endometrial diseases	1620	endometrial diseases	0.869106
AlteredExpression	C0349089|C0494466|C0556007	1621	cerebral dysfunction	0.979687
AlteredExpression	glaucoma of childhood	1622	glaucoma of childhood	0.97491
AlteredExpression	hepatitis immune	1623	hepatitis immune	0.962863
AlteredExpression	severe hypoglycaemia	1624	severe hypoglycaemia	0.937542
AlteredExpression	phenylketonuria ii	1625	phenylketonuria ii	0.917445
AlteredExpression	C0022782|C0154073|C0154089	1626	carcinoma in situ of penis|penis carcinoma	0.922449
AlteredExpression	human immunodeficiency virus ii infection	1627	human immunodeficiency virus ii infection	0.954304
AlteredExpression	hereditary melanoma	1628	hereditary melanoma	0.999608
AlteredExpression	C0495065	1629	neurogenic urinary bladder	0.999118
AlteredExpression	chronic arthritis	1630	chronic arthritis	0.946868
AlteredExpression	dysembryoplastic neuroepithelial tumor	1631	dysembryoplastic neuroepithelial tumor	0.962681
AlteredExpression	proliferative vitreoretinopathy	1632	proliferative vitreoretinopathy	0.91595
AlteredExpression	fetal anemia	1633	fetal anemia	0.949747
AlteredExpression	homocystinuria due to deficiency of n(5,10)-methylenetetrahydrofolate reductase activity	1634	homocystinuria due to deficiency of n(5,10)-methylenetetrahydrofolate reductase activity	0.94121
AlteredExpression	uremia	1635	uremia	0.938325
AlteredExpression	spondylarthritis	1636	spondylarthritis	0.952083
AlteredExpression	atherogenic dyslipidaemia	1637	atherogenic dyslipidaemia	0.930452
AlteredExpression	chromosome 12, 12p trisomy	1638	chromosome 12, 12p trisomy	0.979746
AlteredExpression	cardioembolism (high-risk/medium-risk)	1639	cardioembolism (high-risk/medium-risk)	0.885901
AlteredExpression	C2886803	1640	abo incompatibility|blood group incompatibility	0.880674
AlteredExpression	C0152460	1641	peyronie disease	0.965031
AlteredExpression	eyelid xanthoma	1642	eyelid xanthoma	0.93203
AlteredExpression	hereditary sensory autonomic neuropathy, type 2	1643	hereditary sensory autonomic neuropathy, type 2	0.991181
AlteredExpression	compensatory hyperinsulinemia	1644	compensatory hyperinsulinemia	0.980361
AlteredExpression	behavioral and psychological symptoms of dementia	1645	behavioral and psychological symptoms of dementia	0.994306
AlteredExpression	carotid artery plaque	1646	carotid artery plaque	0.926591
AlteredExpression	glomus jugulare tumor	1647	glomus jugulare tumor	0.999549
AlteredExpression	medullary carcinoma	1648	medullary carcinoma	0.890936
AlteredExpression	astrocytoma of brain	1649	astrocytoma of brain	0.915287
AlteredExpression	C0034089|C0162164|C0349076	1650	pulmonary valve stenosis	0.983801
AlteredExpression	aggressive periodontitis, generalized	1651	aggressive periodontitis, generalized	0.96787
AlteredExpression	C0024449	1652	mycetoma	0.986526
AlteredExpression	bile duct hyperplasia	1653	bile duct hyperplasia	0.952114
AlteredExpression	sertoli-leydig cell tumor	1654	sertoli-leydig cell tumor	0.922816
AlteredExpression	splenic hypoplasia	1655	splenic hypoplasia	0.991007
AlteredExpression	C0018802|C0023212	1656	ventricular failure|left-sided heart failure	0.95279
AlteredExpression	degenerative brain disorder	1657	degenerative brain disorder	0.968335
AlteredExpression	failed back surgery syndrome	1658	failed back surgery syndrome	0.966564
AlteredExpression	malignant neoplasm of female breast	1659	malignant neoplasm of female breast	0.92047
AlteredExpression	myeloproliferative disorder, chronic, with eosinophilia	1660	myeloproliferative disorder, chronic, with eosinophilia	0.933293
AlteredExpression	basaloid squamous cell carcinoma	1661	basaloid squamous cell carcinoma	0.988474
AlteredExpression	C0034543|C0494708	1662	radicular cyst	0.956421
AlteredExpression	neutrophilic asthma	1663	neutrophilic asthma	0.961867
AlteredExpression	progressive cerebellar degeneration	1664	progressive cerebellar degeneration	0.964114
AlteredExpression	hyperimmunoglobulinemia d	1665	hyperimmunoglobulinemia d	0.917152
AlteredExpression	diffuse large b-cell lymphoma refractory	1666	diffuse large b-cell lymphoma refractory	0.969659
AlteredExpression	indolent non-hodgkin lymphoma	1667	indolent non-hodgkin lymphoma	0.890227
AlteredExpression	lupus anticoagulant disorder	1668	lupus anticoagulant disorder	0.964253
AlteredExpression	monomorphic epitheliotropic intestinal t-cell lymphoma	1669	monomorphic epitheliotropic intestinal t-cell lymphoma	0.897772
AlteredExpression	C0023652	1670	lichen sclerosus et atrophicus|genital lichen sclerosus	0.940665
AlteredExpression	hypochondroplasia (disorder)	1671	hypochondroplasia (disorder)	0.974935
AlteredExpression	chronic kidney disease stage 2	1672	chronic kidney disease stage 2	0.958261
AlteredExpression	pancreatic intraductal papillary mucinous neoplasm	1673	pancreatic intraductal papillary mucinous neoplasm	0.913787
AlteredExpression	neonatal meningitis	1674	neonatal meningitis	0.968768
AlteredExpression	adult synovial sarcoma	1675	adult synovial sarcoma	0.956558
AlteredExpression	C0037650|C0154466|C0349258|C0349261|C3714744	1676	sexual dysfunction	0.993248
AlteredExpression	fibrosis of bile duct	1677	fibrosis of bile duct	0.980871
AlteredExpression	analgesic overuse headache	1678	analgesic overuse headache	0.945394
AlteredExpression	tumoral calcinosis	1679	tumoral calcinosis	0.993614
AlteredExpression	lacrimoauriculodentodigital syndrome	1680	lacrimoauriculodentodigital syndrome	0.995625
AlteredExpression	hepatitis b and hepatitis c	1681	hepatitis b and hepatitis c	0.992957
AlteredExpression	apparent mineralocorticoid excess	1682	apparent mineralocorticoid excess	0.955192
AlteredExpression	familial glucocorticoid deficiency	1683	familial glucocorticoid deficiency	0.999923
AlteredExpression	juvenile astrocytoma	1684	juvenile astrocytoma	0.940391
AlteredExpression	giant cell glioblastoma	1685	giant cell glioblastoma	0.981448
AlteredExpression	C0027804|C0349236|C0495315|C0496594|C0869478	1686	mental depression	0.951284
AlteredExpression	non st segment elevation acute coronary syndrome	1687	non st segment elevation acute coronary syndrome	0.959145
AlteredExpression	sensitization (disorder)	1688	sensitization (disorder)	0.900242
AlteredExpression	C0010403|C0012739|C0029678|C0034152|C0154254|C0154300|C0159039|C0398650|C0451766|C0477315|C0477595|C0494887|C0494954|C0495047|C2717961	1689	purpura	0.920941
AlteredExpression	adenocarcinoma, intestinal type	1690	adenocarcinoma, intestinal type	0.983313
AlteredExpression	acute biphenotypic leukemia	1691	acute biphenotypic leukemia	0.934578
AlteredExpression	satellite nodule	1692	satellite nodule	0.888562
AlteredExpression	adult malignant peripheral nerve sheath tumor	1693	adult malignant peripheral nerve sheath tumor	0.902885
AlteredExpression	endometrial clear cell adenocarcinoma	1694	endometrial clear cell adenocarcinoma	0.895537
AlteredExpression	cutis laxa, autosomal recessive	1695	cutis laxa, autosomal recessive	0.995703
AlteredExpression	oligoarticular juvenile idiopathic arthritis	1696	oligoarticular juvenile idiopathic arthritis	0.960852
AlteredExpression	myxoid/round cell liposarcoma	1697	myxoid/round cell liposarcoma	0.941707
AlteredExpression	C0014067|C0431289|C0431291|C0477969|C0495614|C4551722	1698	encephalocele	0.978755
AlteredExpression	lymphomatoid granulomatosis	1699	lymphomatoid granulomatosis	0.911665
AlteredExpression	childhood pre-b acute lymphoblastic leukemia	1700	childhood pre-b acute lymphoblastic leukemia	0.907586
AlteredExpression	C0600126	1701	carotid artery occlusion	0.943832
AlteredExpression	lymphedema distichiasis syndrome	1702	lymphedema distichiasis syndrome	0.956341
AlteredExpression	C0005745|C0266573	1703	ptosis	0.945791
AlteredExpression	C0040485|C0345380|C0869494	1704	congenital torticollis	0.997714
AlteredExpression	childhood leiomyosarcoma	1705	childhood leiomyosarcoma	0.936358
AlteredExpression	cystic echinococcosis	1706	cystic echinococcosis	0.994353
AlteredExpression	precursor t-cell lymphoblastic lymphoma	1707	precursor t-cell lymphoblastic lymphoma	0.958908
AlteredExpression	leprosy, multibacillary	1708	leprosy, multibacillary	0.96945
AlteredExpression	C0348442|C0349082	1709	acquired hypothyroidism	0.998057
AlteredExpression	cystic echinocccosis	1710	cystic echinocccosis	0.975276
AlteredExpression	chronic hepatitis c genotype 1	1711	chronic hepatitis c genotype 1	0.993922
AlteredExpression	C0238506	1712	congenital posterior urethral valves	0.987163
AlteredExpression	plasma cell neoplasm	1713	plasma cell neoplasm	0.923664
AlteredExpression	non-metastatic prostate cancer	1714	non-metastatic prostate cancer	0.923758
AlteredExpression	C0031707|C0042870|C0477680	1715	adult rickets	0.932934
AlteredExpression	C0027651|C0348352|C0496876	1716	soft tissue neoplasms	0.954883
AlteredExpression	C0010043|C0155118	1717	corneal ulcer|mooren ulcer	0.976847
AlteredExpression	radiation-induced cancer	1718	radiation-induced cancer	0.983712
AlteredExpression	C0153687	1719	secondary malignant neoplasm of skin	0.942755
AlteredExpression	chondromatosis, synovial	1720	chondromatosis, synovial	0.985804
AlteredExpression	developmental regression	1721	developmental regression	0.957982
AlteredExpression	duplicated collecting system	1722	duplicated collecting system	0.94511
AlteredExpression	ascending aortic dissection	1723	ascending aortic dissection	0.88396
AlteredExpression	alpha-thalassemia/mental retardation syndrome, nondeletion type, x-linked	1724	alpha-thalassemia/mental retardation syndrome, nondeletion type, x-linked	0.903496
AlteredExpression	childhood alveolar soft part sarcoma	1725	childhood alveolar soft part sarcoma	0.926929
AlteredExpression	hypocomplementaemia	1726	hypocomplementaemia	0.905438
AlteredExpression	barber say syndrome	1727	barber say syndrome	0.988505
AlteredExpression	opioid withdrawal	1728	opioid withdrawal	0.986649
AlteredExpression	metastatic bile duct carcinoma	1729	metastatic bile duct carcinoma	0.995807
AlteredExpression	spinal neoplasms	1730	spinal neoplasms	0.955501
AlteredExpression	C0024138|C0024140|C0024141|C0026848|C0155176|C0263591|C0343426|C0348600|C0348641|C0349082|C0409974|C0409976|C0451753|C0477343|C0477411|C0477525|C0477587|C0477884|C0494697|C0495047	1731	lupus erythematosus	0.953116
AlteredExpression	hemimegalencephaly	1732	hemimegalencephaly	0.910539
AlteredExpression	extranodal marginal zone b-cell lymphoma	1733	extranodal marginal zone b-cell lymphoma	0.96504
AlteredExpression	C0341326|C0348742|C0400827|C0494807|C2937222	1734	proctitis	0.92799
AlteredExpression	metastatic head and neck squamous cell carcinoma	1735	metastatic head and neck squamous cell carcinoma	0.857749
AlteredExpression	extramedullary hematopoiesis (disorder)	1736	extramedullary hematopoiesis (disorder)	0.951401
AlteredExpression	childhood t lymphoblastic lymphoma	1737	childhood t lymphoblastic lymphoma	0.966336
AlteredExpression	C0238990	1738	lower respiratory tract infection|acute lower respiratory tract infection	0.951907
AlteredExpression	chagas cardiomyopathy	1739	chagas cardiomyopathy	0.981102
AlteredExpression	hyperlipoproteinemia type iii	1740	hyperlipoproteinemia type iii	0.957
AlteredExpression	cystathionine beta-synthase deficiency disease	1741	cystathionine beta-synthase deficiency disease	0.944508
AlteredExpression	childhood anaplastic large cell lymphoma	1742	childhood anaplastic large cell lymphoma	0.954078
AlteredExpression	adenocarcinoma, basal cell	1743	adenocarcinoma, basal cell	0.98548
AlteredExpression	leukemia, myeloid, chronic-phase	1744	leukemia, myeloid, chronic-phase	0.923248
AlteredExpression	autoimmune chronic hepatitis	1745	autoimmune chronic hepatitis	0.932157
AlteredExpression	inflammatory bowel disease 25, autosomal recessive	1746	inflammatory bowel disease 25, autosomal recessive	0.999529
AlteredExpression	C0023467	1747	acute myeloid leukaemia refractory|chronic myeloid leukaemia transformation	0.933821
AlteredExpression	C0153401|C0153484|C0153486|C0496904|C0496912	1748	laryngeal neoplasm	0.943172
AlteredExpression	newly diagnosed childhood ependymoma	1749	newly diagnosed childhood ependymoma	0.939668
AlteredExpression	paratuberculosis	1750	paratuberculosis	0.945995
AlteredExpression	torre-muir syndrome	1751	torre-muir syndrome	0.973011
AlteredExpression	carcinoma, diffuse type	1752	carcinoma, diffuse type	0.87468
AlteredExpression	retinitis pigmentosa 11	1753	retinitis pigmentosa 11	0.910451
AlteredExpression	C0020255|C0020256|C0040558|C0040560|C0339969|C0348268|C0348613|C0477342|C0477640|C0477736|C0477830|C3495536	1754	toxoplasmosis	0.9682
AlteredExpression	C0002962|C0235470|C0348588|C0348590	1755	angina pectoris	0.929971
AlteredExpression	C0263660|C0478626|C0496725	1756	musculoskeletal diseases	0.975129
AlteredExpression	plasma cell dyscrasia	1757	plasma cell dyscrasia	0.977987
AlteredExpression	ewings sarcoma-primitive neuroectodermal tumor (pnet)	1758	ewings sarcoma-primitive neuroectodermal tumor (pnet)	0.921809
AlteredExpression	small cell lung cancer limited stage	1759	small cell lung cancer limited stage	0.919184
AlteredExpression	C0036421	1760	systemic sclerosis [scleroderma]	0.949285
AlteredExpression	adenoma, villous	1761	adenoma, villous	0.984375
AlteredExpression	alveolar capillary dysplasia	1762	alveolar capillary dysplasia	0.974136
AlteredExpression	tumour rupture	1763	tumour rupture	0.936337
AlteredExpression	angiomyoma	1764	angiomyoma	0.930739
AlteredExpression	C0868862	1765	sacroiliitis	0.92764
AlteredExpression	ovarian clear cell carcinoma	1766	ovarian clear cell carcinoma	0.922065
AlteredExpression	retinoblastoma bilateral	1767	retinoblastoma bilateral	1
AlteredExpression	locally recurrent malignant neoplasm	1768	locally recurrent malignant neoplasm	0.928634
AlteredExpression	adult ependymoma	1769	adult ependymoma	0.935578
AlteredExpression	latent tuberculosis	1770	latent tuberculosis	0.937923
AlteredExpression	C0348862|C0494577	1771	anterior myocardial infarction	0.917783
AlteredExpression	aa amyloidosis	1772	aa amyloidosis	0.958665
AlteredExpression	C0343752|C0348209|C0694449	1773	acute hiv infection	0.980942
AlteredExpression	C0001546|C0003431|C0014089|C0016142|C0029121|C0037448|C0149654|C0221520|C0339004|C0339009|C0339010|C0339017|C0349217|C0349335|C0349336|C0494432|C0579986|C0694453	1774	conduct disorder	0.996519
AlteredExpression	enchondroma	1775	enchondroma	0.950832
AlteredExpression	C0494678	1776	eosinophilic pneumonia	0.964905
AlteredExpression	chronic lymphocytic leukemia/small lymphocytic lymphoma	1777	chronic lymphocytic leukemia/small lymphocytic lymphoma	0.929385
AlteredExpression	congenital camptodactyly	1778	congenital camptodactyly	1
AlteredExpression	C0031707|C0042870|C0221468|C0410446|C0451874|C0451875|C0451876|C0477675|C0477676|C0477680|C0477865|C0494304|C0494808|C0694456	1779	osteomalacia	0.929649
AlteredExpression	denys-drash syndrome	1780	denys-drash syndrome	0.952903
AlteredExpression	neutrophilia (disorder)	1781	neutrophilia (disorder)	0.94446
AlteredExpression	septicaemia due to gram-negative organism, unspecified	1782	septicaemia due to gram-negative organism, unspecified	0.939374
AlteredExpression	bcg infection	1783	bcg infection	0.905534
AlteredExpression	C0023895|C0042721|C0153089|C0276610|C0276623|C0348199|C0348200|C0348305|C0400918|C0411016|C0451800|C0476551|C0476555|C0477538|C0477937|C0489954|C0494093|C0494094|C0494783|C0494784|C0494786|C0494794|C0524910|C1290810	1784	viral hepatitis	0.904486
AlteredExpression	atherothrombosis	1785	atherothrombosis	0.944377
AlteredExpression	recurrent childhood glioblastoma	1786	recurrent childhood glioblastoma	0.951381
AlteredExpression	fundus dystrophy, pseudoinflammatory, of sorsby	1787	fundus dystrophy, pseudoinflammatory, of sorsby	0.99081
AlteredExpression	C0018572	1788	hand, foot and mouth disease	0.94859
AlteredExpression	methamphetamine dependence	1789	methamphetamine dependence	0.990028
AlteredExpression	nasal type extranodal nk/t-cell lymphoma	1790	nasal type extranodal nk/t-cell lymphoma	0.975469
AlteredExpression	adult alveolar soft part sarcoma	1791	adult alveolar soft part sarcoma	0.920985
AlteredExpression	C0011206|C0349085|C0349086|C0349087|C0349089|C0349198|C0494372|C0497327|C1270972	1792	delirium	0.987151
AlteredExpression	rhinosinusitis	1793	rhinosinusitis	0.941124
AlteredExpression	pituitary dwarfism	1794	pituitary dwarfism	0.997897
AlteredExpression	C0029226|C0155001|C0233763	1795	hallucinations, visual	0.897439
AlteredExpression	C0001361|C0031157|C0149517|C0275804|C0348672	1796	tonsillitis	0.940411
AlteredExpression	cerebral amyloid angiopathy, itm2b-related, 1	1797	cerebral amyloid angiopathy, itm2b-related, 1	0.910661
AlteredExpression	adult t lymphoblastic lymphoma	1798	adult t lymphoblastic lymphoma	0.966108
AlteredExpression	erosive esophagitis	1799	erosive esophagitis	0.982176
AlteredExpression	early rheumatoid arthritis	1800	early rheumatoid arthritis	0.95704
AlteredExpression	C0020651|C0039070|C0476454|C0477359	1801	hypotension, orthostatic	0.994878
AlteredExpression	malignant neoplasm of male breast	1802	malignant neoplasm of male breast	0.927008
AlteredExpression	atypical depressive disorder	1803	atypical depressive disorder	0.998983
AlteredExpression	von willebrand disease, type 2n	1804	von willebrand disease, type 2n	0.992155
AlteredExpression	renal interstitial fibrosis	1805	renal interstitial fibrosis	0.92098
AlteredExpression	parathyroid gland adenocarcinoma	1806	parathyroid gland adenocarcinoma	0.918879
AlteredExpression	adult oligodendroglial tumor	1807	adult oligodendroglial tumor	0.97936
AlteredExpression	C0027873|C0029134|C0494470	1808	neuromyelitis optica	0.952024
AlteredExpression	C0017677	1809	glossitis, benign migratory	0.94875
AlteredExpression	infantile severe myoclonic epilepsy	1810	infantile severe myoclonic epilepsy	0.959154
AlteredExpression	C0031707|C0035086|C0042870|C0221468|C0477680|C0494328	1811	rickets	0.983589
AlteredExpression	adult craniopharyngioma	1812	adult craniopharyngioma	0.962989
AlteredExpression	blast cell proliferation	1813	blast cell proliferation	0.884461
AlteredExpression	C0348723|C0451753|C0477411|C0478155|C0494697|C1527336	1814	sicca syndrome	0.944364
AlteredExpression	asthmatic pulmonary eosinophilia	1815	asthmatic pulmonary eosinophilia	0.958949
AlteredExpression	friend leukemia	1816	friend leukemia	0.952419
AlteredExpression	childhood malignant peripheral nerve sheath tumor	1817	childhood malignant peripheral nerve sheath tumor	0.883458
AlteredExpression	premature cardiac complex	1818	premature cardiac complex	0.913076
AlteredExpression	C0338939|C0495669|C0495671	1819	flatulence	0.999111
AlteredExpression	oligodendroglial neoplasm	1820	oligodendroglial neoplasm	0.981327
AlteredExpression	costello syndrome (disorder)	1821	costello syndrome (disorder)	0.973519
AlteredExpression	childhood hodgkin lymphoma	1822	childhood hodgkin lymphoma	0.928993
AlteredExpression	sweat gland adenocarcinoma	1823	sweat gland adenocarcinoma	0.82461
AlteredExpression	cystadenoma, serous	1824	cystadenoma, serous	0.823172
AlteredExpression	disruptive, impulse control, and conduct disorders	1825	disruptive, impulse control, and conduct disorders	0.95176
AlteredExpression	C0012242|C0027651	1826	digestive system neoplasms	0.888153
AlteredExpression	common carotid artery stenosis	1827	common carotid artery stenosis	0.937666
AlteredExpression	myelolipoma	1828	myelolipoma	0.951722
AlteredExpression	C0265372|C0477893	1829	fetal hydantoin syndrome	0.977266
AlteredExpression	C0010598|C0013415|C0338908|C0349212|C0349217|C0349218|C0349219|C0869478	1830	mild depression	0.99949
AlteredExpression	spinal meningioma	1831	spinal meningioma	0.97836
AlteredExpression	borderline ovarian tumour	1832	borderline ovarian tumour	0.906649
AlteredExpression	spondylarthropathies	1833	spondylarthropathies	0.916086
AlteredExpression	streptococcal pneumonia	1834	streptococcal pneumonia	0.982457
AlteredExpression	aqueous humor disorders	1835	aqueous humor disorders	0.931634
AlteredExpression	undifferentiated pancreatic carcinoma	1836	undifferentiated pancreatic carcinoma	0.999818
AlteredExpression	C0162323|C0451833|C0477534|C0477535|C0919833|C1260913|C3890205	1837	polyarthritis	0.936788
AlteredExpression	adult t acute lymphoblastic leukemia	1838	adult t acute lymphoblastic leukemia	0.924423
AlteredExpression	C0477583	1839	antiphospholipid syndrome	0.965801
AlteredExpression	C0029121|C0037448|C0339009|C0339010	1840	oppositional defiant disorder	0.885194
AlteredExpression	childhood pilomyxoid astrocytoma	1841	childhood pilomyxoid astrocytoma	0.884815
AlteredExpression	adult hodgkin lymphoma	1842	adult hodgkin lymphoma	0.927836
AlteredExpression	hiv encephalitis	1843	hiv encephalitis	0.92671
AlteredExpression	C0034362|C0348684	1844	q fever	0.981877
AlteredExpression	pancreatic adenosquamous carcinoma	1845	pancreatic adenosquamous carcinoma	0.987325
AlteredExpression	C0478016	1846	tracheal stenosis	0.974107
AlteredExpression	C0392617|C0477387|C0477388	1847	neuroma	0.929583
AlteredExpression	C0405080|C0477954	1848	metabolic disturbance	0.966861
AlteredExpression	renal cell carcinoma associated with xp11.2 translocations/tfe3 gene fusions	1849	renal cell carcinoma associated with xp11.2 translocations/tfe3 gene fusions	0.999676
AlteredExpression	malocclusion, angle class ii	1850	malocclusion, angle class ii	0.900261
AlteredExpression	refractory anemia, without ringed sideroblasts, without excess blasts	1851	refractory anemia, without ringed sideroblasts, without excess blasts	0.941276
AlteredExpression	hyperprolactinemia	1852	hyperprolactinemia	0.942938
AlteredExpression	stage, bladder cancer	1853	stage, bladder cancer	0.912164
AlteredExpression	C0030409|C0276665|C0276666|C0348243	1854	paracoccidioidomycosis	0.884236
AlteredExpression	transformed migraine	1855	transformed migraine	0.990632
AlteredExpression	pneumocystis infections	1856	pneumocystis infections	0.944233
AlteredExpression	placental steroid sulfatase deficiency	1857	placental steroid sulfatase deficiency	0.963528
AlteredExpression	C0001344|C0001361|C0009443|C0036285|C0036689|C0155825|C0495666	1858	sore throat	0.999906
AlteredExpression	C0001546|C0001818|C0005586|C0010598|C0013415|C0022734|C0029232|C0030319|C0036337|C0036341|C0154411|C0154412|C0154413|C0236765|C0270477|C0270497|C0338908|C0338952|C0339017|C0349208|C0349210|C0349211|C0349212|C0349213|C0349214|C0349217|C0349218|C0349219|C0349224|C0349236|C0349449|C0494396|C0494408|C2939428	1859	depressive disorder	0.951834
AlteredExpression	severe dengue	1860	severe dengue	0.968583
AlteredExpression	C0348588	1861	stable angina	0.954246
AlteredExpression	trophoblastic tumor, placental site	1862	trophoblastic tumor, placental site	0.915546
AlteredExpression	lynch syndrome	1863	lynch syndrome	0.955414
AlteredExpression	primary osteosarcoma	1864	primary osteosarcoma	0.906618
AlteredExpression	C0349203|C0349204	1865	nonorganic psychosis	0.960499
AlteredExpression	serous cystadenoma, borderline malignancy	1866	serous cystadenoma, borderline malignancy	0.999161
AlteredExpression	monocytic leukemia	1867	monocytic leukemia	0.971632
AlteredExpression	node-negative breast cancer	1868	node-negative breast cancer	0.884377
AlteredExpression	C0022336	1869	spongiform encephalopathy	0.914893
AlteredExpression	htlv infections	1870	htlv infections	0.993067
AlteredExpression	gangliosidosis, generalized gm1, type 1 (disorder)	1871	gangliosidosis, generalized gm1, type 1 (disorder)	0.99845
AlteredExpression	C0494228|C0494229	1872	sickle cell-ss disease	0.980354
AlteredExpression	C0349215	1873	bipolar ii disorder	0.9992
AlteredExpression	adult acute monocytic leukemia	1874	adult acute monocytic leukemia	0.949595
AlteredExpression	C0494410	1875	circadian rhythm disorders	0.982092
AlteredExpression	congenital hypofibrinogenemia	1876	congenital hypofibrinogenemia	0.991442
AlteredExpression	serous tubal intraepithelial carcinoma	1877	serous tubal intraepithelial carcinoma	0.885277
AlteredExpression	osteoblastoma	1878	osteoblastoma	0.967452
AlteredExpression	pediatric human immunodeficiency virus infection	1879	pediatric human immunodeficiency virus infection	0.83723
AlteredExpression	C0011407|C0017105|C0019270|C0034735|C0149520|C0152967|C0156100|C0156102|C0156115|C0156117|C0156119|C0156120|C0156124|C0156131|C0267704|C0267708|C0267710|C0267712|C0267731|C0348733|C0348734|C0348735|C0392103|C0401080|C0401094|C0401103|C0494682|C0494743|C0494745|C0494748|C0494752|C0494755|C0494888|C0494891|C0495663|C0554123|C3495604	1880	gangrene	0.999414
AlteredExpression	familial primary gastric lymphoma	1881	familial primary gastric lymphoma	0.950817
AlteredExpression	C0027651|C0154058|C0154074|C0346724	1882	lip carcinoma	0.845643
AlteredExpression	C0035086|C0477680|C0477698	1883	renal osteodystrophy	0.996514
AlteredExpression	acute fatty liver of pregnancy	1884	acute fatty liver of pregnancy	0.902848
AlteredExpression	prerenal uremia syndrome	1885	prerenal uremia syndrome	0.858772
AlteredExpression	C0085655|C0494697|C0546839	1886	polymyositis	0.96191
AlteredExpression	granulocytosis	1887	granulocytosis	0.880953
AlteredExpression	behavioral symptoms	1888	behavioral symptoms	0.982969
AlteredExpression	chlamydia trachomatis infection	1889	chlamydia trachomatis infection	0.916287
AlteredExpression	C0027651|C0694460	1890	primary lesion	0.957631
AlteredExpression	diffuse glioma	1891	diffuse glioma	0.9509
AlteredExpression	farber lipogranulomatosis	1892	farber lipogranulomatosis	0.96657
AlteredExpression	maxillary sinus squamous cell carcinoma	1893	maxillary sinus squamous cell carcinoma	0.914504
AlteredExpression	corneal sensitivity	1894	corneal sensitivity	0.994174
AlteredExpression	adult leiomyosarcoma	1895	adult leiomyosarcoma	0.921635
AlteredExpression	C0003502|C0264766|C0494590	1896	rheumatic mitral stenosis	0.845882
AlteredExpression	hyperphosphatemia (disorder)	1897	hyperphosphatemia (disorder)	0.946022
AlteredExpression	hellp syndrome	1898	hellp syndrome	0.912138
AlteredExpression	C0267388	1899	pancolitis	0.848287
AlteredExpression	dermatofibrosarcoma	1900	dermatofibrosarcoma	0.895506
AlteredExpression	acquired haemophilia	1901	acquired haemophilia	0.978151
AlteredExpression	C0007787|C0014858|C0023066|C0039621|C0042266|C0085096|C0152167|C0152168|C0152198|C0235470|C0494973|C0495682|C0553983|C0700639|C3536936	1902	spasm	0.989891
AlteredExpression	cystadenocarcinoma, mucinous	1903	cystadenocarcinoma, mucinous	0.950347
AlteredExpression	primary immunoglobulin a nephropathy (disorder)	1904	primary immunoglobulin a nephropathy (disorder)	0.946046
AlteredExpression	congenital hypoplasia of kidney	1905	congenital hypoplasia of kidney	0.939627
AlteredExpression	endometrial endometrioid adenocarcinoma	1906	endometrial endometrioid adenocarcinoma	0.887989
AlteredExpression	C0241934|C0339017|C0494372	1907	sleep disturbances	0.957979
AlteredExpression	rhinoconjunctivitis	1908	rhinoconjunctivitis	0.967496
AlteredExpression	segmental glomerulosclerosis	1909	segmental glomerulosclerosis	0.883278
AlteredExpression	generalized periodontitis	1910	generalized periodontitis	0.963898
AlteredExpression	chronic kidney insufficiency	1911	chronic kidney insufficiency	0.977662
AlteredExpression	childhood renal cell carcinoma	1912	childhood renal cell carcinoma	0.925787
AlteredExpression	impulsive aggression	1913	impulsive aggression	0.884114
AlteredExpression	inappropriate adh syndrome	1914	inappropriate adh syndrome	0.993473
AlteredExpression	spinal cord neoplasms	1915	spinal cord neoplasms	0.99463
AlteredExpression	renal cell dysplasia	1916	renal cell dysplasia	0.951606
AlteredExpression	adult type ovarian granulosa cell tumor	1917	adult type ovarian granulosa cell tumor	0.965137
AlteredExpression	C0035021	1918	recurrent fevers	0.993668
AlteredExpression	aortic valve calcification	1919	aortic valve calcification	0.965514
AlteredExpression	C0010403|C0034152|C0240903|C0262988|C0343081|C0477527|C0477586|C0494531|C0494887	1920	vasculitis	0.944549
AlteredExpression	primary immune deficiency disorder	1921	primary immune deficiency disorder	0.96345
AlteredExpression	C0003615|C0031154|C0085693|C0152505|C0156095	1922	appendicitis	0.94567
AlteredExpression	undifferentiated carcinoma of nasopharynx	1923	undifferentiated carcinoma of nasopharynx	0.960254
AlteredExpression	C0496854	1924	gallbladder carcinoma	0.918455
AlteredExpression	juxtaglomerular tumor	1925	juxtaglomerular tumor	0.994638
AlteredExpression	C0043124	1926	west nile fever	0.907786
AlteredExpression	lymphoproliferative syndrome, x-linked, 2	1927	lymphoproliferative syndrome, x-linked, 2	0.972639
AlteredExpression	C0494468|C3536864	1928	encephalomyelitis, acute disseminated	0.901605
AlteredExpression	insulin resistance in diabetes	1929	insulin resistance in diabetes	0.919579
AlteredExpression	oncogenic hypophosphataemic osteomalacia	1930	oncogenic hypophosphataemic osteomalacia	0.876344
AlteredExpression	C0399352	1931	hypodontia|oligodontia	0.98221
AlteredExpression	childhood large cell lymphoma	1932	childhood large cell lymphoma	0.964525
AlteredExpression	periodontitis, localized aggressive	1933	periodontitis, localized aggressive	0.998972
AlteredExpression	C0030491|C0162442|C0263369|C0263370|C0477486|C0494846	1934	parapsoriasis	0.978219
AlteredExpression	childhood craniopharyngioma	1935	childhood craniopharyngioma	0.965166
AlteredExpression	C0029445|C0041324|C0155954|C0451877	1936	bone necrosis	0.996772
AlteredExpression	duchenne and becker muscular dystrophy	1937	duchenne and becker muscular dystrophy	0.971914
AlteredExpression	childhood ependymoma	1938	childhood ependymoma	0.93804
AlteredExpression	arthritis, suppurative	1939	arthritis, suppurative	0.909907
AlteredExpression	severe autosomal recessive muscular dystrophy of childhood - north african type (disorder)	1940	severe autosomal recessive muscular dystrophy of childhood - north african type (disorder)	0.990846
AlteredExpression	C0349255|C0520482	1941	physical symptom	0.955964
AlteredExpression	C0008311|C0494800	1942	choledocholithiasis	0.991769
AlteredExpression	adenocarcinoma, tubular	1943	adenocarcinoma, tubular	0.897928
AlteredExpression	diarrhea-associated hemolytic uremic syndrome	1944	diarrhea-associated hemolytic uremic syndrome	0.961725
AlteredExpression	C0155770|C0342039	1945	deep thrombophlebitis	0.918714
AlteredExpression	neuropsychiatric systemic lupus erythematosus	1946	neuropsychiatric systemic lupus erythematosus	0.962569
AlteredExpression	xanthogranulomatous cholecystitis	1947	xanthogranulomatous cholecystitis	0.964657
AlteredExpression	autoinflammatory disorder	1948	autoinflammatory disorder	0.948659
AlteredExpression	juvenile pilocytic astrocytoma	1949	juvenile pilocytic astrocytoma	0.972688
AlteredExpression	C0006664	1950	calcinosis cutis	0.998521
AlteredExpression	thickening of pleura	1951	thickening of pleura	0.953145
AlteredExpression	C0025229|C0348114|C0348970|C0348971|C0494041|C0494048	1952	melioidosis	0.891858
AlteredExpression	disseminated eosinophilic collagen disease	1953	disseminated eosinophilic collagen disease	0.938624
AlteredExpression	chronic neutrophilic leukemia	1954	chronic neutrophilic leukemia	0.860775
AlteredExpression	neutropenia, severe congenital, x-linked	1955	neutropenia, severe congenital, x-linked	0.942221
AlteredExpression	mucopolysaccharidosis type ivb	1956	mucopolysaccharidosis type ivb	0.998531
AlteredExpression	kaposiform hemangioendothelioma	1957	kaposiform hemangioendothelioma	0.942067
AlteredExpression	advanced breast cancer	1958	advanced breast cancer	0.914802
AlteredExpression	adult diffuse astrocytoma	1959	adult diffuse astrocytoma	0.888336
AlteredExpression	cutaneous fibrous histiocytoma	1960	cutaneous fibrous histiocytoma	0.898253
AlteredExpression	parathyroid diseases	1961	parathyroid diseases	0.932131
AlteredExpression	unconjugated hyperbilirubinemia	1962	unconjugated hyperbilirubinemia	0.958073
AlteredExpression	adult anaplastic large cell lymphoma	1963	adult anaplastic large cell lymphoma	0.938263
AlteredExpression	generalized vitiligo	1964	generalized vitiligo	0.967616
AlteredExpression	C0006542|C0024117|C0348696|C0494665	1965	airway disease	0.935253
AlteredExpression	fragmented sleep	1966	fragmented sleep	0.997306
AlteredExpression	C0269294|C0269936|C0452162	1967	endometritis	0.978113
AlteredExpression	C0014053|C0014058|C0014061|C0024266|C0085315|C0153017|C0243010|C0276157|C0276226|C0276822|C0348106|C0477342|C0494045|C0494074|C0494127|C0494441|C0494444|C0694469|C0694470|C0694471|C0751098|C0869049|C2937267	1968	meningoencephalitis	0.960662
AlteredExpression	thrombotic microangiopathies	1969	thrombotic microangiopathies	0.932123
AlteredExpression	congenital ear anomaly nos (disorder)	1970	congenital ear anomaly nos (disorder)	0.985785
AlteredExpression	C0002894|C0023467|C0472702	1971	refractory anaemia with excess blasts	0.929878
AlteredExpression	stage, ovarian epithelial cancer	1972	stage, ovarian epithelial cancer	0.910695
AlteredExpression	carcinoma, giant cell	1973	carcinoma, giant cell	0.927361
AlteredExpression	neurofibrosarcoma	1974	neurofibrosarcoma	0.907814
AlteredExpression	thiopurine s methyltranferase deficiency	1975	thiopurine s methyltranferase deficiency	0.96187
AlteredExpression	mass of body region	1976	mass of body region	0.981789
AlteredExpression	antisocial behavior	1977	antisocial behavior	0.967369
AlteredExpression	complement factor i (c3 inactivator) deficiency	1978	complement factor i (c3 inactivator) deficiency	0.933262
AlteredExpression	progesterone resistance	1979	progesterone resistance	0.862576
AlteredExpression	C0348260	1980	complicated malaria	0.975934
AlteredExpression	adenocarcinoma of ampulla of vater	1981	adenocarcinoma of ampulla of vater	0.992211
AlteredExpression	C0029106	1982	opisthorchis viverrini infection	0.980466
AlteredExpression	staphylococcal toxic shock syndrome	1983	staphylococcal toxic shock syndrome	0.999828
AlteredExpression	autoimmune lymphoproliferative syndrome	1984	autoimmune lymphoproliferative syndrome	0.96972
AlteredExpression	C0040149|C0342178|C0920350	1985	autoimmune thyroiditis	0.947174
AlteredExpression	secondary malignant neoplasm of pancreas	1986	secondary malignant neoplasm of pancreas	0.949612
AlteredExpression	sepsis due to urinary tract infection	1987	sepsis due to urinary tract infection	0.974483
AlteredExpression	adult atypical meningioma	1988	adult atypical meningioma	0.976909
AlteredExpression	ectodermal dysplasia 11a, hypohidrotic/hair/tooth type, autosomal dominant	1989	ectodermal dysplasia 11a, hypohidrotic/hair/tooth type, autosomal dominant	0.980133
AlteredExpression	C0001849|C0019693|C0343752|C0348209|C0348969|C0476491|C0476549|C0476550|C0495304|C0694449	1990	hiv-2 infection	0.947924
AlteredExpression	C0478601	1991	learning problems	0.882873
AlteredExpression	sweet syndrome	1992	sweet syndrome	0.95397
AlteredExpression	congenital abnormality of vein	1993	congenital abnormality of vein	0.924813
AlteredExpression	hepatobiliary cancer	1994	hepatobiliary cancer	0.971716
AlteredExpression	refractory infantile spasms	1995	refractory infantile spasms	0.998472
AlteredExpression	atypical lobular breast hyperplasia	1996	atypical lobular breast hyperplasia	0.817979
AlteredExpression	epidermolysis bullosa simplex superficialis	1997	epidermolysis bullosa simplex superficialis	0.918371
AlteredExpression	hemangiosarcoma	1998	hemangiosarcoma	0.938619
AlteredExpression	breast fibrocystic change, proliferative type	1999	breast fibrocystic change, proliferative type	0.961367
[truncated: 18,866 more rows]
