# Supplementary material for: Latent disease similarities and therapeutic repurposing possibilities uncovered by multi-modal generative topic modeling of human diseases
Source: Bioinform Adv. 2023 Apr 12;3(1):vbad047. doi: 10.1093/bioadv/vbad047 (PMC10133403; doi:10.1093/bioadv/vbad047)
Supplement: vbad047_Supplementary_Data [file vbad047_supplementary_data.zip › TableS4.xlsx]

## Sheet: Sheet 1
Disease
