# Supplementary material for: Latent disease similarities and therapeutic repurposing possibilities uncovered by multi-modal generative topic modeling of human diseases
Source: Bioinform Adv. 2023 Apr 12;3(1):vbad047. doi: 10.1093/bioadv/vbad047 (PMC10133403; doi:10.1093/bioadv/vbad047)
Supplement: vbad047_Supplementary_Data [file vbad047_supplementary_data.zip › TableS31.xlsx]

## Sheet: Method_A
TI	KEGG component_id	description	symbol	prob	pathway
Chronic kidney disease	hsa:1816	dopamine receptor D5	DRD5	0	0
Chronic kidney disease	hsa:2562	gamma-aminobutyric acid type A receptor subunit beta3	GABRB3	0	0
Chronic kidney disease	hsa:2592	galactose-1-phosphate uridylyltransferase	GALT	0	0
Chronic kidney disease	hsa:3021	H3.3 histone B	H3-3B	0	0
Chronic kidney disease	hsa:435	argininosuccinate lyase	ASL	0	0
Chronic kidney disease	hsa:5836	glycogen phosphorylase L	PYGL	0	0
Chronic kidney disease	hsa:7321	ubiquitin conjugating enzyme E2 D1	UBE2D1	0	0
