# Supplementary material for: Latent disease similarities and therapeutic repurposing possibilities uncovered by multi-modal generative topic modeling of human diseases
Source: Bioinform Adv. 2023 Apr 12;3(1):vbad047. doi: 10.1093/bioadv/vbad047 (PMC10133403; doi:10.1093/bioadv/vbad047)
Supplement: vbad047_Supplementary_Data [file vbad047_supplementary_data.zip › TableS35r.xlsx]

## Sheet: Prob Method A
SE_ID	SE	symbol	KEGG component_id	description	Prob
1	Acute hepatic failure	AK2	hsa:204	adenylate kinase 2	0
1	Acute hepatic failure	ASL	hsa:435	argininosuccinate lyase	0
1	Acute hepatic failure	CHRM1	hsa:1128	cholinergic receptor muscarinic 1	0.610738
1	Acute hepatic failure	DRD5	hsa:1816	dopamine receptor D5	0.983607
1	Acute hepatic failure	GABRA5	hsa:2558	gamma-aminobutyric acid type A receptor subunit alpha5	0
1	Acute hepatic failure	GABRB3	hsa:2562	gamma-aminobutyric acid type A receptor subunit beta3	0
1	Acute hepatic failure	GALT	hsa:2592	galactose-1-phosphate uridylyltransferase	0
1	Acute hepatic failure	GNPAT	hsa:8443	glyceronephosphate O-acyltransferase	0
1	Acute hepatic failure	GRM3	hsa:2913	glutamate metabotropic receptor 3	0.684211
1	Acute hepatic failure	GRM7	hsa:2917	glutamate metabotropic receptor 7	0.625
1	Acute hepatic failure	H3-3B	hsa:3021	H3.3 histone B	0
1	Acute hepatic failure	LAMTOR1	hsa:55004	late endosomal/lysosomal adaptor, MAPK and MTOR activator 1	0
1	Acute hepatic failure	PILRA	hsa:29992	paired immunoglobin like type 2 receptor alpha	0
1	Acute hepatic failure	PRKG2	hsa:5593	protein kinase cGMP-dependent 2	0.0857143
1	Acute hepatic failure	PYGL	hsa:5836	glycogen phosphorylase L	0
1	Acute hepatic failure	UBE2D1	hsa:7321	ubiquitin conjugating enzyme E2 D1	0
2	Acute liver damage	AK2	hsa:204	adenylate kinase 2	0
2	Acute liver damage	ASL	hsa:435	argininosuccinate lyase	0
2	Acute liver damage	CHRM1	hsa:1128	cholinergic receptor muscarinic 1	0
2	Acute liver damage	DRD5	hsa:1816	dopamine receptor D5	0
2	Acute liver damage	GABRA5	hsa:2558	gamma-aminobutyric acid type A receptor subunit alpha5	0
2	Acute liver damage	GABRB3	hsa:2562	gamma-aminobutyric acid type A receptor subunit beta3	0
2	Acute liver damage	GALT	hsa:2592	galactose-1-phosphate uridylyltransferase	0
2	Acute liver damage	GNPAT	hsa:8443	glyceronephosphate O-acyltransferase	0
2	Acute liver damage	GRM3	hsa:2913	glutamate metabotropic receptor 3	0
2	Acute liver damage	GRM7	hsa:2917	glutamate metabotropic receptor 7	0
2	Acute liver damage	H3-3B	hsa:3021	H3.3 histone B	0
2	Acute liver damage	LAMTOR1	hsa:55004	late endosomal/lysosomal adaptor, MAPK and MTOR activator 1	0
2	Acute liver damage	PILRA	hsa:29992	paired immunoglobin like type 2 receptor alpha	0
2	Acute liver damage	PRKG2	hsa:5593	protein kinase cGMP-dependent 2	0.0571429
2	Acute liver damage	PYGL	hsa:5836	glycogen phosphorylase L	0
2	Acute liver damage	UBE2D1	hsa:7321	ubiquitin conjugating enzyme E2 D1	0
3	Acute liver injury	AK2	hsa:204	adenylate kinase 2	0
3	Acute liver injury	ASL	hsa:435	argininosuccinate lyase	0
3	Acute liver injury	CHRM1	hsa:1128	cholinergic receptor muscarinic 1	0
3	Acute liver injury	DRD5	hsa:1816	dopamine receptor D5	0
3	Acute liver injury	GABRA5	hsa:2558	gamma-aminobutyric acid type A receptor subunit alpha5	0
3	Acute liver injury	GABRB3	hsa:2562	gamma-aminobutyric acid type A receptor subunit beta3	0
3	Acute liver injury	GALT	hsa:2592	galactose-1-phosphate uridylyltransferase	0
3	Acute liver injury	GNPAT	hsa:8443	glyceronephosphate O-acyltransferase	0
3	Acute liver injury	GRM3	hsa:2913	glutamate metabotropic receptor 3	0
3	Acute liver injury	GRM7	hsa:2917	glutamate metabotropic receptor 7	0
3	Acute liver injury	H3-3B	hsa:3021	H3.3 histone B	0
3	Acute liver injury	LAMTOR1	hsa:55004	late endosomal/lysosomal adaptor, MAPK and MTOR activator 1	0
3	Acute liver injury	PILRA	hsa:29992	paired immunoglobin like type 2 receptor alpha	0
3	Acute liver injury	PRKG2	hsa:5593	protein kinase cGMP-dependent 2	0.0285714
3	Acute liver injury	PYGL	hsa:5836	glycogen phosphorylase L	0
3	Acute liver injury	UBE2D1	hsa:7321	ubiquitin conjugating enzyme E2 D1	0
4	Acute renal insufficiency	AK2	hsa:204	adenylate kinase 2	0
4	Acute renal insufficiency	ASL	hsa:435	argininosuccinate lyase	0
4	Acute renal insufficiency	CHRM1	hsa:1128	cholinergic receptor muscarinic 1	0
4	Acute renal insufficiency	DRD5	hsa:1816	dopamine receptor D5	0
4	Acute renal insufficiency	GABRA5	hsa:2558	gamma-aminobutyric acid type A receptor subunit alpha5	0
4	Acute renal insufficiency	GABRB3	hsa:2562	gamma-aminobutyric acid type A receptor subunit beta3	0
4	Acute renal insufficiency	GALT	hsa:2592	galactose-1-phosphate uridylyltransferase	0
4	Acute renal insufficiency	GNPAT	hsa:8443	glyceronephosphate O-acyltransferase	0
4	Acute renal insufficiency	GRM3	hsa:2913	glutamate metabotropic receptor 3	0
4	Acute renal insufficiency	GRM7	hsa:2917	glutamate metabotropic receptor 7	0
4	Acute renal insufficiency	H3-3B	hsa:3021	H3.3 histone B	0
4	Acute renal insufficiency	LAMTOR1	hsa:55004	late endosomal/lysosomal adaptor, MAPK and MTOR activator 1	0
4	Acute renal insufficiency	PILRA	hsa:29992	paired immunoglobin like type 2 receptor alpha	0
4	Acute renal insufficiency	PRKG2	hsa:5593	protein kinase cGMP-dependent 2	0.0285714
4	Acute renal insufficiency	PYGL	hsa:5836	glycogen phosphorylase L	0
4	Acute renal insufficiency	UBE2D1	hsa:7321	ubiquitin conjugating enzyme E2 D1	0
5	Adrenal haemorrhage	AK2	hsa:204	adenylate kinase 2	0
5	Adrenal haemorrhage	ASL	hsa:435	argininosuccinate lyase	0
5	Adrenal haemorrhage	CHRM1	hsa:1128	cholinergic receptor muscarinic 1	0.161074
5	Adrenal haemorrhage	DRD5	hsa:1816	dopamine receptor D5	0.819672
5	Adrenal haemorrhage	GABRA5	hsa:2558	gamma-aminobutyric acid type A receptor subunit alpha5	0
5	Adrenal haemorrhage	GABRB3	hsa:2562	gamma-aminobutyric acid type A receptor subunit beta3	0
5	Adrenal haemorrhage	GALT	hsa:2592	galactose-1-phosphate uridylyltransferase	0
5	Adrenal haemorrhage	GNPAT	hsa:8443	glyceronephosphate O-acyltransferase	0
5	Adrenal haemorrhage	GRM3	hsa:2913	glutamate metabotropic receptor 3	0.0526316
5	Adrenal haemorrhage	GRM7	hsa:2917	glutamate metabotropic receptor 7	0.0625
5	Adrenal haemorrhage	H3-3B	hsa:3021	H3.3 histone B	0
5	Adrenal haemorrhage	LAMTOR1	hsa:55004	late endosomal/lysosomal adaptor, MAPK and MTOR activator 1	0
5	Adrenal haemorrhage	PILRA	hsa:29992	paired immunoglobin like type 2 receptor alpha	0
5	Adrenal haemorrhage	PRKG2	hsa:5593	protein kinase cGMP-dependent 2	0
5	Adrenal haemorrhage	PYGL	hsa:5836	glycogen phosphorylase L	0
5	Adrenal haemorrhage	UBE2D1	hsa:7321	ubiquitin conjugating enzyme E2 D1	0
6	Adrenal insufficiency	AK2	hsa:204	adenylate kinase 2	0
6	Adrenal insufficiency	ASL	hsa:435	argininosuccinate lyase	0
6	Adrenal insufficiency	CHRM1	hsa:1128	cholinergic receptor muscarinic 1	0.315436
6	Adrenal insufficiency	DRD5	hsa:1816	dopamine receptor D5	0.196721
6	Adrenal insufficiency	GABRA5	hsa:2558	gamma-aminobutyric acid type A receptor subunit alpha5	0
6	Adrenal insufficiency	GABRB3	hsa:2562	gamma-aminobutyric acid type A receptor subunit beta3	0
6	Adrenal insufficiency	GALT	hsa:2592	galactose-1-phosphate uridylyltransferase	0
6	Adrenal insufficiency	GNPAT	hsa:8443	glyceronephosphate O-acyltransferase	0
6	Adrenal insufficiency	GRM3	hsa:2913	glutamate metabotropic receptor 3	0.421053
6	Adrenal insufficiency	GRM7	hsa:2917	glutamate metabotropic receptor 7	0.4375
6	Adrenal insufficiency	H3-3B	hsa:3021	H3.3 histone B	0
6	Adrenal insufficiency	LAMTOR1	hsa:55004	late endosomal/lysosomal adaptor, MAPK and MTOR activator 1	0
6	Adrenal insufficiency	PILRA	hsa:29992	paired immunoglobin like type 2 receptor alpha	0
6	Adrenal insufficiency	PRKG2	hsa:5593	protein kinase cGMP-dependent 2	0.0571429
6	Adrenal insufficiency	PYGL	hsa:5836	glycogen phosphorylase L	0
6	Adrenal insufficiency	UBE2D1	hsa:7321	ubiquitin conjugating enzyme E2 D1	0
7	Advanced breast cancer	AK2	hsa:204	adenylate kinase 2	0
7	Advanced breast cancer	ASL	hsa:435	argininosuccinate lyase	0
7	Advanced breast cancer	CHRM1	hsa:1128	cholinergic receptor muscarinic 1	0
7	Advanced breast cancer	DRD5	hsa:1816	dopamine receptor D5	0
7	Advanced breast cancer	GABRA5	hsa:2558	gamma-aminobutyric acid type A receptor subunit alpha5	0
7	Advanced breast cancer	GABRB3	hsa:2562	gamma-aminobutyric acid type A receptor subunit beta3	0
7	Advanced breast cancer	GALT	hsa:2592	galactose-1-phosphate uridylyltransferase	0
7	Advanced breast cancer	GNPAT	hsa:8443	glyceronephosphate O-acyltransferase	0
7	Advanced breast cancer	GRM3	hsa:2913	glutamate metabotropic receptor 3	0
7	Advanced breast cancer	GRM7	hsa:2917	glutamate metabotropic receptor 7	0
7	Advanced breast cancer	H3-3B	hsa:3021	H3.3 histone B	0
7	Advanced breast cancer	LAMTOR1	hsa:55004	late endosomal/lysosomal adaptor, MAPK and MTOR activator 1	0
7	Advanced breast cancer	PILRA	hsa:29992	paired immunoglobin like type 2 receptor alpha	0
7	Advanced breast cancer	PRKG2	hsa:5593	protein kinase cGMP-dependent 2	0
7	Advanced breast cancer	PYGL	hsa:5836	glycogen phosphorylase L	0
7	Advanced breast cancer	UBE2D1	hsa:7321	ubiquitin conjugating enzyme E2 D1	0
8	Allergic hepatitis	AK2	hsa:204	adenylate kinase 2	0
8	Allergic hepatitis	ASL	hsa:435	argininosuccinate lyase	0
8	Allergic hepatitis	CHRM1	hsa:1128	cholinergic receptor muscarinic 1	0.0469799
8	Allergic hepatitis	DRD5	hsa:1816	dopamine receptor D5	0.131148
8	Allergic hepatitis	GABRA5	hsa:2558	gamma-aminobutyric acid type A receptor subunit alpha5	0
8	Allergic hepatitis	GABRB3	hsa:2562	gamma-aminobutyric acid type A receptor subunit beta3	0
8	Allergic hepatitis	GALT	hsa:2592	galactose-1-phosphate uridylyltransferase	0
8	Allergic hepatitis	GNPAT	hsa:8443	glyceronephosphate O-acyltransferase	0
8	Allergic hepatitis	GRM3	hsa:2913	glutamate metabotropic receptor 3	0
8	Allergic hepatitis	GRM7	hsa:2917	glutamate metabotropic receptor 7	0
8	Allergic hepatitis	H3-3B	hsa:3021	H3.3 histone B	0
8	Allergic hepatitis	LAMTOR1	hsa:55004	late endosomal/lysosomal adaptor, MAPK and MTOR activator 1	0
8	Allergic hepatitis	PILRA	hsa:29992	paired immunoglobin like type 2 receptor alpha	0
8	Allergic hepatitis	PRKG2	hsa:5593	protein kinase cGMP-dependent 2	0
8	Allergic hepatitis	PYGL	hsa:5836	glycogen phosphorylase L	0
8	Allergic hepatitis	UBE2D1	hsa:7321	ubiquitin conjugating enzyme E2 D1	0
9	Anaplastic thyroid cancer	AK2	hsa:204	adenylate kinase 2	0
9	Anaplastic thyroid cancer	ASL	hsa:435	argininosuccinate lyase	0
9	Anaplastic thyroid cancer	CHRM1	hsa:1128	cholinergic receptor muscarinic 1	0.33557
9	Anaplastic thyroid cancer	DRD5	hsa:1816	dopamine receptor D5	0.967213
9	Anaplastic thyroid cancer	GABRA5	hsa:2558	gamma-aminobutyric acid type A receptor subunit alpha5	0
9	Anaplastic thyroid cancer	GABRB3	hsa:2562	gamma-aminobutyric acid type A receptor subunit beta3	0
9	Anaplastic thyroid cancer	GALT	hsa:2592	galactose-1-phosphate uridylyltransferase	0
9	Anaplastic thyroid cancer	GNPAT	hsa:8443	glyceronephosphate O-acyltransferase	0
9	Anaplastic thyroid cancer	GRM3	hsa:2913	glutamate metabotropic receptor 3	0.526316
9	Anaplastic thyroid cancer	GRM7	hsa:2917	glutamate metabotropic receptor 7	0.4375
9	Anaplastic thyroid cancer	H3-3B	hsa:3021	H3.3 histone B	0
9	Anaplastic thyroid cancer	LAMTOR1	hsa:55004	late endosomal/lysosomal adaptor, MAPK and MTOR activator 1	0
9	Anaplastic thyroid cancer	PILRA	hsa:29992	paired immunoglobin like type 2 receptor alpha	0
9	Anaplastic thyroid cancer	PRKG2	hsa:5593	protein kinase cGMP-dependent 2	0.0857143
9	Anaplastic thyroid cancer	PYGL	hsa:5836	glycogen phosphorylase L	0
9	Anaplastic thyroid cancer	UBE2D1	hsa:7321	ubiquitin conjugating enzyme E2 D1	0
10	Auditory and visual hallucinations	AK2	hsa:204	adenylate kinase 2	0
10	Auditory and visual hallucinations	ASL	hsa:435	argininosuccinate lyase	0
10	Auditory and visual hallucinations	CHRM1	hsa:1128	cholinergic receptor muscarinic 1	0.033557
10	Auditory and visual hallucinations	DRD5	hsa:1816	dopamine receptor D5	0.0655738
10	Auditory and visual hallucinations	GABRA5	hsa:2558	gamma-aminobutyric acid type A receptor subunit alpha5	0
10	Auditory and visual hallucinations	GABRB3	hsa:2562	gamma-aminobutyric acid type A receptor subunit beta3	0
10	Auditory and visual hallucinations	GALT	hsa:2592	galactose-1-phosphate uridylyltransferase	0
10	Auditory and visual hallucinations	GNPAT	hsa:8443	glyceronephosphate O-acyltransferase	0
10	Auditory and visual hallucinations	GRM3	hsa:2913	glutamate metabotropic receptor 3	0.210526
10	Auditory and visual hallucinations	GRM7	hsa:2917	glutamate metabotropic receptor 7	0.25
10	Auditory and visual hallucinations	H3-3B	hsa:3021	H3.3 histone B	0
10	Auditory and visual hallucinations	LAMTOR1	hsa:55004	late endosomal/lysosomal adaptor, MAPK and MTOR activator 1	0
10	Auditory and visual hallucinations	PILRA	hsa:29992	paired immunoglobin like type 2 receptor alpha	0
10	Auditory and visual hallucinations	PRKG2	hsa:5593	protein kinase cGMP-dependent 2	0.142857
10	Auditory and visual hallucinations	PYGL	hsa:5836	glycogen phosphorylase L	0
10	Auditory and visual hallucinations	UBE2D1	hsa:7321	ubiquitin conjugating enzyme E2 D1	0
11	Autoimmune hepatitis	AK2	hsa:204	adenylate kinase 2	0
11	Autoimmune hepatitis	ASL	hsa:435	argininosuccinate lyase	0
11	Autoimmune hepatitis	CHRM1	hsa:1128	cholinergic receptor muscarinic 1	0.362416
11	Autoimmune hepatitis	DRD5	hsa:1816	dopamine receptor D5	0.508197
11	Autoimmune hepatitis	GABRA5	hsa:2558	gamma-aminobutyric acid type A receptor subunit alpha5	0
11	Autoimmune hepatitis	GABRB3	hsa:2562	gamma-aminobutyric acid type A receptor subunit beta3	0
11	Autoimmune hepatitis	GALT	hsa:2592	galactose-1-phosphate uridylyltransferase	0
11	Autoimmune hepatitis	GNPAT	hsa:8443	glyceronephosphate O-acyltransferase	0
11	Autoimmune hepatitis	GRM3	hsa:2913	glutamate metabotropic receptor 3	0.210526
11	Autoimmune hepatitis	GRM7	hsa:2917	glutamate metabotropic receptor 7	0.25
11	Autoimmune hepatitis	H3-3B	hsa:3021	H3.3 histone B	0
11	Autoimmune hepatitis	LAMTOR1	hsa:55004	late endosomal/lysosomal adaptor, MAPK and MTOR activator 1	0
11	Autoimmune hepatitis	PILRA	hsa:29992	paired immunoglobin like type 2 receptor alpha	0
11	Autoimmune hepatitis	PRKG2	hsa:5593	protein kinase cGMP-dependent 2	0.0571429
11	Autoimmune hepatitis	PYGL	hsa:5836	glycogen phosphorylase L	0
11	Autoimmune hepatitis	UBE2D1	hsa:7321	ubiquitin conjugating enzyme E2 D1	0
12	Azotemia prerenal	AK2	hsa:204	adenylate kinase 2	0
12	Azotemia prerenal	ASL	hsa:435	argininosuccinate lyase	0
12	Azotemia prerenal	CHRM1	hsa:1128	cholinergic receptor muscarinic 1	0
12	Azotemia prerenal	DRD5	hsa:1816	dopamine receptor D5	0
12	Azotemia prerenal	GABRA5	hsa:2558	gamma-aminobutyric acid type A receptor subunit alpha5	0
12	Azotemia prerenal	GABRB3	hsa:2562	gamma-aminobutyric acid type A receptor subunit beta3	0
12	Azotemia prerenal	GALT	hsa:2592	galactose-1-phosphate uridylyltransferase	0
12	Azotemia prerenal	GNPAT	hsa:8443	glyceronephosphate O-acyltransferase	0
12	Azotemia prerenal	GRM3	hsa:2913	glutamate metabotropic receptor 3	0
12	Azotemia prerenal	GRM7	hsa:2917	glutamate metabotropic receptor 7	0
12	Azotemia prerenal	H3-3B	hsa:3021	H3.3 histone B	0
12	Azotemia prerenal	LAMTOR1	hsa:55004	late endosomal/lysosomal adaptor, MAPK and MTOR activator 1	0
12	Azotemia prerenal	PILRA	hsa:29992	paired immunoglobin like type 2 receptor alpha	0
12	Azotemia prerenal	PRKG2	hsa:5593	protein kinase cGMP-dependent 2	0
12	Azotemia prerenal	PYGL	hsa:5836	glycogen phosphorylase L	0
12	Azotemia prerenal	UBE2D1	hsa:7321	ubiquitin conjugating enzyme E2 D1	0
13	Bladder cancer	AK2	hsa:204	adenylate kinase 2	0
13	Bladder cancer	ASL	hsa:435	argininosuccinate lyase	0
13	Bladder cancer	CHRM1	hsa:1128	cholinergic receptor muscarinic 1	0.228188
13	Bladder cancer	DRD5	hsa:1816	dopamine receptor D5	0.180328
13	Bladder cancer	GABRA5	hsa:2558	gamma-aminobutyric acid type A receptor subunit alpha5	0
13	Bladder cancer	GABRB3	hsa:2562	gamma-aminobutyric acid type A receptor subunit beta3	0
13	Bladder cancer	GALT	hsa:2592	galactose-1-phosphate uridylyltransferase	0
13	Bladder cancer	GNPAT	hsa:8443	glyceronephosphate O-acyltransferase	0
13	Bladder cancer	GRM3	hsa:2913	glutamate metabotropic receptor 3	0.315789
13	Bladder cancer	GRM7	hsa:2917	glutamate metabotropic receptor 7	0.1875
13	Bladder cancer	H3-3B	hsa:3021	H3.3 histone B	0
13	Bladder cancer	LAMTOR1	hsa:55004	late endosomal/lysosomal adaptor, MAPK and MTOR activator 1	0
13	Bladder cancer	PILRA	hsa:29992	paired immunoglobin like type 2 receptor alpha	0
13	Bladder cancer	PRKG2	hsa:5593	protein kinase cGMP-dependent 2	0.0571429
13	Bladder cancer	PYGL	hsa:5836	glycogen phosphorylase L	0
13	Bladder cancer	UBE2D1	hsa:7321	ubiquitin conjugating enzyme E2 D1	0
14	Bleeding time prolonged	AK2	hsa:204	adenylate kinase 2	0
14	Bleeding time prolonged	ASL	hsa:435	argininosuccinate lyase	0.0578358
14	Bleeding time prolonged	CHRM1	hsa:1128	cholinergic receptor muscarinic 1	0.375839
14	Bleeding time prolonged	DRD5	hsa:1816	dopamine receptor D5	1
14	Bleeding time prolonged	GABRA5	hsa:2558	gamma-aminobutyric acid type A receptor subunit alpha5	0
14	Bleeding time prolonged	GABRB3	hsa:2562	gamma-aminobutyric acid type A receptor subunit beta3	0
14	Bleeding time prolonged	GALT	hsa:2592	galactose-1-phosphate uridylyltransferase	0
14	Bleeding time prolonged	GNPAT	hsa:8443	glyceronephosphate O-acyltransferase	1
14	Bleeding time prolonged	GRM3	hsa:2913	glutamate metabotropic receptor 3	0.526316
14	Bleeding time prolonged	GRM7	hsa:2917	glutamate metabotropic receptor 7	0.4375
14	Bleeding time prolonged	H3-3B	hsa:3021	H3.3 histone B	0
14	Bleeding time prolonged	LAMTOR1	hsa:55004	late endosomal/lysosomal adaptor, MAPK and MTOR activator 1	0
14	Bleeding time prolonged	PILRA	hsa:29992	paired immunoglobin like type 2 receptor alpha	0
14	Bleeding time prolonged	PRKG2	hsa:5593	protein kinase cGMP-dependent 2	0.0571429
14	Bleeding time prolonged	PYGL	hsa:5836	glycogen phosphorylase L	0
14	Bleeding time prolonged	UBE2D1	hsa:7321	ubiquitin conjugating enzyme E2 D1	0
15	Block heart	AK2	hsa:204	adenylate kinase 2	0
15	Block heart	ASL	hsa:435	argininosuccinate lyase	0
15	Block heart	CHRM1	hsa:1128	cholinergic receptor muscarinic 1	0.422819
15	Block heart	DRD5	hsa:1816	dopamine receptor D5	0.590164
15	Block heart	GABRA5	hsa:2558	gamma-aminobutyric acid type A receptor subunit alpha5	0
15	Block heart	GABRB3	hsa:2562	gamma-aminobutyric acid type A receptor subunit beta3	0
15	Block heart	GALT	hsa:2592	galactose-1-phosphate uridylyltransferase	0
15	Block heart	GNPAT	hsa:8443	glyceronephosphate O-acyltransferase	0
15	Block heart	GRM3	hsa:2913	glutamate metabotropic receptor 3	0.368421
15	Block heart	GRM7	hsa:2917	glutamate metabotropic receptor 7	0.25
15	Block heart	H3-3B	hsa:3021	H3.3 histone B	0
15	Block heart	LAMTOR1	hsa:55004	late endosomal/lysosomal adaptor, MAPK and MTOR activator 1	0
15	Block heart	PILRA	hsa:29992	paired immunoglobin like type 2 receptor alpha	0
15	Block heart	PRKG2	hsa:5593	protein kinase cGMP-dependent 2	0
15	Block heart	PYGL	hsa:5836	glycogen phosphorylase L	0
15	Block heart	UBE2D1	hsa:7321	ubiquitin conjugating enzyme E2 D1	0
16	Bone cancer metastatic	AK2	hsa:204	adenylate kinase 2	0
16	Bone cancer metastatic	ASL	hsa:435	argininosuccinate lyase	0
16	Bone cancer metastatic	CHRM1	hsa:1128	cholinergic receptor muscarinic 1	0.0872483
16	Bone cancer metastatic	DRD5	hsa:1816	dopamine receptor D5	0.409836
16	Bone cancer metastatic	GABRA5	hsa:2558	gamma-aminobutyric acid type A receptor subunit alpha5	0
16	Bone cancer metastatic	GABRB3	hsa:2562	gamma-aminobutyric acid type A receptor subunit beta3	0
16	Bone cancer metastatic	GALT	hsa:2592	galactose-1-phosphate uridylyltransferase	0
16	Bone cancer metastatic	GNPAT	hsa:8443	glyceronephosphate O-acyltransferase	0
16	Bone cancer metastatic	GRM3	hsa:2913	glutamate metabotropic receptor 3	0.105263
16	Bone cancer metastatic	GRM7	hsa:2917	glutamate metabotropic receptor 7	0.125
16	Bone cancer metastatic	H3-3B	hsa:3021	H3.3 histone B	0
16	Bone cancer metastatic	LAMTOR1	hsa:55004	late endosomal/lysosomal adaptor, MAPK and MTOR activator 1	0
16	Bone cancer metastatic	PILRA	hsa:29992	paired immunoglobin like type 2 receptor alpha	0
16	Bone cancer metastatic	PRKG2	hsa:5593	protein kinase cGMP-dependent 2	0
16	Bone cancer metastatic	PYGL	hsa:5836	glycogen phosphorylase L	0
16	Bone cancer metastatic	UBE2D1	hsa:7321	ubiquitin conjugating enzyme E2 D1	0
17	Brain cancer metastatic	AK2	hsa:204	adenylate kinase 2	0
17	Brain cancer metastatic	ASL	hsa:435	argininosuccinate lyase	0
17	Brain cancer metastatic	CHRM1	hsa:1128	cholinergic receptor muscarinic 1	0.120805
17	Brain cancer metastatic	DRD5	hsa:1816	dopamine receptor D5	0.0655738
17	Brain cancer metastatic	GABRA5	hsa:2558	gamma-aminobutyric acid type A receptor subunit alpha5	0
17	Brain cancer metastatic	GABRB3	hsa:2562	gamma-aminobutyric acid type A receptor subunit beta3	0
17	Brain cancer metastatic	GALT	hsa:2592	galactose-1-phosphate uridylyltransferase	0
17	Brain cancer metastatic	GNPAT	hsa:8443	glyceronephosphate O-acyltransferase	0
17	Brain cancer metastatic	GRM3	hsa:2913	glutamate metabotropic receptor 3	0.157895
17	Brain cancer metastatic	GRM7	hsa:2917	glutamate metabotropic receptor 7	0.1875
17	Brain cancer metastatic	H3-3B	hsa:3021	H3.3 histone B	0
17	Brain cancer metastatic	LAMTOR1	hsa:55004	late endosomal/lysosomal adaptor, MAPK and MTOR activator 1	0
17	Brain cancer metastatic	PILRA	hsa:29992	paired immunoglobin like type 2 receptor alpha	0
17	Brain cancer metastatic	PRKG2	hsa:5593	protein kinase cGMP-dependent 2	0.0857143
17	Brain cancer metastatic	PYGL	hsa:5836	glycogen phosphorylase L	0
17	Brain cancer metastatic	UBE2D1	hsa:7321	ubiquitin conjugating enzyme E2 D1	0
18	Breast cancer	AK2	hsa:204	adenylate kinase 2	0
18	Breast cancer	ASL	hsa:435	argininosuccinate lyase	0
18	Breast cancer	CHRM1	hsa:1128	cholinergic receptor muscarinic 1	0.979866
18	Breast cancer	DRD5	hsa:1816	dopamine receptor D5	1
18	Breast cancer	GABRA5	hsa:2558	gamma-aminobutyric acid type A receptor subunit alpha5	0
18	Breast cancer	GABRB3	hsa:2562	gamma-aminobutyric acid type A receptor subunit beta3	0
18	Breast cancer	GALT	hsa:2592	galactose-1-phosphate uridylyltransferase	0
18	Breast cancer	GNPAT	hsa:8443	glyceronephosphate O-acyltransferase	0
18	Breast cancer	GRM3	hsa:2913	glutamate metabotropic receptor 3	0.473684
18	Breast cancer	GRM7	hsa:2917	glutamate metabotropic receptor 7	0.375
18	Breast cancer	H3-3B	hsa:3021	H3.3 histone B	0
18	Breast cancer	LAMTOR1	hsa:55004	late endosomal/lysosomal adaptor, MAPK and MTOR activator 1	0
18	Breast cancer	PILRA	hsa:29992	paired immunoglobin like type 2 receptor alpha	0
18	Breast cancer	PRKG2	hsa:5593	protein kinase cGMP-dependent 2	0.0571429
18	Breast cancer	PYGL	hsa:5836	glycogen phosphorylase L	0
18	Breast cancer	UBE2D1	hsa:7321	ubiquitin conjugating enzyme E2 D1	0
19	Breast cancer female	AK2	hsa:204	adenylate kinase 2	0
19	Breast cancer female	ASL	hsa:435	argininosuccinate lyase	0
19	Breast cancer female	CHRM1	hsa:1128	cholinergic receptor muscarinic 1	0.362416
19	Breast cancer female	DRD5	hsa:1816	dopamine receptor D5	0.967213
19	Breast cancer female	GABRA5	hsa:2558	gamma-aminobutyric acid type A receptor subunit alpha5	0
19	Breast cancer female	GABRB3	hsa:2562	gamma-aminobutyric acid type A receptor subunit beta3	0
19	Breast cancer female	GALT	hsa:2592	galactose-1-phosphate uridylyltransferase	0
19	Breast cancer female	GNPAT	hsa:8443	glyceronephosphate O-acyltransferase	0
19	Breast cancer female	GRM3	hsa:2913	glutamate metabotropic receptor 3	0.526316
19	Breast cancer female	GRM7	hsa:2917	glutamate metabotropic receptor 7	0.4375
19	Breast cancer female	H3-3B	hsa:3021	H3.3 histone B	0
19	Breast cancer female	LAMTOR1	hsa:55004	late endosomal/lysosomal adaptor, MAPK and MTOR activator 1	0
19	Breast cancer female	PILRA	hsa:29992	paired immunoglobin like type 2 receptor alpha	0
19	Breast cancer female	PRKG2	hsa:5593	protein kinase cGMP-dependent 2	0.2
19	Breast cancer female	PYGL	hsa:5836	glycogen phosphorylase L	0
19	Breast cancer female	UBE2D1	hsa:7321	ubiquitin conjugating enzyme E2 D1	0
20	Breast cancer invasive NOS	AK2	hsa:204	adenylate kinase 2	0
20	Breast cancer invasive NOS	ASL	hsa:435	argininosuccinate lyase	0
20	Breast cancer invasive NOS	CHRM1	hsa:1128	cholinergic receptor muscarinic 1	1
20	Breast cancer invasive NOS	DRD5	hsa:1816	dopamine receptor D5	0.606557
20	Breast cancer invasive NOS	GABRA5	hsa:2558	gamma-aminobutyric acid type A receptor subunit alpha5	0
20	Breast cancer invasive NOS	GABRB3	hsa:2562	gamma-aminobutyric acid type A receptor subunit beta3	0
20	Breast cancer invasive NOS	GALT	hsa:2592	galactose-1-phosphate uridylyltransferase	0
20	Breast cancer invasive NOS	GNPAT	hsa:8443	glyceronephosphate O-acyltransferase	0
20	Breast cancer invasive NOS	GRM3	hsa:2913	glutamate metabotropic receptor 3	0.526316
20	Breast cancer invasive NOS	GRM7	hsa:2917	glutamate metabotropic receptor 7	0.4375
20	Breast cancer invasive NOS	H3-3B	hsa:3021	H3.3 histone B	0
20	Breast cancer invasive NOS	LAMTOR1	hsa:55004	late endosomal/lysosomal adaptor, MAPK and MTOR activator 1	0
20	Breast cancer invasive NOS	PILRA	hsa:29992	paired immunoglobin like type 2 receptor alpha	0
20	Breast cancer invasive NOS	PRKG2	hsa:5593	protein kinase cGMP-dependent 2	0.371429
20	Breast cancer invasive NOS	PYGL	hsa:5836	glycogen phosphorylase L	0
20	Breast cancer invasive NOS	UBE2D1	hsa:7321	ubiquitin conjugating enzyme E2 D1	0
21	Breast cancer male	AK2	hsa:204	adenylate kinase 2	0
21	Breast cancer male	ASL	hsa:435	argininosuccinate lyase	0
21	Breast cancer male	CHRM1	hsa:1128	cholinergic receptor muscarinic 1	0
21	Breast cancer male	DRD5	hsa:1816	dopamine receptor D5	0.0491803
21	Breast cancer male	GABRA5	hsa:2558	gamma-aminobutyric acid type A receptor subunit alpha5	0
21	Breast cancer male	GABRB3	hsa:2562	gamma-aminobutyric acid type A receptor subunit beta3	0
21	Breast cancer male	GALT	hsa:2592	galactose-1-phosphate uridylyltransferase	0
21	Breast cancer male	GNPAT	hsa:8443	glyceronephosphate O-acyltransferase	0
21	Breast cancer male	GRM3	hsa:2913	glutamate metabotropic receptor 3	0
21	Breast cancer male	GRM7	hsa:2917	glutamate metabotropic receptor 7	0
21	Breast cancer male	H3-3B	hsa:3021	H3.3 histone B	0
21	Breast cancer male	LAMTOR1	hsa:55004	late endosomal/lysosomal adaptor, MAPK and MTOR activator 1	0
21	Breast cancer male	PILRA	hsa:29992	paired immunoglobin like type 2 receptor alpha	0
21	Breast cancer male	PRKG2	hsa:5593	protein kinase cGMP-dependent 2	0.0571429
21	Breast cancer male	PYGL	hsa:5836	glycogen phosphorylase L	0
21	Breast cancer male	UBE2D1	hsa:7321	ubiquitin conjugating enzyme E2 D1	0
22	Calculus of kidney	AK2	hsa:204	adenylate kinase 2	0
22	Calculus of kidney	ASL	hsa:435	argininosuccinate lyase	0.00186567
22	Calculus of kidney	CHRM1	hsa:1128	cholinergic receptor muscarinic 1	0.798658
22	Calculus of kidney	DRD5	hsa:1816	dopamine receptor D5	0.983607
22	Calculus of kidney	GABRA5	hsa:2558	gamma-aminobutyric acid type A receptor subunit alpha5	1
22	Calculus of kidney	GABRB3	hsa:2562	gamma-aminobutyric acid type A receptor subunit beta3	1
22	Calculus of kidney	GALT	hsa:2592	galactose-1-phosphate uridylyltransferase	0
22	Calculus of kidney	GNPAT	hsa:8443	glyceronephosphate O-acyltransferase	0
22	Calculus of kidney	GRM3	hsa:2913	glutamate metabotropic receptor 3	0.368421
22	Calculus of kidney	GRM7	hsa:2917	glutamate metabotropic receptor 7	0.25
22	Calculus of kidney	H3-3B	hsa:3021	H3.3 histone B	0
22	Calculus of kidney	LAMTOR1	hsa:55004	late endosomal/lysosomal adaptor, MAPK and MTOR activator 1	0
22	Calculus of kidney	PILRA	hsa:29992	paired immunoglobin like type 2 receptor alpha	0
22	Calculus of kidney	PRKG2	hsa:5593	protein kinase cGMP-dependent 2	0.0285714
22	Calculus of kidney	PYGL	hsa:5836	glycogen phosphorylase L	0
22	Calculus of kidney	UBE2D1	hsa:7321	ubiquitin conjugating enzyme E2 D1	0
23	Cancer pain	AK2	hsa:204	adenylate kinase 2	0
23	Cancer pain	ASL	hsa:435	argininosuccinate lyase	0
23	Cancer pain	CHRM1	hsa:1128	cholinergic receptor muscarinic 1	0.0536913
23	Cancer pain	DRD5	hsa:1816	dopamine receptor D5	0
23	Cancer pain	GABRA5	hsa:2558	gamma-aminobutyric acid type A receptor subunit alpha5	0
23	Cancer pain	GABRB3	hsa:2562	gamma-aminobutyric acid type A receptor subunit beta3	0
23	Cancer pain	GALT	hsa:2592	galactose-1-phosphate uridylyltransferase	0
23	Cancer pain	GNPAT	hsa:8443	glyceronephosphate O-acyltransferase	0
23	Cancer pain	GRM3	hsa:2913	glutamate metabotropic receptor 3	0.157895
23	Cancer pain	GRM7	hsa:2917	glutamate metabotropic receptor 7	0.1875
23	Cancer pain	H3-3B	hsa:3021	H3.3 histone B	0
23	Cancer pain	LAMTOR1	hsa:55004	late endosomal/lysosomal adaptor, MAPK and MTOR activator 1	0
23	Cancer pain	PILRA	hsa:29992	paired immunoglobin like type 2 receptor alpha	0
23	Cancer pain	PRKG2	hsa:5593	protein kinase cGMP-dependent 2	0
23	Cancer pain	PYGL	hsa:5836	glycogen phosphorylase L	0
23	Cancer pain	UBE2D1	hsa:7321	ubiquitin conjugating enzyme E2 D1	0
24	Cardiac arrest	AK2	hsa:204	adenylate kinase 2	0
24	Cardiac arrest	ASL	hsa:435	argininosuccinate lyase	0
24	Cardiac arrest	CHRM1	hsa:1128	cholinergic receptor muscarinic 1	0.275168
24	Cardiac arrest	DRD5	hsa:1816	dopamine receptor D5	0.0655738
24	Cardiac arrest	GABRA5	hsa:2558	gamma-aminobutyric acid type A receptor subunit alpha5	0
24	Cardiac arrest	GABRB3	hsa:2562	gamma-aminobutyric acid type A receptor subunit beta3	0
24	Cardiac arrest	GALT	hsa:2592	galactose-1-phosphate uridylyltransferase	0
24	Cardiac arrest	GNPAT	hsa:8443	glyceronephosphate O-acyltransferase	0
24	Cardiac arrest	GRM3	hsa:2913	glutamate metabotropic receptor 3	0.315789
24	Cardiac arrest	GRM7	hsa:2917	glutamate metabotropic receptor 7	0.375
24	Cardiac arrest	H3-3B	hsa:3021	H3.3 histone B	0
24	Cardiac arrest	LAMTOR1	hsa:55004	late endosomal/lysosomal adaptor, MAPK and MTOR activator 1	0
24	Cardiac arrest	PILRA	hsa:29992	paired immunoglobin like type 2 receptor alpha	0
24	Cardiac arrest	PRKG2	hsa:5593	protein kinase cGMP-dependent 2	0.171429
24	Cardiac arrest	PYGL	hsa:5836	glycogen phosphorylase L	0
24	Cardiac arrest	UBE2D1	hsa:7321	ubiquitin conjugating enzyme E2 D1	0
25	Cardiac death	AK2	hsa:204	adenylate kinase 2	0
25	Cardiac death	ASL	hsa:435	argininosuccinate lyase	0
25	Cardiac death	CHRM1	hsa:1128	cholinergic receptor muscarinic 1	1
25	Cardiac death	DRD5	hsa:1816	dopamine receptor D5	0.852459
25	Cardiac death	GABRA5	hsa:2558	gamma-aminobutyric acid type A receptor subunit alpha5	0
25	Cardiac death	GABRB3	hsa:2562	gamma-aminobutyric acid type A receptor subunit beta3	0
25	Cardiac death	GALT	hsa:2592	galactose-1-phosphate uridylyltransferase	0
25	Cardiac death	GNPAT	hsa:8443	glyceronephosphate O-acyltransferase	0
25	Cardiac death	GRM3	hsa:2913	glutamate metabotropic receptor 3	0.421053
25	Cardiac death	GRM7	hsa:2917	glutamate metabotropic receptor 7	0.4375
25	Cardiac death	H3-3B	hsa:3021	H3.3 histone B	0
25	Cardiac death	LAMTOR1	hsa:55004	late endosomal/lysosomal adaptor, MAPK and MTOR activator 1	0
25	Cardiac death	PILRA	hsa:29992	paired immunoglobin like type 2 receptor alpha	0
25	Cardiac death	PRKG2	hsa:5593	protein kinase cGMP-dependent 2	0.0571429
25	Cardiac death	PYGL	hsa:5836	glycogen phosphorylase L	0
25	Cardiac death	UBE2D1	hsa:7321	ubiquitin conjugating enzyme E2 D1	0
26	Cardiac discomfort	AK2	hsa:204	adenylate kinase 2	0
26	Cardiac discomfort	ASL	hsa:435	argininosuccinate lyase	0
26	Cardiac discomfort	CHRM1	hsa:1128	cholinergic receptor muscarinic 1	0.0402685
26	Cardiac discomfort	DRD5	hsa:1816	dopamine receptor D5	0
26	Cardiac discomfort	GABRA5	hsa:2558	gamma-aminobutyric acid type A receptor subunit alpha5	0
26	Cardiac discomfort	GABRB3	hsa:2562	gamma-aminobutyric acid type A receptor subunit beta3	0
26	Cardiac discomfort	GALT	hsa:2592	galactose-1-phosphate uridylyltransferase	0
26	Cardiac discomfort	GNPAT	hsa:8443	glyceronephosphate O-acyltransferase	0
26	Cardiac discomfort	GRM3	hsa:2913	glutamate metabotropic receptor 3	0.473684
26	Cardiac discomfort	GRM7	hsa:2917	glutamate metabotropic receptor 7	0.5625
26	Cardiac discomfort	H3-3B	hsa:3021	H3.3 histone B	0
26	Cardiac discomfort	LAMTOR1	hsa:55004	late endosomal/lysosomal adaptor, MAPK and MTOR activator 1	0
26	Cardiac discomfort	PILRA	hsa:29992	paired immunoglobin like type 2 receptor alpha	0
26	Cardiac discomfort	PRKG2	hsa:5593	protein kinase cGMP-dependent 2	0
26	Cardiac discomfort	PYGL	hsa:5836	glycogen phosphorylase L	0
26	Cardiac discomfort	UBE2D1	hsa:7321	ubiquitin conjugating enzyme E2 D1	0
27	Cardiac failure acute	AK2	hsa:204	adenylate kinase 2	0
27	Cardiac failure acute	ASL	hsa:435	argininosuccinate lyase	0
27	Cardiac failure acute	CHRM1	hsa:1128	cholinergic receptor muscarinic 1	0.107383
27	Cardiac failure acute	DRD5	hsa:1816	dopamine receptor D5	0.0163934
27	Cardiac failure acute	GABRA5	hsa:2558	gamma-aminobutyric acid type A receptor subunit alpha5	0
27	Cardiac failure acute	GABRB3	hsa:2562	gamma-aminobutyric acid type A receptor subunit beta3	0
27	Cardiac failure acute	GALT	hsa:2592	galactose-1-phosphate uridylyltransferase	0
27	Cardiac failure acute	GNPAT	hsa:8443	glyceronephosphate O-acyltransferase	0
27	Cardiac failure acute	GRM3	hsa:2913	glutamate metabotropic receptor 3	0.210526
27	Cardiac failure acute	GRM7	hsa:2917	glutamate metabotropic receptor 7	0.25
27	Cardiac failure acute	H3-3B	hsa:3021	H3.3 histone B	0
27	Cardiac failure acute	LAMTOR1	hsa:55004	late endosomal/lysosomal adaptor, MAPK and MTOR activator 1	0
27	Cardiac failure acute	PILRA	hsa:29992	paired immunoglobin like type 2 receptor alpha	0
27	Cardiac failure acute	PRKG2	hsa:5593	protein kinase cGMP-dependent 2	0.114286
27	Cardiac failure acute	PYGL	hsa:5836	glycogen phosphorylase L	0
27	Cardiac failure acute	UBE2D1	hsa:7321	ubiquitin conjugating enzyme E2 D1	0.333333
28	Cardiac failure right	AK2	hsa:204	adenylate kinase 2	0
28	Cardiac failure right	ASL	hsa:435	argininosuccinate lyase	0
28	Cardiac failure right	CHRM1	hsa:1128	cholinergic receptor muscarinic 1	0.362416
28	Cardiac failure right	DRD5	hsa:1816	dopamine receptor D5	0.540984
28	Cardiac failure right	GABRA5	hsa:2558	gamma-aminobutyric acid type A receptor subunit alpha5	0
28	Cardiac failure right	GABRB3	hsa:2562	gamma-aminobutyric acid type A receptor subunit beta3	0
28	Cardiac failure right	GALT	hsa:2592	galactose-1-phosphate uridylyltransferase	0
28	Cardiac failure right	GNPAT	hsa:8443	glyceronephosphate O-acyltransferase	0
28	Cardiac failure right	GRM3	hsa:2913	glutamate metabotropic receptor 3	0.315789
28	Cardiac failure right	GRM7	hsa:2917	glutamate metabotropic receptor 7	0.1875
28	Cardiac failure right	H3-3B	hsa:3021	H3.3 histone B	0
28	Cardiac failure right	LAMTOR1	hsa:55004	late endosomal/lysosomal adaptor, MAPK and MTOR activator 1	0
28	Cardiac failure right	PILRA	hsa:29992	paired immunoglobin like type 2 receptor alpha	0
28	Cardiac failure right	PRKG2	hsa:5593	protein kinase cGMP-dependent 2	0.114286
28	Cardiac failure right	PYGL	hsa:5836	glycogen phosphorylase L	0
28	Cardiac failure right	UBE2D1	hsa:7321	ubiquitin conjugating enzyme E2 D1	0
29	Cardiac fibrillation	AK2	hsa:204	adenylate kinase 2	0
29	Cardiac fibrillation	ASL	hsa:435	argininosuccinate lyase	0
29	Cardiac fibrillation	CHRM1	hsa:1128	cholinergic receptor muscarinic 1	1
29	Cardiac fibrillation	DRD5	hsa:1816	dopamine receptor D5	1
29	Cardiac fibrillation	GABRA5	hsa:2558	gamma-aminobutyric acid type A receptor subunit alpha5	0
29	Cardiac fibrillation	GABRB3	hsa:2562	gamma-aminobutyric acid type A receptor subunit beta3	0
29	Cardiac fibrillation	GALT	hsa:2592	galactose-1-phosphate uridylyltransferase	0
29	Cardiac fibrillation	GNPAT	hsa:8443	glyceronephosphate O-acyltransferase	0
29	Cardiac fibrillation	GRM3	hsa:2913	glutamate metabotropic receptor 3	0.368421
29	Cardiac fibrillation	GRM7	hsa:2917	glutamate metabotropic receptor 7	0.25
29	Cardiac fibrillation	H3-3B	hsa:3021	H3.3 histone B	0
29	Cardiac fibrillation	LAMTOR1	hsa:55004	late endosomal/lysosomal adaptor, MAPK and MTOR activator 1	0
29	Cardiac fibrillation	PILRA	hsa:29992	paired immunoglobin like type 2 receptor alpha	0
29	Cardiac fibrillation	PRKG2	hsa:5593	protein kinase cGMP-dependent 2	0.142857
29	Cardiac fibrillation	PYGL	hsa:5836	glycogen phosphorylase L	0
29	Cardiac fibrillation	UBE2D1	hsa:7321	ubiquitin conjugating enzyme E2 D1	0
30	Cardiac flutter	AK2	hsa:204	adenylate kinase 2	0
30	Cardiac flutter	ASL	hsa:435	argininosuccinate lyase	0
30	Cardiac flutter	CHRM1	hsa:1128	cholinergic receptor muscarinic 1	0.577181
30	Cardiac flutter	DRD5	hsa:1816	dopamine receptor D5	0.95082
30	Cardiac flutter	GABRA5	hsa:2558	gamma-aminobutyric acid type A receptor subunit alpha5	0
30	Cardiac flutter	GABRB3	hsa:2562	gamma-aminobutyric acid type A receptor subunit beta3	0
30	Cardiac flutter	GALT	hsa:2592	galactose-1-phosphate uridylyltransferase	0
30	Cardiac flutter	GNPAT	hsa:8443	glyceronephosphate O-acyltransferase	0
30	Cardiac flutter	GRM3	hsa:2913	glutamate metabotropic receptor 3	0.631579
30	Cardiac flutter	GRM7	hsa:2917	glutamate metabotropic receptor 7	0.5625
30	Cardiac flutter	H3-3B	hsa:3021	H3.3 histone B	0
30	Cardiac flutter	LAMTOR1	hsa:55004	late endosomal/lysosomal adaptor, MAPK and MTOR activator 1	0.272727
30	Cardiac flutter	PILRA	hsa:29992	paired immunoglobin like type 2 receptor alpha	0
30	Cardiac flutter	PRKG2	hsa:5593	protein kinase cGMP-dependent 2	0.114286
30	Cardiac flutter	PYGL	hsa:5836	glycogen phosphorylase L	0
30	Cardiac flutter	UBE2D1	hsa:7321	ubiquitin conjugating enzyme E2 D1	1
31	Cardiac hypertrophy	AK2	hsa:204	adenylate kinase 2	0
31	Cardiac hypertrophy	ASL	hsa:435	argininosuccinate lyase	0
31	Cardiac hypertrophy	CHRM1	hsa:1128	cholinergic receptor muscarinic 1	0.161074
31	Cardiac hypertrophy	DRD5	hsa:1816	dopamine receptor D5	0.819672
31	Cardiac hypertrophy	GABRA5	hsa:2558	gamma-aminobutyric acid type A receptor subunit alpha5	0
31	Cardiac hypertrophy	GABRB3	hsa:2562	gamma-aminobutyric acid type A receptor subunit beta3	0
31	Cardiac hypertrophy	GALT	hsa:2592	galactose-1-phosphate uridylyltransferase	0
31	Cardiac hypertrophy	GNPAT	hsa:8443	glyceronephosphate O-acyltransferase	0
31	Cardiac hypertrophy	GRM3	hsa:2913	glutamate metabotropic receptor 3	0.0526316
31	Cardiac hypertrophy	GRM7	hsa:2917	glutamate metabotropic receptor 7	0.0625
31	Cardiac hypertrophy	H3-3B	hsa:3021	H3.3 histone B	0
31	Cardiac hypertrophy	LAMTOR1	hsa:55004	late endosomal/lysosomal adaptor, MAPK and MTOR activator 1	0
31	Cardiac hypertrophy	PILRA	hsa:29992	paired immunoglobin like type 2 receptor alpha	0
31	Cardiac hypertrophy	PRKG2	hsa:5593	protein kinase cGMP-dependent 2	0
31	Cardiac hypertrophy	PYGL	hsa:5836	glycogen phosphorylase L	0
31	Cardiac hypertrophy	UBE2D1	hsa:7321	ubiquitin conjugating enzyme E2 D1	0
32	Cardiac murmur	AK2	hsa:204	adenylate kinase 2	0
32	Cardiac murmur	ASL	hsa:435	argininosuccinate lyase	0
32	Cardiac murmur	CHRM1	hsa:1128	cholinergic receptor muscarinic 1	1
32	Cardiac murmur	DRD5	hsa:1816	dopamine receptor D5	1
32	Cardiac murmur	GABRA5	hsa:2558	gamma-aminobutyric acid type A receptor subunit alpha5	0
32	Cardiac murmur	GABRB3	hsa:2562	gamma-aminobutyric acid type A receptor subunit beta3	0
32	Cardiac murmur	GALT	hsa:2592	galactose-1-phosphate uridylyltransferase	0
32	Cardiac murmur	GNPAT	hsa:8443	glyceronephosphate O-acyltransferase	0
32	Cardiac murmur	GRM3	hsa:2913	glutamate metabotropic receptor 3	0.894737
32	Cardiac murmur	GRM7	hsa:2917	glutamate metabotropic receptor 7	0.875
32	Cardiac murmur	H3-3B	hsa:3021	H3.3 histone B	0
32	Cardiac murmur	LAMTOR1	hsa:55004	late endosomal/lysosomal adaptor, MAPK and MTOR activator 1	0
32	Cardiac murmur	PILRA	hsa:29992	paired immunoglobin like type 2 receptor alpha	0
32	Cardiac murmur	PRKG2	hsa:5593	protein kinase cGMP-dependent 2	0.228571
32	Cardiac murmur	PYGL	hsa:5836	glycogen phosphorylase L	0
32	Cardiac murmur	UBE2D1	hsa:7321	ubiquitin conjugating enzyme E2 D1	0
33	Cardiac output decreased	AK2	hsa:204	adenylate kinase 2	0
33	Cardiac output decreased	ASL	hsa:435	argininosuccinate lyase	0
33	Cardiac output decreased	CHRM1	hsa:1128	cholinergic receptor muscarinic 1	1
33	Cardiac output decreased	DRD5	hsa:1816	dopamine receptor D5	1
33	Cardiac output decreased	GABRA5	hsa:2558	gamma-aminobutyric acid type A receptor subunit alpha5	0
33	Cardiac output decreased	GABRB3	hsa:2562	gamma-aminobutyric acid type A receptor subunit beta3	0
33	Cardiac output decreased	GALT	hsa:2592	galactose-1-phosphate uridylyltransferase	0
33	Cardiac output decreased	GNPAT	hsa:8443	glyceronephosphate O-acyltransferase	0
33	Cardiac output decreased	GRM3	hsa:2913	glutamate metabotropic receptor 3	1
33	Cardiac output decreased	GRM7	hsa:2917	glutamate metabotropic receptor 7	1
33	Cardiac output decreased	H3-3B	hsa:3021	H3.3 histone B	0
33	Cardiac output decreased	LAMTOR1	hsa:55004	late endosomal/lysosomal adaptor, MAPK and MTOR activator 1	0
33	Cardiac output decreased	PILRA	hsa:29992	paired immunoglobin like type 2 receptor alpha	0
33	Cardiac output decreased	PRKG2	hsa:5593	protein kinase cGMP-dependent 2	0.285714
33	Cardiac output decreased	PYGL	hsa:5836	glycogen phosphorylase L	0
33	Cardiac output decreased	UBE2D1	hsa:7321	ubiquitin conjugating enzyme E2 D1	0
34	Cardiac pain	AK2	hsa:204	adenylate kinase 2	0
34	Cardiac pain	ASL	hsa:435	argininosuccinate lyase	0
34	Cardiac pain	CHRM1	hsa:1128	cholinergic receptor muscarinic 1	0.33557
34	Cardiac pain	DRD5	hsa:1816	dopamine receptor D5	0.819672
34	Cardiac pain	GABRA5	hsa:2558	gamma-aminobutyric acid type A receptor subunit alpha5	0
34	Cardiac pain	GABRB3	hsa:2562	gamma-aminobutyric acid type A receptor subunit beta3	0
34	Cardiac pain	GALT	hsa:2592	galactose-1-phosphate uridylyltransferase	0
34	Cardiac pain	GNPAT	hsa:8443	glyceronephosphate O-acyltransferase	0
34	Cardiac pain	GRM3	hsa:2913	glutamate metabotropic receptor 3	0.210526
34	Cardiac pain	GRM7	hsa:2917	glutamate metabotropic receptor 7	0.125
34	Cardiac pain	H3-3B	hsa:3021	H3.3 histone B	0
34	Cardiac pain	LAMTOR1	hsa:55004	late endosomal/lysosomal adaptor, MAPK and MTOR activator 1	0
34	Cardiac pain	PILRA	hsa:29992	paired immunoglobin like type 2 receptor alpha	0
34	Cardiac pain	PRKG2	hsa:5593	protein kinase cGMP-dependent 2	0
34	Cardiac pain	PYGL	hsa:5836	glycogen phosphorylase L	0
34	Cardiac pain	UBE2D1	hsa:7321	ubiquitin conjugating enzyme E2 D1	0
35	Cardiac tamponade	AK2	hsa:204	adenylate kinase 2	0
35	Cardiac tamponade	ASL	hsa:435	argininosuccinate lyase	0
35	Cardiac tamponade	CHRM1	hsa:1128	cholinergic receptor muscarinic 1	0.0536913
35	Cardiac tamponade	DRD5	hsa:1816	dopamine receptor D5	0.0327869
35	Cardiac tamponade	GABRA5	hsa:2558	gamma-aminobutyric acid type A receptor subunit alpha5	0
35	Cardiac tamponade	GABRB3	hsa:2562	gamma-aminobutyric acid type A receptor subunit beta3	0
35	Cardiac tamponade	GALT	hsa:2592	galactose-1-phosphate uridylyltransferase	0
35	Cardiac tamponade	GNPAT	hsa:8443	glyceronephosphate O-acyltransferase	0
35	Cardiac tamponade	GRM3	hsa:2913	glutamate metabotropic receptor 3	0.210526
35	Cardiac tamponade	GRM7	hsa:2917	glutamate metabotropic receptor 7	0.25
35	Cardiac tamponade	H3-3B	hsa:3021	H3.3 histone B	0
35	Cardiac tamponade	LAMTOR1	hsa:55004	late endosomal/lysosomal adaptor, MAPK and MTOR activator 1	0
35	Cardiac tamponade	PILRA	hsa:29992	paired immunoglobin like type 2 receptor alpha	0
35	Cardiac tamponade	PRKG2	hsa:5593	protein kinase cGMP-dependent 2	0
35	Cardiac tamponade	PYGL	hsa:5836	glycogen phosphorylase L	0
35	Cardiac tamponade	UBE2D1	hsa:7321	ubiquitin conjugating enzyme E2 D1	0
36	Cardiac valve disease	AK2	hsa:204	adenylate kinase 2	0
36	Cardiac valve disease	ASL	hsa:435	argininosuccinate lyase	0
36	Cardiac valve disease	CHRM1	hsa:1128	cholinergic receptor muscarinic 1	0.33557
36	Cardiac valve disease	DRD5	hsa:1816	dopamine receptor D5	0.147541
36	Cardiac valve disease	GABRA5	hsa:2558	gamma-aminobutyric acid type A receptor subunit alpha5	0
36	Cardiac valve disease	GABRB3	hsa:2562	gamma-aminobutyric acid type A receptor subunit beta3	0
36	Cardiac valve disease	GALT	hsa:2592	galactose-1-phosphate uridylyltransferase	0
36	Cardiac valve disease	GNPAT	hsa:8443	glyceronephosphate O-acyltransferase	0
36	Cardiac valve disease	GRM3	hsa:2913	glutamate metabotropic receptor 3	0.0526316
36	Cardiac valve disease	GRM7	hsa:2917	glutamate metabotropic receptor 7	0.0625
36	Cardiac valve disease	H3-3B	hsa:3021	H3.3 histone B	0
36	Cardiac valve disease	LAMTOR1	hsa:55004	late endosomal/lysosomal adaptor, MAPK and MTOR activator 1	0
36	Cardiac valve disease	PILRA	hsa:29992	paired immunoglobin like type 2 receptor alpha	0
36	Cardiac valve disease	PRKG2	hsa:5593	protein kinase cGMP-dependent 2	0
36	Cardiac valve disease	PYGL	hsa:5836	glycogen phosphorylase L	0
36	Cardiac valve disease	UBE2D1	hsa:7321	ubiquitin conjugating enzyme E2 D1	0
37	Cholestasis intrahepatic	AK2	hsa:204	adenylate kinase 2	0
37	Cholestasis intrahepatic	ASL	hsa:435	argininosuccinate lyase	0
37	Cholestasis intrahepatic	CHRM1	hsa:1128	cholinergic receptor muscarinic 1	0.33557
37	Cholestasis intrahepatic	DRD5	hsa:1816	dopamine receptor D5	0.967213
37	Cholestasis intrahepatic	GABRA5	hsa:2558	gamma-aminobutyric acid type A receptor subunit alpha5	0
37	Cholestasis intrahepatic	GABRB3	hsa:2562	gamma-aminobutyric acid type A receptor subunit beta3	0
37	Cholestasis intrahepatic	GALT	hsa:2592	galactose-1-phosphate uridylyltransferase	0
37	Cholestasis intrahepatic	GNPAT	hsa:8443	glyceronephosphate O-acyltransferase	0
37	Cholestasis intrahepatic	GRM3	hsa:2913	glutamate metabotropic receptor 3	0.368421
37	Cholestasis intrahepatic	GRM7	hsa:2917	glutamate metabotropic receptor 7	0.25
37	Cholestasis intrahepatic	H3-3B	hsa:3021	H3.3 histone B	0
37	Cholestasis intrahepatic	LAMTOR1	hsa:55004	late endosomal/lysosomal adaptor, MAPK and MTOR activator 1	0
37	Cholestasis intrahepatic	PILRA	hsa:29992	paired immunoglobin like type 2 receptor alpha	0
37	Cholestasis intrahepatic	PRKG2	hsa:5593	protein kinase cGMP-dependent 2	0.0285714
37	Cholestasis intrahepatic	PYGL	hsa:5836	glycogen phosphorylase L	0
37	Cholestasis intrahepatic	UBE2D1	hsa:7321	ubiquitin conjugating enzyme E2 D1	0
38	Cholestatic liver disease	AK2	hsa:204	adenylate kinase 2	0
38	Cholestatic liver disease	ASL	hsa:435	argininosuccinate lyase	0
38	Cholestatic liver disease	CHRM1	hsa:1128	cholinergic receptor muscarinic 1	0.147651
38	Cholestatic liver disease	DRD5	hsa:1816	dopamine receptor D5	0.0327869
38	Cholestatic liver disease	GABRA5	hsa:2558	gamma-aminobutyric acid type A receptor subunit alpha5	0
38	Cholestatic liver disease	GABRB3	hsa:2562	gamma-aminobutyric acid type A receptor subunit beta3	0
38	Cholestatic liver disease	GALT	hsa:2592	galactose-1-phosphate uridylyltransferase	0
38	Cholestatic liver disease	GNPAT	hsa:8443	glyceronephosphate O-acyltransferase	0
38	Cholestatic liver disease	GRM3	hsa:2913	glutamate metabotropic receptor 3	0.105263
38	Cholestatic liver disease	GRM7	hsa:2917	glutamate metabotropic receptor 7	0.125
38	Cholestatic liver disease	H3-3B	hsa:3021	H3.3 histone B	0
38	Cholestatic liver disease	LAMTOR1	hsa:55004	late endosomal/lysosomal adaptor, MAPK and MTOR activator 1	0.272727
38	Cholestatic liver disease	PILRA	hsa:29992	paired immunoglobin like type 2 receptor alpha	0
38	Cholestatic liver disease	PRKG2	hsa:5593	protein kinase cGMP-dependent 2	0.171429
38	Cholestatic liver disease	PYGL	hsa:5836	glycogen phosphorylase L	0
38	Cholestatic liver disease	UBE2D1	hsa:7321	ubiquitin conjugating enzyme E2 D1	0
39	Cholestatic liver injury	AK2	hsa:204	adenylate kinase 2	0
39	Cholestatic liver injury	ASL	hsa:435	argininosuccinate lyase	0
39	Cholestatic liver injury	CHRM1	hsa:1128	cholinergic receptor muscarinic 1	0.147651
39	Cholestatic liver injury	DRD5	hsa:1816	dopamine receptor D5	0.0327869
39	Cholestatic liver injury	GABRA5	hsa:2558	gamma-aminobutyric acid type A receptor subunit alpha5	0
39	Cholestatic liver injury	GABRB3	hsa:2562	gamma-aminobutyric acid type A receptor subunit beta3	0
39	Cholestatic liver injury	GALT	hsa:2592	galactose-1-phosphate uridylyltransferase	0
39	Cholestatic liver injury	GNPAT	hsa:8443	glyceronephosphate O-acyltransferase	0
39	Cholestatic liver injury	GRM3	hsa:2913	glutamate metabotropic receptor 3	0.105263
39	Cholestatic liver injury	GRM7	hsa:2917	glutamate metabotropic receptor 7	0.125
39	Cholestatic liver injury	H3-3B	hsa:3021	H3.3 histone B	0
39	Cholestatic liver injury	LAMTOR1	hsa:55004	late endosomal/lysosomal adaptor, MAPK and MTOR activator 1	0.272727
39	Cholestatic liver injury	PILRA	hsa:29992	paired immunoglobin like type 2 receptor alpha	0
39	Cholestatic liver injury	PRKG2	hsa:5593	protein kinase cGMP-dependent 2	0.171429
39	Cholestatic liver injury	PYGL	hsa:5836	glycogen phosphorylase L	0
39	Cholestatic liver injury	UBE2D1	hsa:7321	ubiquitin conjugating enzyme E2 D1	0
40	Chronic hepatitis	AK2	hsa:204	adenylate kinase 2	0
40	Chronic hepatitis	ASL	hsa:435	argininosuccinate lyase	0
40	Chronic hepatitis	CHRM1	hsa:1128	cholinergic receptor muscarinic 1	0.355705
40	Chronic hepatitis	DRD5	hsa:1816	dopamine receptor D5	0.0655738
40	Chronic hepatitis	GABRA5	hsa:2558	gamma-aminobutyric acid type A receptor subunit alpha5	0
40	Chronic hepatitis	GABRB3	hsa:2562	gamma-aminobutyric acid type A receptor subunit beta3	0
40	Chronic hepatitis	GALT	hsa:2592	galactose-1-phosphate uridylyltransferase	0
40	Chronic hepatitis	GNPAT	hsa:8443	glyceronephosphate O-acyltransferase	0
40	Chronic hepatitis	GRM3	hsa:2913	glutamate metabotropic receptor 3	0.368421
40	Chronic hepatitis	GRM7	hsa:2917	glutamate metabotropic receptor 7	0.25
40	Chronic hepatitis	H3-3B	hsa:3021	H3.3 histone B	0
40	Chronic hepatitis	LAMTOR1	hsa:55004	late endosomal/lysosomal adaptor, MAPK and MTOR activator 1	0
40	Chronic hepatitis	PILRA	hsa:29992	paired immunoglobin like type 2 receptor alpha	0
40	Chronic hepatitis	PRKG2	hsa:5593	protein kinase cGMP-dependent 2	0.457143
40	Chronic hepatitis	PYGL	hsa:5836	glycogen phosphorylase L	0
40	Chronic hepatitis	UBE2D1	hsa:7321	ubiquitin conjugating enzyme E2 D1	0
41	Chronic liver disease	AK2	hsa:204	adenylate kinase 2	0
41	Chronic liver disease	ASL	hsa:435	argininosuccinate lyase	0
41	Chronic liver disease	CHRM1	hsa:1128	cholinergic receptor muscarinic 1	0
41	Chronic liver disease	DRD5	hsa:1816	dopamine receptor D5	0
41	Chronic liver disease	GABRA5	hsa:2558	gamma-aminobutyric acid type A receptor subunit alpha5	0
41	Chronic liver disease	GABRB3	hsa:2562	gamma-aminobutyric acid type A receptor subunit beta3	0
41	Chronic liver disease	GALT	hsa:2592	galactose-1-phosphate uridylyltransferase	0
41	Chronic liver disease	GNPAT	hsa:8443	glyceronephosphate O-acyltransferase	0
41	Chronic liver disease	GRM3	hsa:2913	glutamate metabotropic receptor 3	0
41	Chronic liver disease	GRM7	hsa:2917	glutamate metabotropic receptor 7	0
41	Chronic liver disease	H3-3B	hsa:3021	H3.3 histone B	0
41	Chronic liver disease	LAMTOR1	hsa:55004	late endosomal/lysosomal adaptor, MAPK and MTOR activator 1	0
41	Chronic liver disease	PILRA	hsa:29992	paired immunoglobin like type 2 receptor alpha	0
41	Chronic liver disease	PRKG2	hsa:5593	protein kinase cGMP-dependent 2	0.0571429
41	Chronic liver disease	PYGL	hsa:5836	glycogen phosphorylase L	0
41	Chronic liver disease	UBE2D1	hsa:7321	ubiquitin conjugating enzyme E2 D1	0
42	Chronic renal insufficiency	AK2	hsa:204	adenylate kinase 2	0
42	Chronic renal insufficiency	ASL	hsa:435	argininosuccinate lyase	0
42	Chronic renal insufficiency	CHRM1	hsa:1128	cholinergic receptor muscarinic 1	0.181208
42	Chronic renal insufficiency	DRD5	hsa:1816	dopamine receptor D5	0.52459
42	Chronic renal insufficiency	GABRA5	hsa:2558	gamma-aminobutyric acid type A receptor subunit alpha5	0
42	Chronic renal insufficiency	GABRB3	hsa:2562	gamma-aminobutyric acid type A receptor subunit beta3	0
42	Chronic renal insufficiency	GALT	hsa:2592	galactose-1-phosphate uridylyltransferase	0
42	Chronic renal insufficiency	GNPAT	hsa:8443	glyceronephosphate O-acyltransferase	0
42	Chronic renal insufficiency	GRM3	hsa:2913	glutamate metabotropic receptor 3	0.631579
42	Chronic renal insufficiency	GRM7	hsa:2917	glutamate metabotropic receptor 7	0.75
42	Chronic renal insufficiency	H3-3B	hsa:3021	H3.3 histone B	1
42	Chronic renal insufficiency	LAMTOR1	hsa:55004	late endosomal/lysosomal adaptor, MAPK and MTOR activator 1	0
42	Chronic renal insufficiency	PILRA	hsa:29992	paired immunoglobin like type 2 receptor alpha	0
42	Chronic renal insufficiency	PRKG2	hsa:5593	protein kinase cGMP-dependent 2	0.114286
42	Chronic renal insufficiency	PYGL	hsa:5836	glycogen phosphorylase L	0
42	Chronic renal insufficiency	UBE2D1	hsa:7321	ubiquitin conjugating enzyme E2 D1	0
43	Clotting	AK2	hsa:204	adenylate kinase 2	0
43	Clotting	ASL	hsa:435	argininosuccinate lyase	0
43	Clotting	CHRM1	hsa:1128	cholinergic receptor muscarinic 1	0.214765
43	Clotting	DRD5	hsa:1816	dopamine receptor D5	0.704918
43	Clotting	GABRA5	hsa:2558	gamma-aminobutyric acid type A receptor subunit alpha5	0
43	Clotting	GABRB3	hsa:2562	gamma-aminobutyric acid type A receptor subunit beta3	0
43	Clotting	GALT	hsa:2592	galactose-1-phosphate uridylyltransferase	0
43	Clotting	GNPAT	hsa:8443	glyceronephosphate O-acyltransferase	0
43	Clotting	GRM3	hsa:2913	glutamate metabotropic receptor 3	0.421053
43	Clotting	GRM7	hsa:2917	glutamate metabotropic receptor 7	0.4375
43	Clotting	H3-3B	hsa:3021	H3.3 histone B	0
43	Clotting	LAMTOR1	hsa:55004	late endosomal/lysosomal adaptor, MAPK and MTOR activator 1	0
43	Clotting	PILRA	hsa:29992	paired immunoglobin like type 2 receptor alpha	0
43	Clotting	PRKG2	hsa:5593	protein kinase cGMP-dependent 2	0
43	Clotting	PYGL	hsa:5836	glycogen phosphorylase L	0
43	Clotting	UBE2D1	hsa:7321	ubiquitin conjugating enzyme E2 D1	0
44	Colorectal cancer	AK2	hsa:204	adenylate kinase 2	0
44	Colorectal cancer	ASL	hsa:435	argininosuccinate lyase	0
44	Colorectal cancer	CHRM1	hsa:1128	cholinergic receptor muscarinic 1	0.355705
44	Colorectal cancer	DRD5	hsa:1816	dopamine receptor D5	0.967213
44	Colorectal cancer	GABRA5	hsa:2558	gamma-aminobutyric acid type A receptor subunit alpha5	0
44	Colorectal cancer	GABRB3	hsa:2562	gamma-aminobutyric acid type A receptor subunit beta3	0
44	Colorectal cancer	GALT	hsa:2592	galactose-1-phosphate uridylyltransferase	0
44	Colorectal cancer	GNPAT	hsa:8443	glyceronephosphate O-acyltransferase	0
44	Colorectal cancer	GRM3	hsa:2913	glutamate metabotropic receptor 3	0.526316
44	Colorectal cancer	GRM7	hsa:2917	glutamate metabotropic receptor 7	0.4375
44	Colorectal cancer	H3-3B	hsa:3021	H3.3 histone B	0
44	Colorectal cancer	LAMTOR1	hsa:55004	late endosomal/lysosomal adaptor, MAPK and MTOR activator 1	0
44	Colorectal cancer	PILRA	hsa:29992	paired immunoglobin like type 2 receptor alpha	0
44	Colorectal cancer	PRKG2	hsa:5593	protein kinase cGMP-dependent 2	0.0857143
44	Colorectal cancer	PYGL	hsa:5836	glycogen phosphorylase L	0
44	Colorectal cancer	UBE2D1	hsa:7321	ubiquitin conjugating enzyme E2 D1	0
45	Colorectal cancer metastatic	AK2	hsa:204	adenylate kinase 2	0
45	Colorectal cancer metastatic	ASL	hsa:435	argininosuccinate lyase	0
45	Colorectal cancer metastatic	CHRM1	hsa:1128	cholinergic receptor muscarinic 1	0
45	Colorectal cancer metastatic	DRD5	hsa:1816	dopamine receptor D5	0
45	Colorectal cancer metastatic	GABRA5	hsa:2558	gamma-aminobutyric acid type A receptor subunit alpha5	0
45	Colorectal cancer metastatic	GABRB3	hsa:2562	gamma-aminobutyric acid type A receptor subunit beta3	0
45	Colorectal cancer metastatic	GALT	hsa:2592	galactose-1-phosphate uridylyltransferase	0
45	Colorectal cancer metastatic	GNPAT	hsa:8443	glyceronephosphate O-acyltransferase	0
45	Colorectal cancer metastatic	GRM3	hsa:2913	glutamate metabotropic receptor 3	0
45	Colorectal cancer metastatic	GRM7	hsa:2917	glutamate metabotropic receptor 7	0
45	Colorectal cancer metastatic	H3-3B	hsa:3021	H3.3 histone B	0
45	Colorectal cancer metastatic	LAMTOR1	hsa:55004	late endosomal/lysosomal adaptor, MAPK and MTOR activator 1	0
45	Colorectal cancer metastatic	PILRA	hsa:29992	paired immunoglobin like type 2 receptor alpha	0
45	Colorectal cancer metastatic	PRKG2	hsa:5593	protein kinase cGMP-dependent 2	0
45	Colorectal cancer metastatic	PYGL	hsa:5836	glycogen phosphorylase L	0
45	Colorectal cancer metastatic	UBE2D1	hsa:7321	ubiquitin conjugating enzyme E2 D1	0
46	Coma hepatic	AK2	hsa:204	adenylate kinase 2	0
46	Coma hepatic	ASL	hsa:435	argininosuccinate lyase	0
46	Coma hepatic	CHRM1	hsa:1128	cholinergic receptor muscarinic 1	0.0268456
46	Coma hepatic	DRD5	hsa:1816	dopamine receptor D5	0.0655738
46	Coma hepatic	GABRA5	hsa:2558	gamma-aminobutyric acid type A receptor subunit alpha5	0
46	Coma hepatic	GABRB3	hsa:2562	gamma-aminobutyric acid type A receptor subunit beta3	0
46	Coma hepatic	GALT	hsa:2592	galactose-1-phosphate uridylyltransferase	0
46	Coma hepatic	GNPAT	hsa:8443	glyceronephosphate O-acyltransferase	0
46	Coma hepatic	GRM3	hsa:2913	glutamate metabotropic receptor 3	0
46	Coma hepatic	GRM7	hsa:2917	glutamate metabotropic receptor 7	0
46	Coma hepatic	H3-3B	hsa:3021	H3.3 histone B	0
46	Coma hepatic	LAMTOR1	hsa:55004	late endosomal/lysosomal adaptor, MAPK and MTOR activator 1	0
46	Coma hepatic	PILRA	hsa:29992	paired immunoglobin like type 2 receptor alpha	0
46	Coma hepatic	PRKG2	hsa:5593	protein kinase cGMP-dependent 2	0.0571429
46	Coma hepatic	PYGL	hsa:5836	glycogen phosphorylase L	0
46	Coma hepatic	UBE2D1	hsa:7321	ubiquitin conjugating enzyme E2 D1	0
47	Completed suicide	AK2	hsa:204	adenylate kinase 2	0
47	Completed suicide	ASL	hsa:435	argininosuccinate lyase	0
47	Completed suicide	CHRM1	hsa:1128	cholinergic receptor muscarinic 1	1
47	Completed suicide	DRD5	hsa:1816	dopamine receptor D5	1
47	Completed suicide	GABRA5	hsa:2558	gamma-aminobutyric acid type A receptor subunit alpha5	1
47	Completed suicide	GABRB3	hsa:2562	gamma-aminobutyric acid type A receptor subunit beta3	1
47	Completed suicide	GALT	hsa:2592	galactose-1-phosphate uridylyltransferase	0
47	Completed suicide	GNPAT	hsa:8443	glyceronephosphate O-acyltransferase	0
47	Completed suicide	GRM3	hsa:2913	glutamate metabotropic receptor 3	0.631579
47	Completed suicide	GRM7	hsa:2917	glutamate metabotropic receptor 7	0.5625
47	Completed suicide	H3-3B	hsa:3021	H3.3 histone B	0
47	Completed suicide	LAMTOR1	hsa:55004	late endosomal/lysosomal adaptor, MAPK and MTOR activator 1	0
47	Completed suicide	PILRA	hsa:29992	paired immunoglobin like type 2 receptor alpha	0
47	Completed suicide	PRKG2	hsa:5593	protein kinase cGMP-dependent 2	0.2
47	Completed suicide	PYGL	hsa:5836	glycogen phosphorylase L	0
47	Completed suicide	UBE2D1	hsa:7321	ubiquitin conjugating enzyme E2 D1	0
48	Congenital anomaly	AK2	hsa:204	adenylate kinase 2	0
48	Congenital anomaly	ASL	hsa:435	argininosuccinate lyase	0
48	Congenital anomaly	CHRM1	hsa:1128	cholinergic receptor muscarinic 1	0.234899
48	Congenital anomaly	DRD5	hsa:1816	dopamine receptor D5	0.606557
48	Congenital anomaly	GABRA5	hsa:2558	gamma-aminobutyric acid type A receptor subunit alpha5	0
48	Congenital anomaly	GABRB3	hsa:2562	gamma-aminobutyric acid type A receptor subunit beta3	0
48	Congenital anomaly	GALT	hsa:2592	galactose-1-phosphate uridylyltransferase	0
48	Congenital anomaly	GNPAT	hsa:8443	glyceronephosphate O-acyltransferase	0
48	Congenital anomaly	GRM3	hsa:2913	glutamate metabotropic receptor 3	0
48	Congenital anomaly	GRM7	hsa:2917	glutamate metabotropic receptor 7	0
48	Congenital anomaly	H3-3B	hsa:3021	H3.3 histone B	0
48	Congenital anomaly	LAMTOR1	hsa:55004	late endosomal/lysosomal adaptor, MAPK and MTOR activator 1	0
48	Congenital anomaly	PILRA	hsa:29992	paired immunoglobin like type 2 receptor alpha	0
48	Congenital anomaly	PRKG2	hsa:5593	protein kinase cGMP-dependent 2	0
48	Congenital anomaly	PYGL	hsa:5836	glycogen phosphorylase L	0
48	Congenital anomaly	UBE2D1	hsa:7321	ubiquitin conjugating enzyme E2 D1	0
49	Congenital renal cyst	AK2	hsa:204	adenylate kinase 2	0
49	Congenital renal cyst	ASL	hsa:435	argininosuccinate lyase	0
49	Congenital renal cyst	CHRM1	hsa:1128	cholinergic receptor muscarinic 1	0.0738255
49	Congenital renal cyst	DRD5	hsa:1816	dopamine receptor D5	0
49	Congenital renal cyst	GABRA5	hsa:2558	gamma-aminobutyric acid type A receptor subunit alpha5	0
49	Congenital renal cyst	GABRB3	hsa:2562	gamma-aminobutyric acid type A receptor subunit beta3	0
49	Congenital renal cyst	GALT	hsa:2592	galactose-1-phosphate uridylyltransferase	0
49	Congenital renal cyst	GNPAT	hsa:8443	glyceronephosphate O-acyltransferase	0
49	Congenital renal cyst	GRM3	hsa:2913	glutamate metabotropic receptor 3	0
49	Congenital renal cyst	GRM7	hsa:2917	glutamate metabotropic receptor 7	0
49	Congenital renal cyst	H3-3B	hsa:3021	H3.3 histone B	0
49	Congenital renal cyst	LAMTOR1	hsa:55004	late endosomal/lysosomal adaptor, MAPK and MTOR activator 1	0
49	Congenital renal cyst	PILRA	hsa:29992	paired immunoglobin like type 2 receptor alpha	0
49	Congenital renal cyst	PRKG2	hsa:5593	protein kinase cGMP-dependent 2	0
49	Congenital renal cyst	PYGL	hsa:5836	glycogen phosphorylase L	0
49	Congenital renal cyst	UBE2D1	hsa:7321	ubiquitin conjugating enzyme E2 D1	0
50	Coronary heart disease	AK2	hsa:204	adenylate kinase 2	0
50	Coronary heart disease	ASL	hsa:435	argininosuccinate lyase	0
50	Coronary heart disease	CHRM1	hsa:1128	cholinergic receptor muscarinic 1	0.00671141
50	Coronary heart disease	DRD5	hsa:1816	dopamine receptor D5	0.0163934
50	Coronary heart disease	GABRA5	hsa:2558	gamma-aminobutyric acid type A receptor subunit alpha5	0
50	Coronary heart disease	GABRB3	hsa:2562	gamma-aminobutyric acid type A receptor subunit beta3	0
50	Coronary heart disease	GALT	hsa:2592	galactose-1-phosphate uridylyltransferase	0
50	Coronary heart disease	GNPAT	hsa:8443	glyceronephosphate O-acyltransferase	0
50	Coronary heart disease	GRM3	hsa:2913	glutamate metabotropic receptor 3	0
50	Coronary heart disease	GRM7	hsa:2917	glutamate metabotropic receptor 7	0
50	Coronary heart disease	H3-3B	hsa:3021	H3.3 histone B	0
50	Coronary heart disease	LAMTOR1	hsa:55004	late endosomal/lysosomal adaptor, MAPK and MTOR activator 1	0
50	Coronary heart disease	PILRA	hsa:29992	paired immunoglobin like type 2 receptor alpha	0
50	Coronary heart disease	PRKG2	hsa:5593	protein kinase cGMP-dependent 2	0
50	Coronary heart disease	PYGL	hsa:5836	glycogen phosphorylase L	0
50	Coronary heart disease	UBE2D1	hsa:7321	ubiquitin conjugating enzyme E2 D1	0
51	Creatinine renal clearance decreased	AK2	hsa:204	adenylate kinase 2	0
51	Creatinine renal clearance decreased	ASL	hsa:435	argininosuccinate lyase	0
51	Creatinine renal clearance decreased	CHRM1	hsa:1128	cholinergic receptor muscarinic 1	0
51	Creatinine renal clearance decreased	DRD5	hsa:1816	dopamine receptor D5	0.0163934
51	Creatinine renal clearance decreased	GABRA5	hsa:2558	gamma-aminobutyric acid type A receptor subunit alpha5	0
51	Creatinine renal clearance decreased	GABRB3	hsa:2562	gamma-aminobutyric acid type A receptor subunit beta3	0
51	Creatinine renal clearance decreased	GALT	hsa:2592	galactose-1-phosphate uridylyltransferase	0
51	Creatinine renal clearance decreased	GNPAT	hsa:8443	glyceronephosphate O-acyltransferase	0
51	Creatinine renal clearance decreased	GRM3	hsa:2913	glutamate metabotropic receptor 3	0
51	Creatinine renal clearance decreased	GRM7	hsa:2917	glutamate metabotropic receptor 7	0
51	Creatinine renal clearance decreased	H3-3B	hsa:3021	H3.3 histone B	0
51	Creatinine renal clearance decreased	LAMTOR1	hsa:55004	late endosomal/lysosomal adaptor, MAPK and MTOR activator 1	0
51	Creatinine renal clearance decreased	PILRA	hsa:29992	paired immunoglobin like type 2 receptor alpha	0
51	Creatinine renal clearance decreased	PRKG2	hsa:5593	protein kinase cGMP-dependent 2	0
51	Creatinine renal clearance decreased	PYGL	hsa:5836	glycogen phosphorylase L	0
51	Creatinine renal clearance decreased	UBE2D1	hsa:7321	ubiquitin conjugating enzyme E2 D1	1
52	Cytolytic hepatitis	AK2	hsa:204	adenylate kinase 2	0
52	Cytolytic hepatitis	ASL	hsa:435	argininosuccinate lyase	0
52	Cytolytic hepatitis	CHRM1	hsa:1128	cholinergic receptor muscarinic 1	0.328859
52	Cytolytic hepatitis	DRD5	hsa:1816	dopamine receptor D5	0.213115
52	Cytolytic hepatitis	GABRA5	hsa:2558	gamma-aminobutyric acid type A receptor subunit alpha5	0
52	Cytolytic hepatitis	GABRB3	hsa:2562	gamma-aminobutyric acid type A receptor subunit beta3	0
52	Cytolytic hepatitis	GALT	hsa:2592	galactose-1-phosphate uridylyltransferase	0
52	Cytolytic hepatitis	GNPAT	hsa:8443	glyceronephosphate O-acyltransferase	0
52	Cytolytic hepatitis	GRM3	hsa:2913	glutamate metabotropic receptor 3	0.315789
52	Cytolytic hepatitis	GRM7	hsa:2917	glutamate metabotropic receptor 7	0.375
52	Cytolytic hepatitis	H3-3B	hsa:3021	H3.3 histone B	0
52	Cytolytic hepatitis	LAMTOR1	hsa:55004	late endosomal/lysosomal adaptor, MAPK and MTOR activator 1	0
52	Cytolytic hepatitis	PILRA	hsa:29992	paired immunoglobin like type 2 receptor alpha	0
52	Cytolytic hepatitis	PRKG2	hsa:5593	protein kinase cGMP-dependent 2	0.0571429
52	Cytolytic hepatitis	PYGL	hsa:5836	glycogen phosphorylase L	0
52	Cytolytic hepatitis	UBE2D1	hsa:7321	ubiquitin conjugating enzyme E2 D1	0
53	Death	AK2	hsa:204	adenylate kinase 2	0
53	Death	ASL	hsa:435	argininosuccinate lyase	0
53	Death	CHRM1	hsa:1128	cholinergic receptor muscarinic 1	0
53	Death	DRD5	hsa:1816	dopamine receptor D5	0
53	Death	GABRA5	hsa:2558	gamma-aminobutyric acid type A receptor subunit alpha5	0
53	Death	GABRB3	hsa:2562	gamma-aminobutyric acid type A receptor subunit beta3	0
53	Death	GALT	hsa:2592	galactose-1-phosphate uridylyltransferase	0
53	Death	GNPAT	hsa:8443	glyceronephosphate O-acyltransferase	0
53	Death	GRM3	hsa:2913	glutamate metabotropic receptor 3	0
53	Death	GRM7	hsa:2917	glutamate metabotropic receptor 7	0
53	Death	H3-3B	hsa:3021	H3.3 histone B	0
53	Death	LAMTOR1	hsa:55004	late endosomal/lysosomal adaptor, MAPK and MTOR activator 1	0
53	Death	PILRA	hsa:29992	paired immunoglobin like type 2 receptor alpha	0
53	Death	PRKG2	hsa:5593	protein kinase cGMP-dependent 2	0.0285714
53	Death	PYGL	hsa:5836	glycogen phosphorylase L	0
53	Death	UBE2D1	hsa:7321	ubiquitin conjugating enzyme E2 D1	0
54	Death neonatal	AK2	hsa:204	adenylate kinase 2	0
54	Death neonatal	ASL	hsa:435	argininosuccinate lyase	0
54	Death neonatal	CHRM1	hsa:1128	cholinergic receptor muscarinic 1	0.362416
54	Death neonatal	DRD5	hsa:1816	dopamine receptor D5	0.934426
54	Death neonatal	GABRA5	hsa:2558	gamma-aminobutyric acid type A receptor subunit alpha5	0
54	Death neonatal	GABRB3	hsa:2562	gamma-aminobutyric acid type A receptor subunit beta3	0
54	Death neonatal	GALT	hsa:2592	galactose-1-phosphate uridylyltransferase	0
54	Death neonatal	GNPAT	hsa:8443	glyceronephosphate O-acyltransferase	0
54	Death neonatal	GRM3	hsa:2913	glutamate metabotropic receptor 3	0.421053
54	Death neonatal	GRM7	hsa:2917	glutamate metabotropic receptor 7	0.3125
54	Death neonatal	H3-3B	hsa:3021	H3.3 histone B	0
54	Death neonatal	LAMTOR1	hsa:55004	late endosomal/lysosomal adaptor, MAPK and MTOR activator 1	0
54	Death neonatal	PILRA	hsa:29992	paired immunoglobin like type 2 receptor alpha	0
54	Death neonatal	PRKG2	hsa:5593	protein kinase cGMP-dependent 2	0
54	Death neonatal	PYGL	hsa:5836	glycogen phosphorylase L	0
54	Death neonatal	UBE2D1	hsa:7321	ubiquitin conjugating enzyme E2 D1	0
55	Depression suicidal	AK2	hsa:204	adenylate kinase 2	0
55	Depression suicidal	ASL	hsa:435	argininosuccinate lyase	0
55	Depression suicidal	CHRM1	hsa:1128	cholinergic receptor muscarinic 1	1
55	Depression suicidal	DRD5	hsa:1816	dopamine receptor D5	0.983607
55	Depression suicidal	GABRA5	hsa:2558	gamma-aminobutyric acid type A receptor subunit alpha5	0
55	Depression suicidal	GABRB3	hsa:2562	gamma-aminobutyric acid type A receptor subunit beta3	0
55	Depression suicidal	GALT	hsa:2592	galactose-1-phosphate uridylyltransferase	0
55	Depression suicidal	GNPAT	hsa:8443	glyceronephosphate O-acyltransferase	0
55	Depression suicidal	GRM3	hsa:2913	glutamate metabotropic receptor 3	0.473684
55	Depression suicidal	GRM7	hsa:2917	glutamate metabotropic receptor 7	0.375
55	Depression suicidal	H3-3B	hsa:3021	H3.3 histone B	0
55	Depression suicidal	LAMTOR1	hsa:55004	late endosomal/lysosomal adaptor, MAPK and MTOR activator 1	0
55	Depression suicidal	PILRA	hsa:29992	paired immunoglobin like type 2 receptor alpha	0
55	Depression suicidal	PRKG2	hsa:5593	protein kinase cGMP-dependent 2	0.0571429
55	Depression suicidal	PYGL	hsa:5836	glycogen phosphorylase L	0
55	Depression suicidal	UBE2D1	hsa:7321	ubiquitin conjugating enzyme E2 D1	0
56	Drug-induced hepatitis	AK2	hsa:204	adenylate kinase 2	0
56	Drug-induced hepatitis	ASL	hsa:435	argininosuccinate lyase	0
56	Drug-induced hepatitis	CHRM1	hsa:1128	cholinergic receptor muscarinic 1	0.0469799
56	Drug-induced hepatitis	DRD5	hsa:1816	dopamine receptor D5	0.0655738
56	Drug-induced hepatitis	GABRA5	hsa:2558	gamma-aminobutyric acid type A receptor subunit alpha5	0
56	Drug-induced hepatitis	GABRB3	hsa:2562	gamma-aminobutyric acid type A receptor subunit beta3	0
56	Drug-induced hepatitis	GALT	hsa:2592	galactose-1-phosphate uridylyltransferase	0
56	Drug-induced hepatitis	GNPAT	hsa:8443	glyceronephosphate O-acyltransferase	0
56	Drug-induced hepatitis	GRM3	hsa:2913	glutamate metabotropic receptor 3	0.315789
56	Drug-induced hepatitis	GRM7	hsa:2917	glutamate metabotropic receptor 7	0.375
56	Drug-induced hepatitis	H3-3B	hsa:3021	H3.3 histone B	0
56	Drug-induced hepatitis	LAMTOR1	hsa:55004	late endosomal/lysosomal adaptor, MAPK and MTOR activator 1	0
56	Drug-induced hepatitis	PILRA	hsa:29992	paired immunoglobin like type 2 receptor alpha	0
56	Drug-induced hepatitis	PRKG2	hsa:5593	protein kinase cGMP-dependent 2	0.0285714
56	Drug-induced hepatitis	PYGL	hsa:5836	glycogen phosphorylase L	0
56	Drug-induced hepatitis	UBE2D1	hsa:7321	ubiquitin conjugating enzyme E2 D1	0
57	Drug-induced liver injury	AK2	hsa:204	adenylate kinase 2	0
57	Drug-induced liver injury	ASL	hsa:435	argininosuccinate lyase	0
57	Drug-induced liver injury	CHRM1	hsa:1128	cholinergic receptor muscarinic 1	0.328859
57	Drug-induced liver injury	DRD5	hsa:1816	dopamine receptor D5	0.229508
57	Drug-induced liver injury	GABRA5	hsa:2558	gamma-aminobutyric acid type A receptor subunit alpha5	0
57	Drug-induced liver injury	GABRB3	hsa:2562	gamma-aminobutyric acid type A receptor subunit beta3	0
57	Drug-induced liver injury	GALT	hsa:2592	galactose-1-phosphate uridylyltransferase	0
57	Drug-induced liver injury	GNPAT	hsa:8443	glyceronephosphate O-acyltransferase	0
57	Drug-induced liver injury	GRM3	hsa:2913	glutamate metabotropic receptor 3	0.473684
57	Drug-induced liver injury	GRM7	hsa:2917	glutamate metabotropic receptor 7	0.5
57	Drug-induced liver injury	H3-3B	hsa:3021	H3.3 histone B	0
57	Drug-induced liver injury	LAMTOR1	hsa:55004	late endosomal/lysosomal adaptor, MAPK and MTOR activator 1	0
57	Drug-induced liver injury	PILRA	hsa:29992	paired immunoglobin like type 2 receptor alpha	0
57	Drug-induced liver injury	PRKG2	hsa:5593	protein kinase cGMP-dependent 2	0
57	Drug-induced liver injury	PYGL	hsa:5836	glycogen phosphorylase L	0
57	Drug-induced liver injury	UBE2D1	hsa:7321	ubiquitin conjugating enzyme E2 D1	0
58	Elevated liver enzyme levels	AK2	hsa:204	adenylate kinase 2	0
58	Elevated liver enzyme levels	ASL	hsa:435	argininosuccinate lyase	0
58	Elevated liver enzyme levels	CHRM1	hsa:1128	cholinergic receptor muscarinic 1	0.348993
58	Elevated liver enzyme levels	DRD5	hsa:1816	dopamine receptor D5	1
58	Elevated liver enzyme levels	GABRA5	hsa:2558	gamma-aminobutyric acid type A receptor subunit alpha5	0
58	Elevated liver enzyme levels	GABRB3	hsa:2562	gamma-aminobutyric acid type A receptor subunit beta3	0
58	Elevated liver enzyme levels	GALT	hsa:2592	galactose-1-phosphate uridylyltransferase	0
58	Elevated liver enzyme levels	GNPAT	hsa:8443	glyceronephosphate O-acyltransferase	0
58	Elevated liver enzyme levels	GRM3	hsa:2913	glutamate metabotropic receptor 3	0.315789
58	Elevated liver enzyme levels	GRM7	hsa:2917	glutamate metabotropic receptor 7	0.1875
58	Elevated liver enzyme levels	H3-3B	hsa:3021	H3.3 histone B	0
58	Elevated liver enzyme levels	LAMTOR1	hsa:55004	late endosomal/lysosomal adaptor, MAPK and MTOR activator 1	0
58	Elevated liver enzyme levels	PILRA	hsa:29992	paired immunoglobin like type 2 receptor alpha	0
58	Elevated liver enzyme levels	PRKG2	hsa:5593	protein kinase cGMP-dependent 2	0.0285714
58	Elevated liver enzyme levels	PYGL	hsa:5836	glycogen phosphorylase L	0
58	Elevated liver enzyme levels	UBE2D1	hsa:7321	ubiquitin conjugating enzyme E2 D1	0
59	Endometrial cancer	AK2	hsa:204	adenylate kinase 2	0
59	Endometrial cancer	ASL	hsa:435	argininosuccinate lyase	0
59	Endometrial cancer	CHRM1	hsa:1128	cholinergic receptor muscarinic 1	0.342282
59	Endometrial cancer	DRD5	hsa:1816	dopamine receptor D5	0.540984
59	Endometrial cancer	GABRA5	hsa:2558	gamma-aminobutyric acid type A receptor subunit alpha5	0
59	Endometrial cancer	GABRB3	hsa:2562	gamma-aminobutyric acid type A receptor subunit beta3	0
59	Endometrial cancer	GALT	hsa:2592	galactose-1-phosphate uridylyltransferase	0
59	Endometrial cancer	GNPAT	hsa:8443	glyceronephosphate O-acyltransferase	0
59	Endometrial cancer	GRM3	hsa:2913	glutamate metabotropic receptor 3	0.421053
59	Endometrial cancer	GRM7	hsa:2917	glutamate metabotropic receptor 7	0.3125
59	Endometrial cancer	H3-3B	hsa:3021	H3.3 histone B	0
59	Endometrial cancer	LAMTOR1	hsa:55004	late endosomal/lysosomal adaptor, MAPK and MTOR activator 1	0
59	Endometrial cancer	PILRA	hsa:29992	paired immunoglobin like type 2 receptor alpha	0
59	Endometrial cancer	PRKG2	hsa:5593	protein kinase cGMP-dependent 2	0
59	Endometrial cancer	PYGL	hsa:5836	glycogen phosphorylase L	0
59	Endometrial cancer	UBE2D1	hsa:7321	ubiquitin conjugating enzyme E2 D1	0
60	Foetal death	AK2	hsa:204	adenylate kinase 2	0
60	Foetal death	ASL	hsa:435	argininosuccinate lyase	0
60	Foetal death	CHRM1	hsa:1128	cholinergic receptor muscarinic 1	0.395973
60	Foetal death	DRD5	hsa:1816	dopamine receptor D5	0.737705
60	Foetal death	GABRA5	hsa:2558	gamma-aminobutyric acid type A receptor subunit alpha5	0
60	Foetal death	GABRB3	hsa:2562	gamma-aminobutyric acid type A receptor subunit beta3	0
60	Foetal death	GALT	hsa:2592	galactose-1-phosphate uridylyltransferase	0
60	Foetal death	GNPAT	hsa:8443	glyceronephosphate O-acyltransferase	0
60	Foetal death	GRM3	hsa:2913	glutamate metabotropic receptor 3	0.473684
60	Foetal death	GRM7	hsa:2917	glutamate metabotropic receptor 7	0.5
60	Foetal death	H3-3B	hsa:3021	H3.3 histone B	0
60	Foetal death	LAMTOR1	hsa:55004	late endosomal/lysosomal adaptor, MAPK and MTOR activator 1	0
60	Foetal death	PILRA	hsa:29992	paired immunoglobin like type 2 receptor alpha	0
60	Foetal death	PRKG2	hsa:5593	protein kinase cGMP-dependent 2	0.714286
60	Foetal death	PYGL	hsa:5836	glycogen phosphorylase L	0
60	Foetal death	UBE2D1	hsa:7321	ubiquitin conjugating enzyme E2 D1	0
61	Foetal heart rate	AK2	hsa:204	adenylate kinase 2	0
61	Foetal heart rate	ASL	hsa:435	argininosuccinate lyase	0
61	Foetal heart rate	CHRM1	hsa:1128	cholinergic receptor muscarinic 1	0.33557
61	Foetal heart rate	DRD5	hsa:1816	dopamine receptor D5	0.885246
61	Foetal heart rate	GABRA5	hsa:2558	gamma-aminobutyric acid type A receptor subunit alpha5	0
61	Foetal heart rate	GABRB3	hsa:2562	gamma-aminobutyric acid type A receptor subunit beta3	0
61	Foetal heart rate	GALT	hsa:2592	galactose-1-phosphate uridylyltransferase	0
61	Foetal heart rate	GNPAT	hsa:8443	glyceronephosphate O-acyltransferase	0
61	Foetal heart rate	GRM3	hsa:2913	glutamate metabotropic receptor 3	0.421053
61	Foetal heart rate	GRM7	hsa:2917	glutamate metabotropic receptor 7	0.3125
61	Foetal heart rate	H3-3B	hsa:3021	H3.3 histone B	0
61	Foetal heart rate	LAMTOR1	hsa:55004	late endosomal/lysosomal adaptor, MAPK and MTOR activator 1	0
61	Foetal heart rate	PILRA	hsa:29992	paired immunoglobin like type 2 receptor alpha	0
61	Foetal heart rate	PRKG2	hsa:5593	protein kinase cGMP-dependent 2	0
61	Foetal heart rate	PYGL	hsa:5836	glycogen phosphorylase L	0
61	Foetal heart rate	UBE2D1	hsa:7321	ubiquitin conjugating enzyme E2 D1	0
62	Function kidney decreased	AK2	hsa:204	adenylate kinase 2	0
62	Function kidney decreased	ASL	hsa:435	argininosuccinate lyase	0
62	Function kidney decreased	CHRM1	hsa:1128	cholinergic receptor muscarinic 1	1
62	Function kidney decreased	DRD5	hsa:1816	dopamine receptor D5	1
62	Function kidney decreased	GABRA5	hsa:2558	gamma-aminobutyric acid type A receptor subunit alpha5	0
62	Function kidney decreased	GABRB3	hsa:2562	gamma-aminobutyric acid type A receptor subunit beta3	0
62	Function kidney decreased	GALT	hsa:2592	galactose-1-phosphate uridylyltransferase	0
62	Function kidney decreased	GNPAT	hsa:8443	glyceronephosphate O-acyltransferase	0
62	Function kidney decreased	GRM3	hsa:2913	glutamate metabotropic receptor 3	0.631579
62	Function kidney decreased	GRM7	hsa:2917	glutamate metabotropic receptor 7	0.5625
62	Function kidney decreased	H3-3B	hsa:3021	H3.3 histone B	0
62	Function kidney decreased	LAMTOR1	hsa:55004	late endosomal/lysosomal adaptor, MAPK and MTOR activator 1	0
62	Function kidney decreased	PILRA	hsa:29992	paired immunoglobin like type 2 receptor alpha	0
62	Function kidney decreased	PRKG2	hsa:5593	protein kinase cGMP-dependent 2	0.114286
62	Function kidney decreased	PYGL	hsa:5836	glycogen phosphorylase L	0
62	Function kidney decreased	UBE2D1	hsa:7321	ubiquitin conjugating enzyme E2 D1	0
63	Gallbladder cancer	AK2	hsa:204	adenylate kinase 2	0
63	Gallbladder cancer	ASL	hsa:435	argininosuccinate lyase	0
63	Gallbladder cancer	CHRM1	hsa:1128	cholinergic receptor muscarinic 1	0.355705
63	Gallbladder cancer	DRD5	hsa:1816	dopamine receptor D5	0.983607
63	Gallbladder cancer	GABRA5	hsa:2558	gamma-aminobutyric acid type A receptor subunit alpha5	0
63	Gallbladder cancer	GABRB3	hsa:2562	gamma-aminobutyric acid type A receptor subunit beta3	0
63	Gallbladder cancer	GALT	hsa:2592	galactose-1-phosphate uridylyltransferase	0
63	Gallbladder cancer	GNPAT	hsa:8443	glyceronephosphate O-acyltransferase	0
63	Gallbladder cancer	GRM3	hsa:2913	glutamate metabotropic receptor 3	0.526316
63	Gallbladder cancer	GRM7	hsa:2917	glutamate metabotropic receptor 7	0.4375
63	Gallbladder cancer	H3-3B	hsa:3021	H3.3 histone B	0
63	Gallbladder cancer	LAMTOR1	hsa:55004	late endosomal/lysosomal adaptor, MAPK and MTOR activator 1	0
63	Gallbladder cancer	PILRA	hsa:29992	paired immunoglobin like type 2 receptor alpha	0
63	Gallbladder cancer	PRKG2	hsa:5593	protein kinase cGMP-dependent 2	0.0285714
63	Gallbladder cancer	PYGL	hsa:5836	glycogen phosphorylase L	0
63	Gallbladder cancer	UBE2D1	hsa:7321	ubiquitin conjugating enzyme E2 D1	0
64	Gingival bleeding	AK2	hsa:204	adenylate kinase 2	0
64	Gingival bleeding	ASL	hsa:435	argininosuccinate lyase	0
64	Gingival bleeding	CHRM1	hsa:1128	cholinergic receptor muscarinic 1	0.979866
64	Gingival bleeding	DRD5	hsa:1816	dopamine receptor D5	0.721311
64	Gingival bleeding	GABRA5	hsa:2558	gamma-aminobutyric acid type A receptor subunit alpha5	1
64	Gingival bleeding	GABRB3	hsa:2562	gamma-aminobutyric acid type A receptor subunit beta3	1
64	Gingival bleeding	GALT	hsa:2592	galactose-1-phosphate uridylyltransferase	0
64	Gingival bleeding	GNPAT	hsa:8443	glyceronephosphate O-acyltransferase	0
64	Gingival bleeding	GRM3	hsa:2913	glutamate metabotropic receptor 3	0.789474
64	Gingival bleeding	GRM7	hsa:2917	glutamate metabotropic receptor 7	0.75
64	Gingival bleeding	H3-3B	hsa:3021	H3.3 histone B	0
64	Gingival bleeding	LAMTOR1	hsa:55004	late endosomal/lysosomal adaptor, MAPK and MTOR activator 1	0
64	Gingival bleeding	PILRA	hsa:29992	paired immunoglobin like type 2 receptor alpha	0
64	Gingival bleeding	PRKG2	hsa:5593	protein kinase cGMP-dependent 2	0.228571
64	Gingival bleeding	PYGL	hsa:5836	glycogen phosphorylase L	0
64	Gingival bleeding	UBE2D1	hsa:7321	ubiquitin conjugating enzyme E2 D1	0
65	Hallucination, auditory	AK2	hsa:204	adenylate kinase 2	0
65	Hallucination, auditory	ASL	hsa:435	argininosuccinate lyase	0
65	Hallucination, auditory	CHRM1	hsa:1128	cholinergic receptor muscarinic 1	1
65	Hallucination, auditory	DRD5	hsa:1816	dopamine receptor D5	1
65	Hallucination, auditory	GABRA5	hsa:2558	gamma-aminobutyric acid type A receptor subunit alpha5	1
65	Hallucination, auditory	GABRB3	hsa:2562	gamma-aminobutyric acid type A receptor subunit beta3	1
65	Hallucination, auditory	GALT	hsa:2592	galactose-1-phosphate uridylyltransferase	0
65	Hallucination, auditory	GNPAT	hsa:8443	glyceronephosphate O-acyltransferase	0
65	Hallucination, auditory	GRM3	hsa:2913	glutamate metabotropic receptor 3	0.578947
65	Hallucination, auditory	GRM7	hsa:2917	glutamate metabotropic receptor 7	0.5
65	Hallucination, auditory	H3-3B	hsa:3021	H3.3 histone B	0
65	Hallucination, auditory	LAMTOR1	hsa:55004	late endosomal/lysosomal adaptor, MAPK and MTOR activator 1	0
65	Hallucination, auditory	PILRA	hsa:29992	paired immunoglobin like type 2 receptor alpha	0
65	Hallucination, auditory	PRKG2	hsa:5593	protein kinase cGMP-dependent 2	0.171429
65	Hallucination, auditory	PYGL	hsa:5836	glycogen phosphorylase L	0
65	Hallucination, auditory	UBE2D1	hsa:7321	ubiquitin conjugating enzyme E2 D1	0
66	Hallucination, visual	AK2	hsa:204	adenylate kinase 2	0
66	Hallucination, visual	ASL	hsa:435	argininosuccinate lyase	0
66	Hallucination, visual	CHRM1	hsa:1128	cholinergic receptor muscarinic 1	1
66	Hallucination, visual	DRD5	hsa:1816	dopamine receptor D5	1
66	Hallucination, visual	GABRA5	hsa:2558	gamma-aminobutyric acid type A receptor subunit alpha5	1
66	Hallucination, visual	GABRB3	hsa:2562	gamma-aminobutyric acid type A receptor subunit beta3	1
66	Hallucination, visual	GALT	hsa:2592	galactose-1-phosphate uridylyltransferase	0
66	Hallucination, visual	GNPAT	hsa:8443	glyceronephosphate O-acyltransferase	0
66	Hallucination, visual	GRM3	hsa:2913	glutamate metabotropic receptor 3	0.578947
66	Hallucination, visual	GRM7	hsa:2917	glutamate metabotropic receptor 7	0.5
66	Hallucination, visual	H3-3B	hsa:3021	H3.3 histone B	0
66	Hallucination, visual	LAMTOR1	hsa:55004	late endosomal/lysosomal adaptor, MAPK and MTOR activator 1	0
66	Hallucination, visual	PILRA	hsa:29992	paired immunoglobin like type 2 receptor alpha	0
66	Hallucination, visual	PRKG2	hsa:5593	protein kinase cGMP-dependent 2	0.142857
66	Hallucination, visual	PYGL	hsa:5836	glycogen phosphorylase L	0
66	Hallucination, visual	UBE2D1	hsa:7321	ubiquitin conjugating enzyme E2 D1	0
67	Heart disease congenital	AK2	hsa:204	adenylate kinase 2	0
67	Heart disease congenital	ASL	hsa:435	argininosuccinate lyase	0
67	Heart disease congenital	CHRM1	hsa:1128	cholinergic receptor muscarinic 1	0.288591
67	Heart disease congenital	DRD5	hsa:1816	dopamine receptor D5	0.131148
67	Heart disease congenital	GABRA5	hsa:2558	gamma-aminobutyric acid type A receptor subunit alpha5	0
67	Heart disease congenital	GABRB3	hsa:2562	gamma-aminobutyric acid type A receptor subunit beta3	0
67	Heart disease congenital	GALT	hsa:2592	galactose-1-phosphate uridylyltransferase	0
67	Heart disease congenital	GNPAT	hsa:8443	glyceronephosphate O-acyltransferase	0
67	Heart disease congenital	GRM3	hsa:2913	glutamate metabotropic receptor 3	0
67	Heart disease congenital	GRM7	hsa:2917	glutamate metabotropic receptor 7	0
67	Heart disease congenital	H3-3B	hsa:3021	H3.3 histone B	0
67	Heart disease congenital	LAMTOR1	hsa:55004	late endosomal/lysosomal adaptor, MAPK and MTOR activator 1	0
67	Heart disease congenital	PILRA	hsa:29992	paired immunoglobin like type 2 receptor alpha	0
67	Heart disease congenital	PRKG2	hsa:5593	protein kinase cGMP-dependent 2	0.0285714
67	Heart disease congenital	PYGL	hsa:5836	glycogen phosphorylase L	0
67	Heart disease congenital	UBE2D1	hsa:7321	ubiquitin conjugating enzyme E2 D1	0
68	Heart failure signs and symptoms	AK2	hsa:204	adenylate kinase 2	0
68	Heart failure signs and symptoms	ASL	hsa:435	argininosuccinate lyase	0
68	Heart failure signs and symptoms	CHRM1	hsa:1128	cholinergic receptor muscarinic 1	0.590604
68	Heart failure signs and symptoms	DRD5	hsa:1816	dopamine receptor D5	0.852459
68	Heart failure signs and symptoms	GABRA5	hsa:2558	gamma-aminobutyric acid type A receptor subunit alpha5	0
68	Heart failure signs and symptoms	GABRB3	hsa:2562	gamma-aminobutyric acid type A receptor subunit beta3	0
68	Heart failure signs and symptoms	GALT	hsa:2592	galactose-1-phosphate uridylyltransferase	0
68	Heart failure signs and symptoms	GNPAT	hsa:8443	glyceronephosphate O-acyltransferase	0
68	Heart failure signs and symptoms	GRM3	hsa:2913	glutamate metabotropic receptor 3	0.315789
68	Heart failure signs and symptoms	GRM7	hsa:2917	glutamate metabotropic receptor 7	0.1875
68	Heart failure signs and symptoms	H3-3B	hsa:3021	H3.3 histone B	0
68	Heart failure signs and symptoms	LAMTOR1	hsa:55004	late endosomal/lysosomal adaptor, MAPK and MTOR activator 1	0
68	Heart failure signs and symptoms	PILRA	hsa:29992	paired immunoglobin like type 2 receptor alpha	0
68	Heart failure signs and symptoms	PRKG2	hsa:5593	protein kinase cGMP-dependent 2	0
68	Heart failure signs and symptoms	PYGL	hsa:5836	glycogen phosphorylase L	0
68	Heart failure signs and symptoms	UBE2D1	hsa:7321	ubiquitin conjugating enzyme E2 D1	0
69	Heart malformation	AK2	hsa:204	adenylate kinase 2	0
69	Heart malformation	ASL	hsa:435	argininosuccinate lyase	0
69	Heart malformation	CHRM1	hsa:1128	cholinergic receptor muscarinic 1	1
69	Heart malformation	DRD5	hsa:1816	dopamine receptor D5	1
69	Heart malformation	GABRA5	hsa:2558	gamma-aminobutyric acid type A receptor subunit alpha5	0
69	Heart malformation	GABRB3	hsa:2562	gamma-aminobutyric acid type A receptor subunit beta3	0
69	Heart malformation	GALT	hsa:2592	galactose-1-phosphate uridylyltransferase	0
69	Heart malformation	GNPAT	hsa:8443	glyceronephosphate O-acyltransferase	0
69	Heart malformation	GRM3	hsa:2913	glutamate metabotropic receptor 3	0.578947
69	Heart malformation	GRM7	hsa:2917	glutamate metabotropic receptor 7	0.5
69	Heart malformation	H3-3B	hsa:3021	H3.3 histone B	0
69	Heart malformation	LAMTOR1	hsa:55004	late endosomal/lysosomal adaptor, MAPK and MTOR activator 1	0
69	Heart malformation	PILRA	hsa:29992	paired immunoglobin like type 2 receptor alpha	0
69	Heart malformation	PRKG2	hsa:5593	protein kinase cGMP-dependent 2	0.2
69	Heart malformation	PYGL	hsa:5836	glycogen phosphorylase L	0
69	Heart malformation	UBE2D1	hsa:7321	ubiquitin conjugating enzyme E2 D1	0
70	Heart rate abnormal	AK2	hsa:204	adenylate kinase 2	0
70	Heart rate abnormal	ASL	hsa:435	argininosuccinate lyase	0
70	Heart rate abnormal	CHRM1	hsa:1128	cholinergic receptor muscarinic 1	0.147651
70	Heart rate abnormal	DRD5	hsa:1816	dopamine receptor D5	0.934426
70	Heart rate abnormal	GABRA5	hsa:2558	gamma-aminobutyric acid type A receptor subunit alpha5	0
70	Heart rate abnormal	GABRB3	hsa:2562	gamma-aminobutyric acid type A receptor subunit beta3	0
70	Heart rate abnormal	GALT	hsa:2592	galactose-1-phosphate uridylyltransferase	0
70	Heart rate abnormal	GNPAT	hsa:8443	glyceronephosphate O-acyltransferase	0
70	Heart rate abnormal	GRM3	hsa:2913	glutamate metabotropic receptor 3	0.263158
70	Heart rate abnormal	GRM7	hsa:2917	glutamate metabotropic receptor 7	0.125
70	Heart rate abnormal	H3-3B	hsa:3021	H3.3 histone B	0
70	Heart rate abnormal	LAMTOR1	hsa:55004	late endosomal/lysosomal adaptor, MAPK and MTOR activator 1	0
70	Heart rate abnormal	PILRA	hsa:29992	paired immunoglobin like type 2 receptor alpha	0
70	Heart rate abnormal	PRKG2	hsa:5593	protein kinase cGMP-dependent 2	0
70	Heart rate abnormal	PYGL	hsa:5836	glycogen phosphorylase L	0
70	Heart rate abnormal	UBE2D1	hsa:7321	ubiquitin conjugating enzyme E2 D1	0
71	Heart rate irregular	AK2	hsa:204	adenylate kinase 2	0
71	Heart rate irregular	ASL	hsa:435	argininosuccinate lyase	0
71	Heart rate irregular	CHRM1	hsa:1128	cholinergic receptor muscarinic 1	1
71	Heart rate irregular	DRD5	hsa:1816	dopamine receptor D5	1
71	Heart rate irregular	GABRA5	hsa:2558	gamma-aminobutyric acid type A receptor subunit alpha5	0
71	Heart rate irregular	GABRB3	hsa:2562	gamma-aminobutyric acid type A receptor subunit beta3	0
71	Heart rate irregular	GALT	hsa:2592	galactose-1-phosphate uridylyltransferase	0
71	Heart rate irregular	GNPAT	hsa:8443	glyceronephosphate O-acyltransferase	0
71	Heart rate irregular	GRM3	hsa:2913	glutamate metabotropic receptor 3	1
71	Heart rate irregular	GRM7	hsa:2917	glutamate metabotropic receptor 7	1
71	Heart rate irregular	H3-3B	hsa:3021	H3.3 histone B	0
71	Heart rate irregular	LAMTOR1	hsa:55004	late endosomal/lysosomal adaptor, MAPK and MTOR activator 1	0
71	Heart rate irregular	PILRA	hsa:29992	paired immunoglobin like type 2 receptor alpha	0
71	Heart rate irregular	PRKG2	hsa:5593	protein kinase cGMP-dependent 2	0.171429
71	Heart rate irregular	PYGL	hsa:5836	glycogen phosphorylase L	0
71	Heart rate irregular	UBE2D1	hsa:7321	ubiquitin conjugating enzyme E2 D1	0
72	Heart sounds abnormal	AK2	hsa:204	adenylate kinase 2	0
72	Heart sounds abnormal	ASL	hsa:435	argininosuccinate lyase	0
72	Heart sounds abnormal	CHRM1	hsa:1128	cholinergic receptor muscarinic 1	0.33557
72	Heart sounds abnormal	DRD5	hsa:1816	dopamine receptor D5	0.819672
72	Heart sounds abnormal	GABRA5	hsa:2558	gamma-aminobutyric acid type A receptor subunit alpha5	0
72	Heart sounds abnormal	GABRB3	hsa:2562	gamma-aminobutyric acid type A receptor subunit beta3	0
72	Heart sounds abnormal	GALT	hsa:2592	galactose-1-phosphate uridylyltransferase	0
72	Heart sounds abnormal	GNPAT	hsa:8443	glyceronephosphate O-acyltransferase	0
72	Heart sounds abnormal	GRM3	hsa:2913	glutamate metabotropic receptor 3	0.368421
72	Heart sounds abnormal	GRM7	hsa:2917	glutamate metabotropic receptor 7	0.25
72	Heart sounds abnormal	H3-3B	hsa:3021	H3.3 histone B	0
72	Heart sounds abnormal	LAMTOR1	hsa:55004	late endosomal/lysosomal adaptor, MAPK and MTOR activator 1	0
72	Heart sounds abnormal	PILRA	hsa:29992	paired immunoglobin like type 2 receptor alpha	0
72	Heart sounds abnormal	PRKG2	hsa:5593	protein kinase cGMP-dependent 2	0.628571
72	Heart sounds abnormal	PYGL	hsa:5836	glycogen phosphorylase L	0
72	Heart sounds abnormal	UBE2D1	hsa:7321	ubiquitin conjugating enzyme E2 D1	0
73	Hepatic adenoma	AK2	hsa:204	adenylate kinase 2	0
73	Hepatic adenoma	ASL	hsa:435	argininosuccinate lyase	0
73	Hepatic adenoma	CHRM1	hsa:1128	cholinergic receptor muscarinic 1	0.208054
73	Hepatic adenoma	DRD5	hsa:1816	dopamine receptor D5	0.0491803
73	Hepatic adenoma	GABRA5	hsa:2558	gamma-aminobutyric acid type A receptor subunit alpha5	0
73	Hepatic adenoma	GABRB3	hsa:2562	gamma-aminobutyric acid type A receptor subunit beta3	0
73	Hepatic adenoma	GALT	hsa:2592	galactose-1-phosphate uridylyltransferase	0
73	Hepatic adenoma	GNPAT	hsa:8443	glyceronephosphate O-acyltransferase	0
73	Hepatic adenoma	GRM3	hsa:2913	glutamate metabotropic receptor 3	0
73	Hepatic adenoma	GRM7	hsa:2917	glutamate metabotropic receptor 7	0
73	Hepatic adenoma	H3-3B	hsa:3021	H3.3 histone B	0
73	Hepatic adenoma	LAMTOR1	hsa:55004	late endosomal/lysosomal adaptor, MAPK and MTOR activator 1	0
73	Hepatic adenoma	PILRA	hsa:29992	paired immunoglobin like type 2 receptor alpha	0
73	Hepatic adenoma	PRKG2	hsa:5593	protein kinase cGMP-dependent 2	0.0857143
73	Hepatic adenoma	PYGL	hsa:5836	glycogen phosphorylase L	0
73	Hepatic adenoma	UBE2D1	hsa:7321	ubiquitin conjugating enzyme E2 D1	0
74	Hepatic artery thrombosis	AK2	hsa:204	adenylate kinase 2	0
74	Hepatic artery thrombosis	ASL	hsa:435	argininosuccinate lyase	0
74	Hepatic artery thrombosis	CHRM1	hsa:1128	cholinergic receptor muscarinic 1	0.0469799
74	Hepatic artery thrombosis	DRD5	hsa:1816	dopamine receptor D5	0
74	Hepatic artery thrombosis	GABRA5	hsa:2558	gamma-aminobutyric acid type A receptor subunit alpha5	0
74	Hepatic artery thrombosis	GABRB3	hsa:2562	gamma-aminobutyric acid type A receptor subunit beta3	0
74	Hepatic artery thrombosis	GALT	hsa:2592	galactose-1-phosphate uridylyltransferase	0
74	Hepatic artery thrombosis	GNPAT	hsa:8443	glyceronephosphate O-acyltransferase	0
74	Hepatic artery thrombosis	GRM3	hsa:2913	glutamate metabotropic receptor 3	0
74	Hepatic artery thrombosis	GRM7	hsa:2917	glutamate metabotropic receptor 7	0
74	Hepatic artery thrombosis	H3-3B	hsa:3021	H3.3 histone B	0
74	Hepatic artery thrombosis	LAMTOR1	hsa:55004	late endosomal/lysosomal adaptor, MAPK and MTOR activator 1	0.363636
74	Hepatic artery thrombosis	PILRA	hsa:29992	paired immunoglobin like type 2 receptor alpha	0
74	Hepatic artery thrombosis	PRKG2	hsa:5593	protein kinase cGMP-dependent 2	0
74	Hepatic artery thrombosis	PYGL	hsa:5836	glycogen phosphorylase L	0
74	Hepatic artery thrombosis	UBE2D1	hsa:7321	ubiquitin conjugating enzyme E2 D1	0
75	Hepatic cancer	AK2	hsa:204	adenylate kinase 2	0
75	Hepatic cancer	ASL	hsa:435	argininosuccinate lyase	0
75	Hepatic cancer	CHRM1	hsa:1128	cholinergic receptor muscarinic 1	0.355705
75	Hepatic cancer	DRD5	hsa:1816	dopamine receptor D5	0.967213
75	Hepatic cancer	GABRA5	hsa:2558	gamma-aminobutyric acid type A receptor subunit alpha5	0
75	Hepatic cancer	GABRB3	hsa:2562	gamma-aminobutyric acid type A receptor subunit beta3	0
75	Hepatic cancer	GALT	hsa:2592	galactose-1-phosphate uridylyltransferase	0
75	Hepatic cancer	GNPAT	hsa:8443	glyceronephosphate O-acyltransferase	0
75	Hepatic cancer	GRM3	hsa:2913	glutamate metabotropic receptor 3	0.526316
75	Hepatic cancer	GRM7	hsa:2917	glutamate metabotropic receptor 7	0.4375
75	Hepatic cancer	H3-3B	hsa:3021	H3.3 histone B	0
75	Hepatic cancer	LAMTOR1	hsa:55004	late endosomal/lysosomal adaptor, MAPK and MTOR activator 1	0
75	Hepatic cancer	PILRA	hsa:29992	paired immunoglobin like type 2 receptor alpha	0
75	Hepatic cancer	PRKG2	hsa:5593	protein kinase cGMP-dependent 2	0.0857143
75	Hepatic cancer	PYGL	hsa:5836	glycogen phosphorylase L	0
75	Hepatic cancer	UBE2D1	hsa:7321	ubiquitin conjugating enzyme E2 D1	0
76	Hepatic cirrhosis	AK2	hsa:204	adenylate kinase 2	0
76	Hepatic cirrhosis	ASL	hsa:435	argininosuccinate lyase	0
76	Hepatic cirrhosis	CHRM1	hsa:1128	cholinergic receptor muscarinic 1	1
76	Hepatic cirrhosis	DRD5	hsa:1816	dopamine receptor D5	1
76	Hepatic cirrhosis	GABRA5	hsa:2558	gamma-aminobutyric acid type A receptor subunit alpha5	0
76	Hepatic cirrhosis	GABRB3	hsa:2562	gamma-aminobutyric acid type A receptor subunit beta3	0
76	Hepatic cirrhosis	GALT	hsa:2592	galactose-1-phosphate uridylyltransferase	0
76	Hepatic cirrhosis	GNPAT	hsa:8443	glyceronephosphate O-acyltransferase	0
76	Hepatic cirrhosis	GRM3	hsa:2913	glutamate metabotropic receptor 3	1
76	Hepatic cirrhosis	GRM7	hsa:2917	glutamate metabotropic receptor 7	1
76	Hepatic cirrhosis	H3-3B	hsa:3021	H3.3 histone B	0
76	Hepatic cirrhosis	LAMTOR1	hsa:55004	late endosomal/lysosomal adaptor, MAPK and MTOR activator 1	0
76	Hepatic cirrhosis	PILRA	hsa:29992	paired immunoglobin like type 2 receptor alpha	0
76	Hepatic cirrhosis	PRKG2	hsa:5593	protein kinase cGMP-dependent 2	0.2
76	Hepatic cirrhosis	PYGL	hsa:5836	glycogen phosphorylase L	0
76	Hepatic cirrhosis	UBE2D1	hsa:7321	ubiquitin conjugating enzyme E2 D1	0
77	Hepatic congestion	AK2	hsa:204	adenylate kinase 2	0
77	Hepatic congestion	ASL	hsa:435	argininosuccinate lyase	0
77	Hepatic congestion	CHRM1	hsa:1128	cholinergic receptor muscarinic 1	0.369128
77	Hepatic congestion	DRD5	hsa:1816	dopamine receptor D5	0.852459
77	Hepatic congestion	GABRA5	hsa:2558	gamma-aminobutyric acid type A receptor subunit alpha5	0
77	Hepatic congestion	GABRB3	hsa:2562	gamma-aminobutyric acid type A receptor subunit beta3	0
77	Hepatic congestion	GALT	hsa:2592	galactose-1-phosphate uridylyltransferase	0
77	Hepatic congestion	GNPAT	hsa:8443	glyceronephosphate O-acyltransferase	0
77	Hepatic congestion	GRM3	hsa:2913	glutamate metabotropic receptor 3	0.263158
77	Hepatic congestion	GRM7	hsa:2917	glutamate metabotropic receptor 7	0.1875
77	Hepatic congestion	H3-3B	hsa:3021	H3.3 histone B	0
77	Hepatic congestion	LAMTOR1	hsa:55004	late endosomal/lysosomal adaptor, MAPK and MTOR activator 1	0
77	Hepatic congestion	PILRA	hsa:29992	paired immunoglobin like type 2 receptor alpha	0
77	Hepatic congestion	PRKG2	hsa:5593	protein kinase cGMP-dependent 2	0.0571429
77	Hepatic congestion	PYGL	hsa:5836	glycogen phosphorylase L	0
77	Hepatic congestion	UBE2D1	hsa:7321	ubiquitin conjugating enzyme E2 D1	0
78	Hepatic cyst	AK2	hsa:204	adenylate kinase 2	0
78	Hepatic cyst	ASL	hsa:435	argininosuccinate lyase	0
78	Hepatic cyst	CHRM1	hsa:1128	cholinergic receptor muscarinic 1	0
78	Hepatic cyst	DRD5	hsa:1816	dopamine receptor D5	0.0491803
78	Hepatic cyst	GABRA5	hsa:2558	gamma-aminobutyric acid type A receptor subunit alpha5	0
78	Hepatic cyst	GABRB3	hsa:2562	gamma-aminobutyric acid type A receptor subunit beta3	0
78	Hepatic cyst	GALT	hsa:2592	galactose-1-phosphate uridylyltransferase	0
78	Hepatic cyst	GNPAT	hsa:8443	glyceronephosphate O-acyltransferase	0
78	Hepatic cyst	GRM3	hsa:2913	glutamate metabotropic receptor 3	0
78	Hepatic cyst	GRM7	hsa:2917	glutamate metabotropic receptor 7	0
78	Hepatic cyst	H3-3B	hsa:3021	H3.3 histone B	0
78	Hepatic cyst	LAMTOR1	hsa:55004	late endosomal/lysosomal adaptor, MAPK and MTOR activator 1	0
78	Hepatic cyst	PILRA	hsa:29992	paired immunoglobin like type 2 receptor alpha	0
78	Hepatic cyst	PRKG2	hsa:5593	protein kinase cGMP-dependent 2	0.0571429
78	Hepatic cyst	PYGL	hsa:5836	glycogen phosphorylase L	0
78	Hepatic cyst	UBE2D1	hsa:7321	ubiquitin conjugating enzyme E2 D1	0
79	Hepatic encephalopathy	AK2	hsa:204	adenylate kinase 2	0
79	Hepatic encephalopathy	ASL	hsa:435	argininosuccinate lyase	0
79	Hepatic encephalopathy	CHRM1	hsa:1128	cholinergic receptor muscarinic 1	0.00671141
79	Hepatic encephalopathy	DRD5	hsa:1816	dopamine receptor D5	0
79	Hepatic encephalopathy	GABRA5	hsa:2558	gamma-aminobutyric acid type A receptor subunit alpha5	0
79	Hepatic encephalopathy	GABRB3	hsa:2562	gamma-aminobutyric acid type A receptor subunit beta3	0
79	Hepatic encephalopathy	GALT	hsa:2592	galactose-1-phosphate uridylyltransferase	0
79	Hepatic encephalopathy	GNPAT	hsa:8443	glyceronephosphate O-acyltransferase	0
79	Hepatic encephalopathy	GRM3	hsa:2913	glutamate metabotropic receptor 3	0
79	Hepatic encephalopathy	GRM7	hsa:2917	glutamate metabotropic receptor 7	0
79	Hepatic encephalopathy	H3-3B	hsa:3021	H3.3 histone B	0
79	Hepatic encephalopathy	LAMTOR1	hsa:55004	late endosomal/lysosomal adaptor, MAPK and MTOR activator 1	0
79	Hepatic encephalopathy	PILRA	hsa:29992	paired immunoglobin like type 2 receptor alpha	0
79	Hepatic encephalopathy	PRKG2	hsa:5593	protein kinase cGMP-dependent 2	0
79	Hepatic encephalopathy	PYGL	hsa:5836	glycogen phosphorylase L	0
79	Hepatic encephalopathy	UBE2D1	hsa:7321	ubiquitin conjugating enzyme E2 D1	0
80	Hepatic enzyme decreased	AK2	hsa:204	adenylate kinase 2	0
80	Hepatic enzyme decreased	ASL	hsa:435	argininosuccinate lyase	0
80	Hepatic enzyme decreased	CHRM1	hsa:1128	cholinergic receptor muscarinic 1	0
80	Hepatic enzyme decreased	DRD5	hsa:1816	dopamine receptor D5	0
80	Hepatic enzyme decreased	GABRA5	hsa:2558	gamma-aminobutyric acid type A receptor subunit alpha5	0
80	Hepatic enzyme decreased	GABRB3	hsa:2562	gamma-aminobutyric acid type A receptor subunit beta3	0
80	Hepatic enzyme decreased	GALT	hsa:2592	galactose-1-phosphate uridylyltransferase	0
80	Hepatic enzyme decreased	GNPAT	hsa:8443	glyceronephosphate O-acyltransferase	0
80	Hepatic enzyme decreased	GRM3	hsa:2913	glutamate metabotropic receptor 3	0
80	Hepatic enzyme decreased	GRM7	hsa:2917	glutamate metabotropic receptor 7	0
80	Hepatic enzyme decreased	H3-3B	hsa:3021	H3.3 histone B	0
80	Hepatic enzyme decreased	LAMTOR1	hsa:55004	late endosomal/lysosomal adaptor, MAPK and MTOR activator 1	0
80	Hepatic enzyme decreased	PILRA	hsa:29992	paired immunoglobin like type 2 receptor alpha	0
80	Hepatic enzyme decreased	PRKG2	hsa:5593	protein kinase cGMP-dependent 2	0
80	Hepatic enzyme decreased	PYGL	hsa:5836	glycogen phosphorylase L	0
80	Hepatic enzyme decreased	UBE2D1	hsa:7321	ubiquitin conjugating enzyme E2 D1	0
81	Hepatic enzyme increased	AK2	hsa:204	adenylate kinase 2	0
81	Hepatic enzyme increased	ASL	hsa:435	argininosuccinate lyase	0
81	Hepatic enzyme increased	CHRM1	hsa:1128	cholinergic receptor muscarinic 1	0.416107
81	Hepatic enzyme increased	DRD5	hsa:1816	dopamine receptor D5	0.52459
81	Hepatic enzyme increased	GABRA5	hsa:2558	gamma-aminobutyric acid type A receptor subunit alpha5	0
81	Hepatic enzyme increased	GABRB3	hsa:2562	gamma-aminobutyric acid type A receptor subunit beta3	0
81	Hepatic enzyme increased	GALT	hsa:2592	galactose-1-phosphate uridylyltransferase	0
81	Hepatic enzyme increased	GNPAT	hsa:8443	glyceronephosphate O-acyltransferase	0
81	Hepatic enzyme increased	GRM3	hsa:2913	glutamate metabotropic receptor 3	0.315789
81	Hepatic enzyme increased	GRM7	hsa:2917	glutamate metabotropic receptor 7	0.1875
81	Hepatic enzyme increased	H3-3B	hsa:3021	H3.3 histone B	0
81	Hepatic enzyme increased	LAMTOR1	hsa:55004	late endosomal/lysosomal adaptor, MAPK and MTOR activator 1	0
81	Hepatic enzyme increased	PILRA	hsa:29992	paired immunoglobin like type 2 receptor alpha	0
81	Hepatic enzyme increased	PRKG2	hsa:5593	protein kinase cGMP-dependent 2	0
81	Hepatic enzyme increased	PYGL	hsa:5836	glycogen phosphorylase L	0
81	Hepatic enzyme increased	UBE2D1	hsa:7321	ubiquitin conjugating enzyme E2 D1	0
82	Hepatic fibrosis	AK2	hsa:204	adenylate kinase 2	0
82	Hepatic fibrosis	ASL	hsa:435	argininosuccinate lyase	0
82	Hepatic fibrosis	CHRM1	hsa:1128	cholinergic receptor muscarinic 1	0.993289
82	Hepatic fibrosis	DRD5	hsa:1816	dopamine receptor D5	1
82	Hepatic fibrosis	GABRA5	hsa:2558	gamma-aminobutyric acid type A receptor subunit alpha5	0
82	Hepatic fibrosis	GABRB3	hsa:2562	gamma-aminobutyric acid type A receptor subunit beta3	0
82	Hepatic fibrosis	GALT	hsa:2592	galactose-1-phosphate uridylyltransferase	0
82	Hepatic fibrosis	GNPAT	hsa:8443	glyceronephosphate O-acyltransferase	0
82	Hepatic fibrosis	GRM3	hsa:2913	glutamate metabotropic receptor 3	0.368421
82	Hepatic fibrosis	GRM7	hsa:2917	glutamate metabotropic receptor 7	0.25
82	Hepatic fibrosis	H3-3B	hsa:3021	H3.3 histone B	0
82	Hepatic fibrosis	LAMTOR1	hsa:55004	late endosomal/lysosomal adaptor, MAPK and MTOR activator 1	0
82	Hepatic fibrosis	PILRA	hsa:29992	paired immunoglobin like type 2 receptor alpha	0
82	Hepatic fibrosis	PRKG2	hsa:5593	protein kinase cGMP-dependent 2	0.0571429
82	Hepatic fibrosis	PYGL	hsa:5836	glycogen phosphorylase L	0
82	Hepatic fibrosis	UBE2D1	hsa:7321	ubiquitin conjugating enzyme E2 D1	0
83	Hepatic function abnormal	AK2	hsa:204	adenylate kinase 2	0
83	Hepatic function abnormal	ASL	hsa:435	argininosuccinate lyase	0
83	Hepatic function abnormal	CHRM1	hsa:1128	cholinergic receptor muscarinic 1	0.436242
83	Hepatic function abnormal	DRD5	hsa:1816	dopamine receptor D5	0.95082
83	Hepatic function abnormal	GABRA5	hsa:2558	gamma-aminobutyric acid type A receptor subunit alpha5	0
83	Hepatic function abnormal	GABRB3	hsa:2562	gamma-aminobutyric acid type A receptor subunit beta3	0
83	Hepatic function abnormal	GALT	hsa:2592	galactose-1-phosphate uridylyltransferase	0
83	Hepatic function abnormal	GNPAT	hsa:8443	glyceronephosphate O-acyltransferase	0
83	Hepatic function abnormal	GRM3	hsa:2913	glutamate metabotropic receptor 3	0.578947
83	Hepatic function abnormal	GRM7	hsa:2917	glutamate metabotropic receptor 7	0.5625
83	Hepatic function abnormal	H3-3B	hsa:3021	H3.3 histone B	0
83	Hepatic function abnormal	LAMTOR1	hsa:55004	late endosomal/lysosomal adaptor, MAPK and MTOR activator 1	0
83	Hepatic function abnormal	PILRA	hsa:29992	paired immunoglobin like type 2 receptor alpha	0
83	Hepatic function abnormal	PRKG2	hsa:5593	protein kinase cGMP-dependent 2	0.0285714
83	Hepatic function abnormal	PYGL	hsa:5836	glycogen phosphorylase L	0
83	Hepatic function abnormal	UBE2D1	hsa:7321	ubiquitin conjugating enzyme E2 D1	0
84	Hepatic granuloma	AK2	hsa:204	adenylate kinase 2	0
84	Hepatic granuloma	ASL	hsa:435	argininosuccinate lyase	0
84	Hepatic granuloma	CHRM1	hsa:1128	cholinergic receptor muscarinic 1	0
84	Hepatic granuloma	DRD5	hsa:1816	dopamine receptor D5	0
84	Hepatic granuloma	GABRA5	hsa:2558	gamma-aminobutyric acid type A receptor subunit alpha5	0
84	Hepatic granuloma	GABRB3	hsa:2562	gamma-aminobutyric acid type A receptor subunit beta3	0
84	Hepatic granuloma	GALT	hsa:2592	galactose-1-phosphate uridylyltransferase	0
84	Hepatic granuloma	GNPAT	hsa:8443	glyceronephosphate O-acyltransferase	0
84	Hepatic granuloma	GRM3	hsa:2913	glutamate metabotropic receptor 3	0
84	Hepatic granuloma	GRM7	hsa:2917	glutamate metabotropic receptor 7	0
84	Hepatic granuloma	H3-3B	hsa:3021	H3.3 histone B	0
84	Hepatic granuloma	LAMTOR1	hsa:55004	late endosomal/lysosomal adaptor, MAPK and MTOR activator 1	0
84	Hepatic granuloma	PILRA	hsa:29992	paired immunoglobin like type 2 receptor alpha	0
84	Hepatic granuloma	PRKG2	hsa:5593	protein kinase cGMP-dependent 2	0.0571429
84	Hepatic granuloma	PYGL	hsa:5836	glycogen phosphorylase L	0
84	Hepatic granuloma	UBE2D1	hsa:7321	ubiquitin conjugating enzyme E2 D1	0
85	Hepatic impairment	AK2	hsa:204	adenylate kinase 2	0
85	Hepatic impairment	ASL	hsa:435	argininosuccinate lyase	0
85	Hepatic impairment	CHRM1	hsa:1128	cholinergic receptor muscarinic 1	0.95302
85	Hepatic impairment	DRD5	hsa:1816	dopamine receptor D5	0.868852
85	Hepatic impairment	GABRA5	hsa:2558	gamma-aminobutyric acid type A receptor subunit alpha5	0
85	Hepatic impairment	GABRB3	hsa:2562	gamma-aminobutyric acid type A receptor subunit beta3	0
85	Hepatic impairment	GALT	hsa:2592	galactose-1-phosphate uridylyltransferase	0
85	Hepatic impairment	GNPAT	hsa:8443	glyceronephosphate O-acyltransferase	0
85	Hepatic impairment	GRM3	hsa:2913	glutamate metabotropic receptor 3	0.421053
85	Hepatic impairment	GRM7	hsa:2917	glutamate metabotropic receptor 7	0.3125
85	Hepatic impairment	H3-3B	hsa:3021	H3.3 histone B	0
85	Hepatic impairment	LAMTOR1	hsa:55004	late endosomal/lysosomal adaptor, MAPK and MTOR activator 1	0
85	Hepatic impairment	PILRA	hsa:29992	paired immunoglobin like type 2 receptor alpha	0
85	Hepatic impairment	PRKG2	hsa:5593	protein kinase cGMP-dependent 2	0.0571429
85	Hepatic impairment	PYGL	hsa:5836	glycogen phosphorylase L	0
85	Hepatic impairment	UBE2D1	hsa:7321	ubiquitin conjugating enzyme E2 D1	1
86	Hepatic insufficiency	AK2	hsa:204	adenylate kinase 2	0
86	Hepatic insufficiency	ASL	hsa:435	argininosuccinate lyase	0
86	Hepatic insufficiency	CHRM1	hsa:1128	cholinergic receptor muscarinic 1	0.114094
86	Hepatic insufficiency	DRD5	hsa:1816	dopamine receptor D5	0.0327869
86	Hepatic insufficiency	GABRA5	hsa:2558	gamma-aminobutyric acid type A receptor subunit alpha5	1
86	Hepatic insufficiency	GABRB3	hsa:2562	gamma-aminobutyric acid type A receptor subunit beta3	1
86	Hepatic insufficiency	GALT	hsa:2592	galactose-1-phosphate uridylyltransferase	0
86	Hepatic insufficiency	GNPAT	hsa:8443	glyceronephosphate O-acyltransferase	0
86	Hepatic insufficiency	GRM3	hsa:2913	glutamate metabotropic receptor 3	0
86	Hepatic insufficiency	GRM7	hsa:2917	glutamate metabotropic receptor 7	0
86	Hepatic insufficiency	H3-3B	hsa:3021	H3.3 histone B	0
86	Hepatic insufficiency	LAMTOR1	hsa:55004	late endosomal/lysosomal adaptor, MAPK and MTOR activator 1	0
86	Hepatic insufficiency	PILRA	hsa:29992	paired immunoglobin like type 2 receptor alpha	0
86	Hepatic insufficiency	PRKG2	hsa:5593	protein kinase cGMP-dependent 2	0.0857143
86	Hepatic insufficiency	PYGL	hsa:5836	glycogen phosphorylase L	0
86	Hepatic insufficiency	UBE2D1	hsa:7321	ubiquitin conjugating enzyme E2 D1	0
87	Hepatic necrosis	AK2	hsa:204	adenylate kinase 2	0
87	Hepatic necrosis	ASL	hsa:435	argininosuccinate lyase	0
87	Hepatic necrosis	CHRM1	hsa:1128	cholinergic receptor muscarinic 1	0.691275
87	Hepatic necrosis	DRD5	hsa:1816	dopamine receptor D5	0.327869
87	Hepatic necrosis	GABRA5	hsa:2558	gamma-aminobutyric acid type A receptor subunit alpha5	1
87	Hepatic necrosis	GABRB3	hsa:2562	gamma-aminobutyric acid type A receptor subunit beta3	1
87	Hepatic necrosis	GALT	hsa:2592	galactose-1-phosphate uridylyltransferase	0
87	Hepatic necrosis	GNPAT	hsa:8443	glyceronephosphate O-acyltransferase	0
87	Hepatic necrosis	GRM3	hsa:2913	glutamate metabotropic receptor 3	0.263158
87	Hepatic necrosis	GRM7	hsa:2917	glutamate metabotropic receptor 7	0.3125
87	Hepatic necrosis	H3-3B	hsa:3021	H3.3 histone B	0
87	Hepatic necrosis	LAMTOR1	hsa:55004	late endosomal/lysosomal adaptor, MAPK and MTOR activator 1	1
87	Hepatic necrosis	PILRA	hsa:29992	paired immunoglobin like type 2 receptor alpha	0
87	Hepatic necrosis	PRKG2	hsa:5593	protein kinase cGMP-dependent 2	0.0571429
87	Hepatic necrosis	PYGL	hsa:5836	glycogen phosphorylase L	0
87	Hepatic necrosis	UBE2D1	hsa:7321	ubiquitin conjugating enzyme E2 D1	0
88	Hepatic neoplasm	AK2	hsa:204	adenylate kinase 2	0
88	Hepatic neoplasm	ASL	hsa:435	argininosuccinate lyase	0
88	Hepatic neoplasm	CHRM1	hsa:1128	cholinergic receptor muscarinic 1	0.369128
88	Hepatic neoplasm	DRD5	hsa:1816	dopamine receptor D5	0.622951
88	Hepatic neoplasm	GABRA5	hsa:2558	gamma-aminobutyric acid type A receptor subunit alpha5	0
88	Hepatic neoplasm	GABRB3	hsa:2562	gamma-aminobutyric acid type A receptor subunit beta3	0
88	Hepatic neoplasm	GALT	hsa:2592	galactose-1-phosphate uridylyltransferase	0
88	Hepatic neoplasm	GNPAT	hsa:8443	glyceronephosphate O-acyltransferase	0
88	Hepatic neoplasm	GRM3	hsa:2913	glutamate metabotropic receptor 3	0.526316
88	Hepatic neoplasm	GRM7	hsa:2917	glutamate metabotropic receptor 7	0.4375
88	Hepatic neoplasm	H3-3B	hsa:3021	H3.3 histone B	0
88	Hepatic neoplasm	LAMTOR1	hsa:55004	late endosomal/lysosomal adaptor, MAPK and MTOR activator 1	0
88	Hepatic neoplasm	PILRA	hsa:29992	paired immunoglobin like type 2 receptor alpha	0
88	Hepatic neoplasm	PRKG2	hsa:5593	protein kinase cGMP-dependent 2	0.171429
88	Hepatic neoplasm	PYGL	hsa:5836	glycogen phosphorylase L	0
88	Hepatic neoplasm	UBE2D1	hsa:7321	ubiquitin conjugating enzyme E2 D1	0
89	Hepatic pain	AK2	hsa:204	adenylate kinase 2	0
89	Hepatic pain	ASL	hsa:435	argininosuccinate lyase	0
89	Hepatic pain	CHRM1	hsa:1128	cholinergic receptor muscarinic 1	0.00671141
89	Hepatic pain	DRD5	hsa:1816	dopamine receptor D5	0
89	Hepatic pain	GABRA5	hsa:2558	gamma-aminobutyric acid type A receptor subunit alpha5	0
89	Hepatic pain	GABRB3	hsa:2562	gamma-aminobutyric acid type A receptor subunit beta3	0
89	Hepatic pain	GALT	hsa:2592	galactose-1-phosphate uridylyltransferase	0
89	Hepatic pain	GNPAT	hsa:8443	glyceronephosphate O-acyltransferase	0
89	Hepatic pain	GRM3	hsa:2913	glutamate metabotropic receptor 3	0
89	Hepatic pain	GRM7	hsa:2917	glutamate metabotropic receptor 7	0
89	Hepatic pain	H3-3B	hsa:3021	H3.3 histone B	0
89	Hepatic pain	LAMTOR1	hsa:55004	late endosomal/lysosomal adaptor, MAPK and MTOR activator 1	0
89	Hepatic pain	PILRA	hsa:29992	paired immunoglobin like type 2 receptor alpha	0
89	Hepatic pain	PRKG2	hsa:5593	protein kinase cGMP-dependent 2	0.0285714
89	Hepatic pain	PYGL	hsa:5836	glycogen phosphorylase L	0
89	Hepatic pain	UBE2D1	hsa:7321	ubiquitin conjugating enzyme E2 D1	0
90	Hepatic steatosis	AK2	hsa:204	adenylate kinase 2	0
90	Hepatic steatosis	ASL	hsa:435	argininosuccinate lyase	0
90	Hepatic steatosis	CHRM1	hsa:1128	cholinergic receptor muscarinic 1	1
90	Hepatic steatosis	DRD5	hsa:1816	dopamine receptor D5	1
90	Hepatic steatosis	GABRA5	hsa:2558	gamma-aminobutyric acid type A receptor subunit alpha5	0
90	Hepatic steatosis	GABRB3	hsa:2562	gamma-aminobutyric acid type A receptor subunit beta3	0
90	Hepatic steatosis	GALT	hsa:2592	galactose-1-phosphate uridylyltransferase	0
90	Hepatic steatosis	GNPAT	hsa:8443	glyceronephosphate O-acyltransferase	0
90	Hepatic steatosis	GRM3	hsa:2913	glutamate metabotropic receptor 3	0.631579
90	Hepatic steatosis	GRM7	hsa:2917	glutamate metabotropic receptor 7	0.5625
90	Hepatic steatosis	H3-3B	hsa:3021	H3.3 histone B	0
90	Hepatic steatosis	LAMTOR1	hsa:55004	late endosomal/lysosomal adaptor, MAPK and MTOR activator 1	0
90	Hepatic steatosis	PILRA	hsa:29992	paired immunoglobin like type 2 receptor alpha	0
90	Hepatic steatosis	PRKG2	hsa:5593	protein kinase cGMP-dependent 2	0.0571429
90	Hepatic steatosis	PYGL	hsa:5836	glycogen phosphorylase L	0
90	Hepatic steatosis	UBE2D1	hsa:7321	ubiquitin conjugating enzyme E2 D1	0
91	Hepatic vein thrombosis	AK2	hsa:204	adenylate kinase 2	0
91	Hepatic vein thrombosis	ASL	hsa:435	argininosuccinate lyase	0
91	Hepatic vein thrombosis	CHRM1	hsa:1128	cholinergic receptor muscarinic 1	0
91	Hepatic vein thrombosis	DRD5	hsa:1816	dopamine receptor D5	0
91	Hepatic vein thrombosis	GABRA5	hsa:2558	gamma-aminobutyric acid type A receptor subunit alpha5	0
91	Hepatic vein thrombosis	GABRB3	hsa:2562	gamma-aminobutyric acid type A receptor subunit beta3	0
91	Hepatic vein thrombosis	GALT	hsa:2592	galactose-1-phosphate uridylyltransferase	0
91	Hepatic vein thrombosis	GNPAT	hsa:8443	glyceronephosphate O-acyltransferase	0
91	Hepatic vein thrombosis	GRM3	hsa:2913	glutamate metabotropic receptor 3	0
91	Hepatic vein thrombosis	GRM7	hsa:2917	glutamate metabotropic receptor 7	0
91	Hepatic vein thrombosis	H3-3B	hsa:3021	H3.3 histone B	0
91	Hepatic vein thrombosis	LAMTOR1	hsa:55004	late endosomal/lysosomal adaptor, MAPK and MTOR activator 1	0
91	Hepatic vein thrombosis	PILRA	hsa:29992	paired immunoglobin like type 2 receptor alpha	0
91	Hepatic vein thrombosis	PRKG2	hsa:5593	protein kinase cGMP-dependent 2	0
91	Hepatic vein thrombosis	PYGL	hsa:5836	glycogen phosphorylase L	0
91	Hepatic vein thrombosis	UBE2D1	hsa:7321	ubiquitin conjugating enzyme E2 D1	0
92	Hepatitis A	AK2	hsa:204	adenylate kinase 2	0
92	Hepatitis A	ASL	hsa:435	argininosuccinate lyase	0
92	Hepatitis A	CHRM1	hsa:1128	cholinergic receptor muscarinic 1	0.872483
92	Hepatitis A	DRD5	hsa:1816	dopamine receptor D5	0.868852
92	Hepatitis A	GABRA5	hsa:2558	gamma-aminobutyric acid type A receptor subunit alpha5	0
92	Hepatitis A	GABRB3	hsa:2562	gamma-aminobutyric acid type A receptor subunit beta3	0
92	Hepatitis A	GALT	hsa:2592	galactose-1-phosphate uridylyltransferase	0
92	Hepatitis A	GNPAT	hsa:8443	glyceronephosphate O-acyltransferase	0
92	Hepatitis A	GRM3	hsa:2913	glutamate metabotropic receptor 3	0.684211
92	Hepatitis A	GRM7	hsa:2917	glutamate metabotropic receptor 7	0.625
92	Hepatitis A	H3-3B	hsa:3021	H3.3 histone B	0
92	Hepatitis A	LAMTOR1	hsa:55004	late endosomal/lysosomal adaptor, MAPK and MTOR activator 1	0
92	Hepatitis A	PILRA	hsa:29992	paired immunoglobin like type 2 receptor alpha	0
92	Hepatitis A	PRKG2	hsa:5593	protein kinase cGMP-dependent 2	0
92	Hepatitis A	PYGL	hsa:5836	glycogen phosphorylase L	0
92	Hepatitis A	UBE2D1	hsa:7321	ubiquitin conjugating enzyme E2 D1	0
93	Hepatitis acute	AK2	hsa:204	adenylate kinase 2	0
93	Hepatitis acute	ASL	hsa:435	argininosuccinate lyase	0
93	Hepatitis acute	CHRM1	hsa:1128	cholinergic receptor muscarinic 1	0.033557
93	Hepatitis acute	DRD5	hsa:1816	dopamine receptor D5	0.0327869
93	Hepatitis acute	GABRA5	hsa:2558	gamma-aminobutyric acid type A receptor subunit alpha5	0
93	Hepatitis acute	GABRB3	hsa:2562	gamma-aminobutyric acid type A receptor subunit beta3	0
93	Hepatitis acute	GALT	hsa:2592	galactose-1-phosphate uridylyltransferase	0.5
93	Hepatitis acute	GNPAT	hsa:8443	glyceronephosphate O-acyltransferase	0
93	Hepatitis acute	GRM3	hsa:2913	glutamate metabotropic receptor 3	0
93	Hepatitis acute	GRM7	hsa:2917	glutamate metabotropic receptor 7	0
93	Hepatitis acute	H3-3B	hsa:3021	H3.3 histone B	0
93	Hepatitis acute	LAMTOR1	hsa:55004	late endosomal/lysosomal adaptor, MAPK and MTOR activator 1	0
93	Hepatitis acute	PILRA	hsa:29992	paired immunoglobin like type 2 receptor alpha	0
93	Hepatitis acute	PRKG2	hsa:5593	protein kinase cGMP-dependent 2	0
93	Hepatitis acute	PYGL	hsa:5836	glycogen phosphorylase L	0
93	Hepatitis acute	UBE2D1	hsa:7321	ubiquitin conjugating enzyme E2 D1	0
94	Hepatitis alcoholic	AK2	hsa:204	adenylate kinase 2	0
94	Hepatitis alcoholic	ASL	hsa:435	argininosuccinate lyase	0
94	Hepatitis alcoholic	CHRM1	hsa:1128	cholinergic receptor muscarinic 1	0
94	Hepatitis alcoholic	DRD5	hsa:1816	dopamine receptor D5	0
94	Hepatitis alcoholic	GABRA5	hsa:2558	gamma-aminobutyric acid type A receptor subunit alpha5	0
94	Hepatitis alcoholic	GABRB3	hsa:2562	gamma-aminobutyric acid type A receptor subunit beta3	0
94	Hepatitis alcoholic	GALT	hsa:2592	galactose-1-phosphate uridylyltransferase	0
94	Hepatitis alcoholic	GNPAT	hsa:8443	glyceronephosphate O-acyltransferase	0
94	Hepatitis alcoholic	GRM3	hsa:2913	glutamate metabotropic receptor 3	0
94	Hepatitis alcoholic	GRM7	hsa:2917	glutamate metabotropic receptor 7	0
94	Hepatitis alcoholic	H3-3B	hsa:3021	H3.3 histone B	0
94	Hepatitis alcoholic	LAMTOR1	hsa:55004	late endosomal/lysosomal adaptor, MAPK and MTOR activator 1	0
94	Hepatitis alcoholic	PILRA	hsa:29992	paired immunoglobin like type 2 receptor alpha	0
94	Hepatitis alcoholic	PRKG2	hsa:5593	protein kinase cGMP-dependent 2	0.0571429
94	Hepatitis alcoholic	PYGL	hsa:5836	glycogen phosphorylase L	0
94	Hepatitis alcoholic	UBE2D1	hsa:7321	ubiquitin conjugating enzyme E2 D1	0
95	Hepatitis B	AK2	hsa:204	adenylate kinase 2	0
95	Hepatitis B	ASL	hsa:435	argininosuccinate lyase	0
95	Hepatitis B	CHRM1	hsa:1128	cholinergic receptor muscarinic 1	0.0201342
95	Hepatitis B	DRD5	hsa:1816	dopamine receptor D5	0
95	Hepatitis B	GABRA5	hsa:2558	gamma-aminobutyric acid type A receptor subunit alpha5	0
95	Hepatitis B	GABRB3	hsa:2562	gamma-aminobutyric acid type A receptor subunit beta3	0
95	Hepatitis B	GALT	hsa:2592	galactose-1-phosphate uridylyltransferase	0
95	Hepatitis B	GNPAT	hsa:8443	glyceronephosphate O-acyltransferase	0
95	Hepatitis B	GRM3	hsa:2913	glutamate metabotropic receptor 3	0
95	Hepatitis B	GRM7	hsa:2917	glutamate metabotropic receptor 7	0
95	Hepatitis B	H3-3B	hsa:3021	H3.3 histone B	0
95	Hepatitis B	LAMTOR1	hsa:55004	late endosomal/lysosomal adaptor, MAPK and MTOR activator 1	0
95	Hepatitis B	PILRA	hsa:29992	paired immunoglobin like type 2 receptor alpha	0
95	Hepatitis B	PRKG2	hsa:5593	protein kinase cGMP-dependent 2	0.0285714
95	Hepatitis B	PYGL	hsa:5836	glycogen phosphorylase L	0
95	Hepatitis B	UBE2D1	hsa:7321	ubiquitin conjugating enzyme E2 D1	0
96	Hepatitis C	AK2	hsa:204	adenylate kinase 2	0
96	Hepatitis C	ASL	hsa:435	argininosuccinate lyase	0
96	Hepatitis C	CHRM1	hsa:1128	cholinergic receptor muscarinic 1	0.389262
96	Hepatitis C	DRD5	hsa:1816	dopamine receptor D5	0.131148
96	Hepatitis C	GABRA5	hsa:2558	gamma-aminobutyric acid type A receptor subunit alpha5	0
96	Hepatitis C	GABRB3	hsa:2562	gamma-aminobutyric acid type A receptor subunit beta3	0
96	Hepatitis C	GALT	hsa:2592	galactose-1-phosphate uridylyltransferase	0
96	Hepatitis C	GNPAT	hsa:8443	glyceronephosphate O-acyltransferase	0
96	Hepatitis C	GRM3	hsa:2913	glutamate metabotropic receptor 3	0.473684
96	Hepatitis C	GRM7	hsa:2917	glutamate metabotropic receptor 7	0.375
96	Hepatitis C	H3-3B	hsa:3021	H3.3 histone B	0
96	Hepatitis C	LAMTOR1	hsa:55004	late endosomal/lysosomal adaptor, MAPK and MTOR activator 1	0
96	Hepatitis C	PILRA	hsa:29992	paired immunoglobin like type 2 receptor alpha	0
96	Hepatitis C	PRKG2	hsa:5593	protein kinase cGMP-dependent 2	0.8
96	Hepatitis C	PYGL	hsa:5836	glycogen phosphorylase L	0
96	Hepatitis C	UBE2D1	hsa:7321	ubiquitin conjugating enzyme E2 D1	0
97	Hepatitis cholestatic	AK2	hsa:204	adenylate kinase 2	0
97	Hepatitis cholestatic	ASL	hsa:435	argininosuccinate lyase	0
97	Hepatitis cholestatic	CHRM1	hsa:1128	cholinergic receptor muscarinic 1	0.114094
97	Hepatitis cholestatic	DRD5	hsa:1816	dopamine receptor D5	0.393443
97	Hepatitis cholestatic	GABRA5	hsa:2558	gamma-aminobutyric acid type A receptor subunit alpha5	0
97	Hepatitis cholestatic	GABRB3	hsa:2562	gamma-aminobutyric acid type A receptor subunit beta3	0
97	Hepatitis cholestatic	GALT	hsa:2592	galactose-1-phosphate uridylyltransferase	0
97	Hepatitis cholestatic	GNPAT	hsa:8443	glyceronephosphate O-acyltransferase	0
97	Hepatitis cholestatic	GRM3	hsa:2913	glutamate metabotropic receptor 3	0
97	Hepatitis cholestatic	GRM7	hsa:2917	glutamate metabotropic receptor 7	0
97	Hepatitis cholestatic	H3-3B	hsa:3021	H3.3 histone B	0
97	Hepatitis cholestatic	LAMTOR1	hsa:55004	late endosomal/lysosomal adaptor, MAPK and MTOR activator 1	0
97	Hepatitis cholestatic	PILRA	hsa:29992	paired immunoglobin like type 2 receptor alpha	0
97	Hepatitis cholestatic	PRKG2	hsa:5593	protein kinase cGMP-dependent 2	0.0571429
97	Hepatitis cholestatic	PYGL	hsa:5836	glycogen phosphorylase L	0
97	Hepatitis cholestatic	UBE2D1	hsa:7321	ubiquitin conjugating enzyme E2 D1	1
98	Hepatitis chronic active	AK2	hsa:204	adenylate kinase 2	0
98	Hepatitis chronic active	ASL	hsa:435	argininosuccinate lyase	0
98	Hepatitis chronic active	CHRM1	hsa:1128	cholinergic receptor muscarinic 1	0
98	Hepatitis chronic active	DRD5	hsa:1816	dopamine receptor D5	0
98	Hepatitis chronic active	GABRA5	hsa:2558	gamma-aminobutyric acid type A receptor subunit alpha5	0
98	Hepatitis chronic active	GABRB3	hsa:2562	gamma-aminobutyric acid type A receptor subunit beta3	0
98	Hepatitis chronic active	GALT	hsa:2592	galactose-1-phosphate uridylyltransferase	0
98	Hepatitis chronic active	GNPAT	hsa:8443	glyceronephosphate O-acyltransferase	0
98	Hepatitis chronic active	GRM3	hsa:2913	glutamate metabotropic receptor 3	0
98	Hepatitis chronic active	GRM7	hsa:2917	glutamate metabotropic receptor 7	0
98	Hepatitis chronic active	H3-3B	hsa:3021	H3.3 histone B	0
98	Hepatitis chronic active	LAMTOR1	hsa:55004	late endosomal/lysosomal adaptor, MAPK and MTOR activator 1	0
98	Hepatitis chronic active	PILRA	hsa:29992	paired immunoglobin like type 2 receptor alpha	0
98	Hepatitis chronic active	PRKG2	hsa:5593	protein kinase cGMP-dependent 2	0
98	Hepatitis chronic active	PYGL	hsa:5836	glycogen phosphorylase L	0
98	Hepatitis chronic active	UBE2D1	hsa:7321	ubiquitin conjugating enzyme E2 D1	0
99	Hepatitis F	AK2	hsa:204	adenylate kinase 2	0
99	Hepatitis F	ASL	hsa:435	argininosuccinate lyase	0
99	Hepatitis F	CHRM1	hsa:1128	cholinergic receptor muscarinic 1	0.0268456
99	Hepatitis F	DRD5	hsa:1816	dopamine receptor D5	0
99	Hepatitis F	GABRA5	hsa:2558	gamma-aminobutyric acid type A receptor subunit alpha5	0
99	Hepatitis F	GABRB3	hsa:2562	gamma-aminobutyric acid type A receptor subunit beta3	0
99	Hepatitis F	GALT	hsa:2592	galactose-1-phosphate uridylyltransferase	0
99	Hepatitis F	GNPAT	hsa:8443	glyceronephosphate O-acyltransferase	0
99	Hepatitis F	GRM3	hsa:2913	glutamate metabotropic receptor 3	0
99	Hepatitis F	GRM7	hsa:2917	glutamate metabotropic receptor 7	0
99	Hepatitis F	H3-3B	hsa:3021	H3.3 histone B	0
99	Hepatitis F	LAMTOR1	hsa:55004	late endosomal/lysosomal adaptor, MAPK and MTOR activator 1	0
99	Hepatitis F	PILRA	hsa:29992	paired immunoglobin like type 2 receptor alpha	0
99	Hepatitis F	PRKG2	hsa:5593	protein kinase cGMP-dependent 2	0.0857143
99	Hepatitis F	PYGL	hsa:5836	glycogen phosphorylase L	0
99	Hepatitis F	UBE2D1	hsa:7321	ubiquitin conjugating enzyme E2 D1	0
100	Hepatitis fulminant	AK2	hsa:204	adenylate kinase 2	0
100	Hepatitis fulminant	ASL	hsa:435	argininosuccinate lyase	0
100	Hepatitis fulminant	CHRM1	hsa:1128	cholinergic receptor muscarinic 1	0.33557
100	Hepatitis fulminant	DRD5	hsa:1816	dopamine receptor D5	0.57377
100	Hepatitis fulminant	GABRA5	hsa:2558	gamma-aminobutyric acid type A receptor subunit alpha5	0
100	Hepatitis fulminant	GABRB3	hsa:2562	gamma-aminobutyric acid type A receptor subunit beta3	0
100	Hepatitis fulminant	GALT	hsa:2592	galactose-1-phosphate uridylyltransferase	0
100	Hepatitis fulminant	GNPAT	hsa:8443	glyceronephosphate O-acyltransferase	0
100	Hepatitis fulminant	GRM3	hsa:2913	glutamate metabotropic receptor 3	0
100	Hepatitis fulminant	GRM7	hsa:2917	glutamate metabotropic receptor 7	0
100	Hepatitis fulminant	H3-3B	hsa:3021	H3.3 histone B	0
100	Hepatitis fulminant	LAMTOR1	hsa:55004	late endosomal/lysosomal adaptor, MAPK and MTOR activator 1	0
100	Hepatitis fulminant	PILRA	hsa:29992	paired immunoglobin like type 2 receptor alpha	0
100	Hepatitis fulminant	PRKG2	hsa:5593	protein kinase cGMP-dependent 2	0
100	Hepatitis fulminant	PYGL	hsa:5836	glycogen phosphorylase L	0.333333
100	Hepatitis fulminant	UBE2D1	hsa:7321	ubiquitin conjugating enzyme E2 D1	1
101	Hepatitis granulomatous	AK2	hsa:204	adenylate kinase 2	0
101	Hepatitis granulomatous	ASL	hsa:435	argininosuccinate lyase	0
101	Hepatitis granulomatous	CHRM1	hsa:1128	cholinergic receptor muscarinic 1	0
101	Hepatitis granulomatous	DRD5	hsa:1816	dopamine receptor D5	0
101	Hepatitis granulomatous	GABRA5	hsa:2558	gamma-aminobutyric acid type A receptor subunit alpha5	0
101	Hepatitis granulomatous	GABRB3	hsa:2562	gamma-aminobutyric acid type A receptor subunit beta3	0
101	Hepatitis granulomatous	GALT	hsa:2592	galactose-1-phosphate uridylyltransferase	0.5
101	Hepatitis granulomatous	GNPAT	hsa:8443	glyceronephosphate O-acyltransferase	1
101	Hepatitis granulomatous	GRM3	hsa:2913	glutamate metabotropic receptor 3	0
101	Hepatitis granulomatous	GRM7	hsa:2917	glutamate metabotropic receptor 7	0
101	Hepatitis granulomatous	H3-3B	hsa:3021	H3.3 histone B	0
101	Hepatitis granulomatous	LAMTOR1	hsa:55004	late endosomal/lysosomal adaptor, MAPK and MTOR activator 1	0
101	Hepatitis granulomatous	PILRA	hsa:29992	paired immunoglobin like type 2 receptor alpha	0
101	Hepatitis granulomatous	PRKG2	hsa:5593	protein kinase cGMP-dependent 2	0
101	Hepatitis granulomatous	PYGL	hsa:5836	glycogen phosphorylase L	0
101	Hepatitis granulomatous	UBE2D1	hsa:7321	ubiquitin conjugating enzyme E2 D1	0
102	Hepatitis symptom	AK2	hsa:204	adenylate kinase 2	0
102	Hepatitis symptom	ASL	hsa:435	argininosuccinate lyase	0
102	Hepatitis symptom	CHRM1	hsa:1128	cholinergic receptor muscarinic 1	0.0201342
102	Hepatitis symptom	DRD5	hsa:1816	dopamine receptor D5	0.0327869
102	Hepatitis symptom	GABRA5	hsa:2558	gamma-aminobutyric acid type A receptor subunit alpha5	0
102	Hepatitis symptom	GABRB3	hsa:2562	gamma-aminobutyric acid type A receptor subunit beta3	0
102	Hepatitis symptom	GALT	hsa:2592	galactose-1-phosphate uridylyltransferase	0
102	Hepatitis symptom	GNPAT	hsa:8443	glyceronephosphate O-acyltransferase	0
102	Hepatitis symptom	GRM3	hsa:2913	glutamate metabotropic receptor 3	0.0526316
102	Hepatitis symptom	GRM7	hsa:2917	glutamate metabotropic receptor 7	0.0625
102	Hepatitis symptom	H3-3B	hsa:3021	H3.3 histone B	0
102	Hepatitis symptom	LAMTOR1	hsa:55004	late endosomal/lysosomal adaptor, MAPK and MTOR activator 1	0
102	Hepatitis symptom	PILRA	hsa:29992	paired immunoglobin like type 2 receptor alpha	0
102	Hepatitis symptom	PRKG2	hsa:5593	protein kinase cGMP-dependent 2	0.0571429
102	Hepatitis symptom	PYGL	hsa:5836	glycogen phosphorylase L	0
102	Hepatitis symptom	UBE2D1	hsa:7321	ubiquitin conjugating enzyme E2 D1	0
103	Hepatitis toxic	AK2	hsa:204	adenylate kinase 2	0
103	Hepatitis toxic	ASL	hsa:435	argininosuccinate lyase	0
103	Hepatitis toxic	CHRM1	hsa:1128	cholinergic receptor muscarinic 1	0.268456
103	Hepatitis toxic	DRD5	hsa:1816	dopamine receptor D5	0.180328
103	Hepatitis toxic	GABRA5	hsa:2558	gamma-aminobutyric acid type A receptor subunit alpha5	0
103	Hepatitis toxic	GABRB3	hsa:2562	gamma-aminobutyric acid type A receptor subunit beta3	0
103	Hepatitis toxic	GALT	hsa:2592	galactose-1-phosphate uridylyltransferase	0
103	Hepatitis toxic	GNPAT	hsa:8443	glyceronephosphate O-acyltransferase	0
103	Hepatitis toxic	GRM3	hsa:2913	glutamate metabotropic receptor 3	0.526316
103	Hepatitis toxic	GRM7	hsa:2917	glutamate metabotropic receptor 7	0.625
103	Hepatitis toxic	H3-3B	hsa:3021	H3.3 histone B	0
103	Hepatitis toxic	LAMTOR1	hsa:55004	late endosomal/lysosomal adaptor, MAPK and MTOR activator 1	0
103	Hepatitis toxic	PILRA	hsa:29992	paired immunoglobin like type 2 receptor alpha	0
103	Hepatitis toxic	PRKG2	hsa:5593	protein kinase cGMP-dependent 2	0.2
103	Hepatitis toxic	PYGL	hsa:5836	glycogen phosphorylase L	0
103	Hepatitis toxic	UBE2D1	hsa:7321	ubiquitin conjugating enzyme E2 D1	1
104	Hepatitis viral	AK2	hsa:204	adenylate kinase 2	0
104	Hepatitis viral	ASL	hsa:435	argininosuccinate lyase	0
104	Hepatitis viral	CHRM1	hsa:1128	cholinergic receptor muscarinic 1	0.979866
104	Hepatitis viral	DRD5	hsa:1816	dopamine receptor D5	0
104	Hepatitis viral	GABRA5	hsa:2558	gamma-aminobutyric acid type A receptor subunit alpha5	0
104	Hepatitis viral	GABRB3	hsa:2562	gamma-aminobutyric acid type A receptor subunit beta3	0
104	Hepatitis viral	GALT	hsa:2592	galactose-1-phosphate uridylyltransferase	0
104	Hepatitis viral	GNPAT	hsa:8443	glyceronephosphate O-acyltransferase	0
104	Hepatitis viral	GRM3	hsa:2913	glutamate metabotropic receptor 3	0
104	Hepatitis viral	GRM7	hsa:2917	glutamate metabotropic receptor 7	0
104	Hepatitis viral	H3-3B	hsa:3021	H3.3 histone B	0
104	Hepatitis viral	LAMTOR1	hsa:55004	late endosomal/lysosomal adaptor, MAPK and MTOR activator 1	0
104	Hepatitis viral	PILRA	hsa:29992	paired immunoglobin like type 2 receptor alpha	0
104	Hepatitis viral	PRKG2	hsa:5593	protein kinase cGMP-dependent 2	0
104	Hepatitis viral	PYGL	hsa:5836	glycogen phosphorylase L	0
104	Hepatitis viral	UBE2D1	hsa:7321	ubiquitin conjugating enzyme E2 D1	0
105	Hepatocellular carcinoma	AK2	hsa:204	adenylate kinase 2	0
105	Hepatocellular carcinoma	ASL	hsa:435	argininosuccinate lyase	0
105	Hepatocellular carcinoma	CHRM1	hsa:1128	cholinergic receptor muscarinic 1	0.194631
105	Hepatocellular carcinoma	DRD5	hsa:1816	dopamine receptor D5	0.229508
105	Hepatocellular carcinoma	GABRA5	hsa:2558	gamma-aminobutyric acid type A receptor subunit alpha5	0
105	Hepatocellular carcinoma	GABRB3	hsa:2562	gamma-aminobutyric acid type A receptor subunit beta3	0
105	Hepatocellular carcinoma	GALT	hsa:2592	galactose-1-phosphate uridylyltransferase	0
105	Hepatocellular carcinoma	GNPAT	hsa:8443	glyceronephosphate O-acyltransferase	0
105	Hepatocellular carcinoma	GRM3	hsa:2913	glutamate metabotropic receptor 3	0.210526
105	Hepatocellular carcinoma	GRM7	hsa:2917	glutamate metabotropic receptor 7	0.25
105	Hepatocellular carcinoma	H3-3B	hsa:3021	H3.3 histone B	0
105	Hepatocellular carcinoma	LAMTOR1	hsa:55004	late endosomal/lysosomal adaptor, MAPK and MTOR activator 1	0
105	Hepatocellular carcinoma	PILRA	hsa:29992	paired immunoglobin like type 2 receptor alpha	0
105	Hepatocellular carcinoma	PRKG2	hsa:5593	protein kinase cGMP-dependent 2	0.0571429
105	Hepatocellular carcinoma	PYGL	hsa:5836	glycogen phosphorylase L	0
105	Hepatocellular carcinoma	UBE2D1	hsa:7321	ubiquitin conjugating enzyme E2 D1	0
106	Hepatocellular injury	AK2	hsa:204	adenylate kinase 2	0
106	Hepatocellular injury	ASL	hsa:435	argininosuccinate lyase	0
106	Hepatocellular injury	CHRM1	hsa:1128	cholinergic receptor muscarinic 1	0.449664
106	Hepatocellular injury	DRD5	hsa:1816	dopamine receptor D5	0.557377
106	Hepatocellular injury	GABRA5	hsa:2558	gamma-aminobutyric acid type A receptor subunit alpha5	0
106	Hepatocellular injury	GABRB3	hsa:2562	gamma-aminobutyric acid type A receptor subunit beta3	0
106	Hepatocellular injury	GALT	hsa:2592	galactose-1-phosphate uridylyltransferase	0
106	Hepatocellular injury	GNPAT	hsa:8443	glyceronephosphate O-acyltransferase	0
106	Hepatocellular injury	GRM3	hsa:2913	glutamate metabotropic receptor 3	0.157895
106	Hepatocellular injury	GRM7	hsa:2917	glutamate metabotropic receptor 7	0
106	Hepatocellular injury	H3-3B	hsa:3021	H3.3 histone B	0
106	Hepatocellular injury	LAMTOR1	hsa:55004	late endosomal/lysosomal adaptor, MAPK and MTOR activator 1	0
106	Hepatocellular injury	PILRA	hsa:29992	paired immunoglobin like type 2 receptor alpha	0
106	Hepatocellular injury	PRKG2	hsa:5593	protein kinase cGMP-dependent 2	0
106	Hepatocellular injury	PYGL	hsa:5836	glycogen phosphorylase L	0.333333
106	Hepatocellular injury	UBE2D1	hsa:7321	ubiquitin conjugating enzyme E2 D1	0
107	Hepatomegaly	AK2	hsa:204	adenylate kinase 2	0
107	Hepatomegaly	ASL	hsa:435	argininosuccinate lyase	0
107	Hepatomegaly	CHRM1	hsa:1128	cholinergic receptor muscarinic 1	0.946309
107	Hepatomegaly	DRD5	hsa:1816	dopamine receptor D5	1
107	Hepatomegaly	GABRA5	hsa:2558	gamma-aminobutyric acid type A receptor subunit alpha5	0
107	Hepatomegaly	GABRB3	hsa:2562	gamma-aminobutyric acid type A receptor subunit beta3	0
107	Hepatomegaly	GALT	hsa:2592	galactose-1-phosphate uridylyltransferase	0
107	Hepatomegaly	GNPAT	hsa:8443	glyceronephosphate O-acyltransferase	0
107	Hepatomegaly	GRM3	hsa:2913	glutamate metabotropic receptor 3	0.684211
107	Hepatomegaly	GRM7	hsa:2917	glutamate metabotropic receptor 7	0.625
107	Hepatomegaly	H3-3B	hsa:3021	H3.3 histone B	0
107	Hepatomegaly	LAMTOR1	hsa:55004	late endosomal/lysosomal adaptor, MAPK and MTOR activator 1	0
107	Hepatomegaly	PILRA	hsa:29992	paired immunoglobin like type 2 receptor alpha	0
107	Hepatomegaly	PRKG2	hsa:5593	protein kinase cGMP-dependent 2	0.371429
107	Hepatomegaly	PYGL	hsa:5836	glycogen phosphorylase L	0
107	Hepatomegaly	UBE2D1	hsa:7321	ubiquitin conjugating enzyme E2 D1	0
108	Hepatorenal syndrome	AK2	hsa:204	adenylate kinase 2	0
108	Hepatorenal syndrome	ASL	hsa:435	argininosuccinate lyase	0
108	Hepatorenal syndrome	CHRM1	hsa:1128	cholinergic receptor muscarinic 1	0.194631
108	Hepatorenal syndrome	DRD5	hsa:1816	dopamine receptor D5	0
108	Hepatorenal syndrome	GABRA5	hsa:2558	gamma-aminobutyric acid type A receptor subunit alpha5	0
108	Hepatorenal syndrome	GABRB3	hsa:2562	gamma-aminobutyric acid type A receptor subunit beta3	0
108	Hepatorenal syndrome	GALT	hsa:2592	galactose-1-phosphate uridylyltransferase	0
108	Hepatorenal syndrome	GNPAT	hsa:8443	glyceronephosphate O-acyltransferase	0
108	Hepatorenal syndrome	GRM3	hsa:2913	glutamate metabotropic receptor 3	0.315789
108	Hepatorenal syndrome	GRM7	hsa:2917	glutamate metabotropic receptor 7	0.375
108	Hepatorenal syndrome	H3-3B	hsa:3021	H3.3 histone B	0
108	Hepatorenal syndrome	LAMTOR1	hsa:55004	late endosomal/lysosomal adaptor, MAPK and MTOR activator 1	0
108	Hepatorenal syndrome	PILRA	hsa:29992	paired immunoglobin like type 2 receptor alpha	0
108	Hepatorenal syndrome	PRKG2	hsa:5593	protein kinase cGMP-dependent 2	0
108	Hepatorenal syndrome	PYGL	hsa:5836	glycogen phosphorylase L	0
108	Hepatorenal syndrome	UBE2D1	hsa:7321	ubiquitin conjugating enzyme E2 D1	0
109	Hepatosplenic T-cell lymphoma	AK2	hsa:204	adenylate kinase 2	0
109	Hepatosplenic T-cell lymphoma	ASL	hsa:435	argininosuccinate lyase	0
109	Hepatosplenic T-cell lymphoma	CHRM1	hsa:1128	cholinergic receptor muscarinic 1	0.033557
109	Hepatosplenic T-cell lymphoma	DRD5	hsa:1816	dopamine receptor D5	0
109	Hepatosplenic T-cell lymphoma	GABRA5	hsa:2558	gamma-aminobutyric acid type A receptor subunit alpha5	0
109	Hepatosplenic T-cell lymphoma	GABRB3	hsa:2562	gamma-aminobutyric acid type A receptor subunit beta3	0
109	Hepatosplenic T-cell lymphoma	GALT	hsa:2592	galactose-1-phosphate uridylyltransferase	0
109	Hepatosplenic T-cell lymphoma	GNPAT	hsa:8443	glyceronephosphate O-acyltransferase	0
109	Hepatosplenic T-cell lymphoma	GRM3	hsa:2913	glutamate metabotropic receptor 3	0
109	Hepatosplenic T-cell lymphoma	GRM7	hsa:2917	glutamate metabotropic receptor 7	0
109	Hepatosplenic T-cell lymphoma	H3-3B	hsa:3021	H3.3 histone B	0
109	Hepatosplenic T-cell lymphoma	LAMTOR1	hsa:55004	late endosomal/lysosomal adaptor, MAPK and MTOR activator 1	0
109	Hepatosplenic T-cell lymphoma	PILRA	hsa:29992	paired immunoglobin like type 2 receptor alpha	0
109	Hepatosplenic T-cell lymphoma	PRKG2	hsa:5593	protein kinase cGMP-dependent 2	0.0857143
109	Hepatosplenic T-cell lymphoma	PYGL	hsa:5836	glycogen phosphorylase L	0
109	Hepatosplenic T-cell lymphoma	UBE2D1	hsa:7321	ubiquitin conjugating enzyme E2 D1	0
110	Hepatosplenomegaly	AK2	hsa:204	adenylate kinase 2	0
110	Hepatosplenomegaly	ASL	hsa:435	argininosuccinate lyase	0
110	Hepatosplenomegaly	CHRM1	hsa:1128	cholinergic receptor muscarinic 1	0.369128
110	Hepatosplenomegaly	DRD5	hsa:1816	dopamine receptor D5	0.852459
110	Hepatosplenomegaly	GABRA5	hsa:2558	gamma-aminobutyric acid type A receptor subunit alpha5	0
110	Hepatosplenomegaly	GABRB3	hsa:2562	gamma-aminobutyric acid type A receptor subunit beta3	0
110	Hepatosplenomegaly	GALT	hsa:2592	galactose-1-phosphate uridylyltransferase	0
110	Hepatosplenomegaly	GNPAT	hsa:8443	glyceronephosphate O-acyltransferase	0
110	Hepatosplenomegaly	GRM3	hsa:2913	glutamate metabotropic receptor 3	0.473684
110	Hepatosplenomegaly	GRM7	hsa:2917	glutamate metabotropic receptor 7	0.375
110	Hepatosplenomegaly	H3-3B	hsa:3021	H3.3 histone B	0
110	Hepatosplenomegaly	LAMTOR1	hsa:55004	late endosomal/lysosomal adaptor, MAPK and MTOR activator 1	0
110	Hepatosplenomegaly	PILRA	hsa:29992	paired immunoglobin like type 2 receptor alpha	0
110	Hepatosplenomegaly	PRKG2	hsa:5593	protein kinase cGMP-dependent 2	0.114286
110	Hepatosplenomegaly	PYGL	hsa:5836	glycogen phosphorylase L	0
110	Hepatosplenomegaly	UBE2D1	hsa:7321	ubiquitin conjugating enzyme E2 D1	0
111	Hepatotoxicity	AK2	hsa:204	adenylate kinase 2	0
111	Hepatotoxicity	ASL	hsa:435	argininosuccinate lyase	0
111	Hepatotoxicity	CHRM1	hsa:1128	cholinergic receptor muscarinic 1	0.315436
111	Hepatotoxicity	DRD5	hsa:1816	dopamine receptor D5	0.704918
111	Hepatotoxicity	GABRA5	hsa:2558	gamma-aminobutyric acid type A receptor subunit alpha5	0
111	Hepatotoxicity	GABRB3	hsa:2562	gamma-aminobutyric acid type A receptor subunit beta3	0
111	Hepatotoxicity	GALT	hsa:2592	galactose-1-phosphate uridylyltransferase	0
111	Hepatotoxicity	GNPAT	hsa:8443	glyceronephosphate O-acyltransferase	0
111	Hepatotoxicity	GRM3	hsa:2913	glutamate metabotropic receptor 3	0
111	Hepatotoxicity	GRM7	hsa:2917	glutamate metabotropic receptor 7	0
111	Hepatotoxicity	H3-3B	hsa:3021	H3.3 histone B	0
111	Hepatotoxicity	LAMTOR1	hsa:55004	late endosomal/lysosomal adaptor, MAPK and MTOR activator 1	0.909091
111	Hepatotoxicity	PILRA	hsa:29992	paired immunoglobin like type 2 receptor alpha	0
111	Hepatotoxicity	PRKG2	hsa:5593	protein kinase cGMP-dependent 2	0.114286
111	Hepatotoxicity	PYGL	hsa:5836	glycogen phosphorylase L	0
111	Hepatotoxicity	UBE2D1	hsa:7321	ubiquitin conjugating enzyme E2 D1	0
112	Irreversible renal failure	AK2	hsa:204	adenylate kinase 2	0
112	Irreversible renal failure	ASL	hsa:435	argininosuccinate lyase	0
112	Irreversible renal failure	CHRM1	hsa:1128	cholinergic receptor muscarinic 1	0.248322
112	Irreversible renal failure	DRD5	hsa:1816	dopamine receptor D5	0
112	Irreversible renal failure	GABRA5	hsa:2558	gamma-aminobutyric acid type A receptor subunit alpha5	0
112	Irreversible renal failure	GABRB3	hsa:2562	gamma-aminobutyric acid type A receptor subunit beta3	0
112	Irreversible renal failure	GALT	hsa:2592	galactose-1-phosphate uridylyltransferase	0
112	Irreversible renal failure	GNPAT	hsa:8443	glyceronephosphate O-acyltransferase	0
112	Irreversible renal failure	GRM3	hsa:2913	glutamate metabotropic receptor 3	0
112	Irreversible renal failure	GRM7	hsa:2917	glutamate metabotropic receptor 7	0
112	Irreversible renal failure	H3-3B	hsa:3021	H3.3 histone B	0
112	Irreversible renal failure	LAMTOR1	hsa:55004	late endosomal/lysosomal adaptor, MAPK and MTOR activator 1	0
112	Irreversible renal failure	PILRA	hsa:29992	paired immunoglobin like type 2 receptor alpha	0
112	Irreversible renal failure	PRKG2	hsa:5593	protein kinase cGMP-dependent 2	0
112	Irreversible renal failure	PYGL	hsa:5836	glycogen phosphorylase L	0
112	Irreversible renal failure	UBE2D1	hsa:7321	ubiquitin conjugating enzyme E2 D1	0
113	Ischaemic hepatitis	AK2	hsa:204	adenylate kinase 2	0
113	Ischaemic hepatitis	ASL	hsa:435	argininosuccinate lyase	0
113	Ischaemic hepatitis	CHRM1	hsa:1128	cholinergic receptor muscarinic 1	0.33557
113	Ischaemic hepatitis	DRD5	hsa:1816	dopamine receptor D5	0.967213
113	Ischaemic hepatitis	GABRA5	hsa:2558	gamma-aminobutyric acid type A receptor subunit alpha5	0
113	Ischaemic hepatitis	GABRB3	hsa:2562	gamma-aminobutyric acid type A receptor subunit beta3	0
113	Ischaemic hepatitis	GALT	hsa:2592	galactose-1-phosphate uridylyltransferase	0
113	Ischaemic hepatitis	GNPAT	hsa:8443	glyceronephosphate O-acyltransferase	0
113	Ischaemic hepatitis	GRM3	hsa:2913	glutamate metabotropic receptor 3	0.526316
113	Ischaemic hepatitis	GRM7	hsa:2917	glutamate metabotropic receptor 7	0.4375
113	Ischaemic hepatitis	H3-3B	hsa:3021	H3.3 histone B	0
113	Ischaemic hepatitis	LAMTOR1	hsa:55004	late endosomal/lysosomal adaptor, MAPK and MTOR activator 1	0
113	Ischaemic hepatitis	PILRA	hsa:29992	paired immunoglobin like type 2 receptor alpha	0
113	Ischaemic hepatitis	PRKG2	hsa:5593	protein kinase cGMP-dependent 2	0.0857143
113	Ischaemic hepatitis	PYGL	hsa:5836	glycogen phosphorylase L	0
113	Ischaemic hepatitis	UBE2D1	hsa:7321	ubiquitin conjugating enzyme E2 D1	0
114	Kidney fibrosis	AK2	hsa:204	adenylate kinase 2	0
114	Kidney fibrosis	ASL	hsa:435	argininosuccinate lyase	0
114	Kidney fibrosis	CHRM1	hsa:1128	cholinergic receptor muscarinic 1	0
114	Kidney fibrosis	DRD5	hsa:1816	dopamine receptor D5	0
114	Kidney fibrosis	GABRA5	hsa:2558	gamma-aminobutyric acid type A receptor subunit alpha5	0
114	Kidney fibrosis	GABRB3	hsa:2562	gamma-aminobutyric acid type A receptor subunit beta3	0
114	Kidney fibrosis	GALT	hsa:2592	galactose-1-phosphate uridylyltransferase	0
114	Kidney fibrosis	GNPAT	hsa:8443	glyceronephosphate O-acyltransferase	0
114	Kidney fibrosis	GRM3	hsa:2913	glutamate metabotropic receptor 3	0
114	Kidney fibrosis	GRM7	hsa:2917	glutamate metabotropic receptor 7	0
114	Kidney fibrosis	H3-3B	hsa:3021	H3.3 histone B	0
114	Kidney fibrosis	LAMTOR1	hsa:55004	late endosomal/lysosomal adaptor, MAPK and MTOR activator 1	0.272727
114	Kidney fibrosis	PILRA	hsa:29992	paired immunoglobin like type 2 receptor alpha	0
114	Kidney fibrosis	PRKG2	hsa:5593	protein kinase cGMP-dependent 2	0
114	Kidney fibrosis	PYGL	hsa:5836	glycogen phosphorylase L	0
114	Kidney fibrosis	UBE2D1	hsa:7321	ubiquitin conjugating enzyme E2 D1	1
115	Kidney function abnormal	AK2	hsa:204	adenylate kinase 2	0
115	Kidney function abnormal	ASL	hsa:435	argininosuccinate lyase	0
115	Kidney function abnormal	CHRM1	hsa:1128	cholinergic receptor muscarinic 1	0.912752
115	Kidney function abnormal	DRD5	hsa:1816	dopamine receptor D5	0.836066
115	Kidney function abnormal	GABRA5	hsa:2558	gamma-aminobutyric acid type A receptor subunit alpha5	0
115	Kidney function abnormal	GABRB3	hsa:2562	gamma-aminobutyric acid type A receptor subunit beta3	0
115	Kidney function abnormal	GALT	hsa:2592	galactose-1-phosphate uridylyltransferase	0
115	Kidney function abnormal	GNPAT	hsa:8443	glyceronephosphate O-acyltransferase	0
115	Kidney function abnormal	GRM3	hsa:2913	glutamate metabotropic receptor 3	0.578947
115	Kidney function abnormal	GRM7	hsa:2917	glutamate metabotropic receptor 7	0.5625
115	Kidney function abnormal	H3-3B	hsa:3021	H3.3 histone B	0
115	Kidney function abnormal	LAMTOR1	hsa:55004	late endosomal/lysosomal adaptor, MAPK and MTOR activator 1	0.181818
115	Kidney function abnormal	PILRA	hsa:29992	paired immunoglobin like type 2 receptor alpha	0
115	Kidney function abnormal	PRKG2	hsa:5593	protein kinase cGMP-dependent 2	0.285714
115	Kidney function abnormal	PYGL	hsa:5836	glycogen phosphorylase L	0
115	Kidney function abnormal	UBE2D1	hsa:7321	ubiquitin conjugating enzyme E2 D1	0
116	Kidney infection	AK2	hsa:204	adenylate kinase 2	0
116	Kidney infection	ASL	hsa:435	argininosuccinate lyase	0
116	Kidney infection	CHRM1	hsa:1128	cholinergic receptor muscarinic 1	0.187919
116	Kidney infection	DRD5	hsa:1816	dopamine receptor D5	0.0163934
116	Kidney infection	GABRA5	hsa:2558	gamma-aminobutyric acid type A receptor subunit alpha5	0
116	Kidney infection	GABRB3	hsa:2562	gamma-aminobutyric acid type A receptor subunit beta3	0
116	Kidney infection	GALT	hsa:2592	galactose-1-phosphate uridylyltransferase	0
116	Kidney infection	GNPAT	hsa:8443	glyceronephosphate O-acyltransferase	0
116	Kidney infection	GRM3	hsa:2913	glutamate metabotropic receptor 3	0
116	Kidney infection	GRM7	hsa:2917	glutamate metabotropic receptor 7	0
116	Kidney infection	H3-3B	hsa:3021	H3.3 histone B	0
116	Kidney infection	LAMTOR1	hsa:55004	late endosomal/lysosomal adaptor, MAPK and MTOR activator 1	0
116	Kidney infection	PILRA	hsa:29992	paired immunoglobin like type 2 receptor alpha	0
116	Kidney infection	PRKG2	hsa:5593	protein kinase cGMP-dependent 2	0
116	Kidney infection	PYGL	hsa:5836	glycogen phosphorylase L	0
116	Kidney infection	UBE2D1	hsa:7321	ubiquitin conjugating enzyme E2 D1	0
117	Laryngeal cancer	AK2	hsa:204	adenylate kinase 2	0
117	Laryngeal cancer	ASL	hsa:435	argininosuccinate lyase	0
117	Laryngeal cancer	CHRM1	hsa:1128	cholinergic receptor muscarinic 1	0.33557
117	Laryngeal cancer	DRD5	hsa:1816	dopamine receptor D5	0.967213
117	Laryngeal cancer	GABRA5	hsa:2558	gamma-aminobutyric acid type A receptor subunit alpha5	0
117	Laryngeal cancer	GABRB3	hsa:2562	gamma-aminobutyric acid type A receptor subunit beta3	0
117	Laryngeal cancer	GALT	hsa:2592	galactose-1-phosphate uridylyltransferase	0
117	Laryngeal cancer	GNPAT	hsa:8443	glyceronephosphate O-acyltransferase	0
117	Laryngeal cancer	GRM3	hsa:2913	glutamate metabotropic receptor 3	0.526316
117	Laryngeal cancer	GRM7	hsa:2917	glutamate metabotropic receptor 7	0.4375
117	Laryngeal cancer	H3-3B	hsa:3021	H3.3 histone B	0
117	Laryngeal cancer	LAMTOR1	hsa:55004	late endosomal/lysosomal adaptor, MAPK and MTOR activator 1	0
117	Laryngeal cancer	PILRA	hsa:29992	paired immunoglobin like type 2 receptor alpha	0
117	Laryngeal cancer	PRKG2	hsa:5593	protein kinase cGMP-dependent 2	0.0857143
117	Laryngeal cancer	PYGL	hsa:5836	glycogen phosphorylase L	0
117	Laryngeal cancer	UBE2D1	hsa:7321	ubiquitin conjugating enzyme E2 D1	0
118	Liver abscess	AK2	hsa:204	adenylate kinase 2	0
118	Liver abscess	ASL	hsa:435	argininosuccinate lyase	0
118	Liver abscess	CHRM1	hsa:1128	cholinergic receptor muscarinic 1	0.0268456
118	Liver abscess	DRD5	hsa:1816	dopamine receptor D5	0
118	Liver abscess	GABRA5	hsa:2558	gamma-aminobutyric acid type A receptor subunit alpha5	0
118	Liver abscess	GABRB3	hsa:2562	gamma-aminobutyric acid type A receptor subunit beta3	0
118	Liver abscess	GALT	hsa:2592	galactose-1-phosphate uridylyltransferase	0
118	Liver abscess	GNPAT	hsa:8443	glyceronephosphate O-acyltransferase	0
118	Liver abscess	GRM3	hsa:2913	glutamate metabotropic receptor 3	0.0526316
118	Liver abscess	GRM7	hsa:2917	glutamate metabotropic receptor 7	0.0625
118	Liver abscess	H3-3B	hsa:3021	H3.3 histone B	0
118	Liver abscess	LAMTOR1	hsa:55004	late endosomal/lysosomal adaptor, MAPK and MTOR activator 1	0
118	Liver abscess	PILRA	hsa:29992	paired immunoglobin like type 2 receptor alpha	0
118	Liver abscess	PRKG2	hsa:5593	protein kinase cGMP-dependent 2	0
118	Liver abscess	PYGL	hsa:5836	glycogen phosphorylase L	0
118	Liver abscess	UBE2D1	hsa:7321	ubiquitin conjugating enzyme E2 D1	0
119	Liver disorder	AK2	hsa:204	adenylate kinase 2	0
119	Liver disorder	ASL	hsa:435	argininosuccinate lyase	0
119	Liver disorder	CHRM1	hsa:1128	cholinergic receptor muscarinic 1	0.852349
119	Liver disorder	DRD5	hsa:1816	dopamine receptor D5	0.491803
119	Liver disorder	GABRA5	hsa:2558	gamma-aminobutyric acid type A receptor subunit alpha5	0
119	Liver disorder	GABRB3	hsa:2562	gamma-aminobutyric acid type A receptor subunit beta3	0
119	Liver disorder	GALT	hsa:2592	galactose-1-phosphate uridylyltransferase	0
119	Liver disorder	GNPAT	hsa:8443	glyceronephosphate O-acyltransferase	0
119	Liver disorder	GRM3	hsa:2913	glutamate metabotropic receptor 3	0.526316
119	Liver disorder	GRM7	hsa:2917	glutamate metabotropic receptor 7	0.4375
119	Liver disorder	H3-3B	hsa:3021	H3.3 histone B	0
119	Liver disorder	LAMTOR1	hsa:55004	late endosomal/lysosomal adaptor, MAPK and MTOR activator 1	0
119	Liver disorder	PILRA	hsa:29992	paired immunoglobin like type 2 receptor alpha	0
119	Liver disorder	PRKG2	hsa:5593	protein kinase cGMP-dependent 2	0.0285714
119	Liver disorder	PYGL	hsa:5836	glycogen phosphorylase L	0
119	Liver disorder	UBE2D1	hsa:7321	ubiquitin conjugating enzyme E2 D1	0.666667
120	Liver fatty	AK2	hsa:204	adenylate kinase 2	0
120	Liver fatty	ASL	hsa:435	argininosuccinate lyase	0
120	Liver fatty	CHRM1	hsa:1128	cholinergic receptor muscarinic 1	0.355705
120	Liver fatty	DRD5	hsa:1816	dopamine receptor D5	0.983607
120	Liver fatty	GABRA5	hsa:2558	gamma-aminobutyric acid type A receptor subunit alpha5	0
120	Liver fatty	GABRB3	hsa:2562	gamma-aminobutyric acid type A receptor subunit beta3	0
120	Liver fatty	GALT	hsa:2592	galactose-1-phosphate uridylyltransferase	0
120	Liver fatty	GNPAT	hsa:8443	glyceronephosphate O-acyltransferase	0
120	Liver fatty	GRM3	hsa:2913	glutamate metabotropic receptor 3	0.421053
120	Liver fatty	GRM7	hsa:2917	glutamate metabotropic receptor 7	0.3125
120	Liver fatty	H3-3B	hsa:3021	H3.3 histone B	0
120	Liver fatty	LAMTOR1	hsa:55004	late endosomal/lysosomal adaptor, MAPK and MTOR activator 1	0
120	Liver fatty	PILRA	hsa:29992	paired immunoglobin like type 2 receptor alpha	0
120	Liver fatty	PRKG2	hsa:5593	protein kinase cGMP-dependent 2	0.171429
120	Liver fatty	PYGL	hsa:5836	glycogen phosphorylase L	0
120	Liver fatty	UBE2D1	hsa:7321	ubiquitin conjugating enzyme E2 D1	0
121	Liver fatty deposition	AK2	hsa:204	adenylate kinase 2	0
121	Liver fatty deposition	ASL	hsa:435	argininosuccinate lyase	0
121	Liver fatty deposition	CHRM1	hsa:1128	cholinergic receptor muscarinic 1	1
121	Liver fatty deposition	DRD5	hsa:1816	dopamine receptor D5	1
121	Liver fatty deposition	GABRA5	hsa:2558	gamma-aminobutyric acid type A receptor subunit alpha5	0
121	Liver fatty deposition	GABRB3	hsa:2562	gamma-aminobutyric acid type A receptor subunit beta3	0
121	Liver fatty deposition	GALT	hsa:2592	galactose-1-phosphate uridylyltransferase	0
121	Liver fatty deposition	GNPAT	hsa:8443	glyceronephosphate O-acyltransferase	0
121	Liver fatty deposition	GRM3	hsa:2913	glutamate metabotropic receptor 3	0.578947
121	Liver fatty deposition	GRM7	hsa:2917	glutamate metabotropic receptor 7	0.5
121	Liver fatty deposition	H3-3B	hsa:3021	H3.3 histone B	0
121	Liver fatty deposition	LAMTOR1	hsa:55004	late endosomal/lysosomal adaptor, MAPK and MTOR activator 1	0
121	Liver fatty deposition	PILRA	hsa:29992	paired immunoglobin like type 2 receptor alpha	0
121	Liver fatty deposition	PRKG2	hsa:5593	protein kinase cGMP-dependent 2	0.171429
121	Liver fatty deposition	PYGL	hsa:5836	glycogen phosphorylase L	0
121	Liver fatty deposition	UBE2D1	hsa:7321	ubiquitin conjugating enzyme E2 D1	0
122	Liver function test abnormal	AK2	hsa:204	adenylate kinase 2	0
122	Liver function test abnormal	ASL	hsa:435	argininosuccinate lyase	0
122	Liver function test abnormal	CHRM1	hsa:1128	cholinergic receptor muscarinic 1	0.328859
122	Liver function test abnormal	DRD5	hsa:1816	dopamine receptor D5	0.0819672
122	Liver function test abnormal	GABRA5	hsa:2558	gamma-aminobutyric acid type A receptor subunit alpha5	0
122	Liver function test abnormal	GABRB3	hsa:2562	gamma-aminobutyric acid type A receptor subunit beta3	0
122	Liver function test abnormal	GALT	hsa:2592	galactose-1-phosphate uridylyltransferase	0
122	Liver function test abnormal	GNPAT	hsa:8443	glyceronephosphate O-acyltransferase	0
122	Liver function test abnormal	GRM3	hsa:2913	glutamate metabotropic receptor 3	0
122	Liver function test abnormal	GRM7	hsa:2917	glutamate metabotropic receptor 7	0
122	Liver function test abnormal	H3-3B	hsa:3021	H3.3 histone B	0
122	Liver function test abnormal	LAMTOR1	hsa:55004	late endosomal/lysosomal adaptor, MAPK and MTOR activator 1	1
122	Liver function test abnormal	PILRA	hsa:29992	paired immunoglobin like type 2 receptor alpha	0
122	Liver function test abnormal	PRKG2	hsa:5593	protein kinase cGMP-dependent 2	0
122	Liver function test abnormal	PYGL	hsa:5836	glycogen phosphorylase L	0
122	Liver function test abnormal	UBE2D1	hsa:7321	ubiquitin conjugating enzyme E2 D1	0
123	Liver function test normal	AK2	hsa:204	adenylate kinase 2	0
123	Liver function test normal	ASL	hsa:435	argininosuccinate lyase	0.998134
123	Liver function test normal	CHRM1	hsa:1128	cholinergic receptor muscarinic 1	0.00671141
123	Liver function test normal	DRD5	hsa:1816	dopamine receptor D5	0.0163934
123	Liver function test normal	GABRA5	hsa:2558	gamma-aminobutyric acid type A receptor subunit alpha5	0
123	Liver function test normal	GABRB3	hsa:2562	gamma-aminobutyric acid type A receptor subunit beta3	0
123	Liver function test normal	GALT	hsa:2592	galactose-1-phosphate uridylyltransferase	0
123	Liver function test normal	GNPAT	hsa:8443	glyceronephosphate O-acyltransferase	1
123	Liver function test normal	GRM3	hsa:2913	glutamate metabotropic receptor 3	0
123	Liver function test normal	GRM7	hsa:2917	glutamate metabotropic receptor 7	0
123	Liver function test normal	H3-3B	hsa:3021	H3.3 histone B	0
123	Liver function test normal	LAMTOR1	hsa:55004	late endosomal/lysosomal adaptor, MAPK and MTOR activator 1	0
123	Liver function test normal	PILRA	hsa:29992	paired immunoglobin like type 2 receptor alpha	0
123	Liver function test normal	PRKG2	hsa:5593	protein kinase cGMP-dependent 2	0.0285714
123	Liver function test normal	PYGL	hsa:5836	glycogen phosphorylase L	0
123	Liver function test normal	UBE2D1	hsa:7321	ubiquitin conjugating enzyme E2 D1	0
124	Liver injury	AK2	hsa:204	adenylate kinase 2	0
124	Liver injury	ASL	hsa:435	argininosuccinate lyase	0
124	Liver injury	CHRM1	hsa:1128	cholinergic receptor muscarinic 1	0.979866
124	Liver injury	DRD5	hsa:1816	dopamine receptor D5	0.983607
124	Liver injury	GABRA5	hsa:2558	gamma-aminobutyric acid type A receptor subunit alpha5	0
124	Liver injury	GABRB3	hsa:2562	gamma-aminobutyric acid type A receptor subunit beta3	0
124	Liver injury	GALT	hsa:2592	galactose-1-phosphate uridylyltransferase	0
124	Liver injury	GNPAT	hsa:8443	glyceronephosphate O-acyltransferase	0
124	Liver injury	GRM3	hsa:2913	glutamate metabotropic receptor 3	0.894737
124	Liver injury	GRM7	hsa:2917	glutamate metabotropic receptor 7	0.875
124	Liver injury	H3-3B	hsa:3021	H3.3 histone B	0
124	Liver injury	LAMTOR1	hsa:55004	late endosomal/lysosomal adaptor, MAPK and MTOR activator 1	0.0909091
124	Liver injury	PILRA	hsa:29992	paired immunoglobin like type 2 receptor alpha	0
124	Liver injury	PRKG2	hsa:5593	protein kinase cGMP-dependent 2	0.371429
124	Liver injury	PYGL	hsa:5836	glycogen phosphorylase L	0
124	Liver injury	UBE2D1	hsa:7321	ubiquitin conjugating enzyme E2 D1	0
125	Liver tenderness	AK2	hsa:204	adenylate kinase 2	0
125	Liver tenderness	ASL	hsa:435	argininosuccinate lyase	0
125	Liver tenderness	CHRM1	hsa:1128	cholinergic receptor muscarinic 1	0.0268456
125	Liver tenderness	DRD5	hsa:1816	dopamine receptor D5	0.0327869
125	Liver tenderness	GABRA5	hsa:2558	gamma-aminobutyric acid type A receptor subunit alpha5	0
125	Liver tenderness	GABRB3	hsa:2562	gamma-aminobutyric acid type A receptor subunit beta3	0
125	Liver tenderness	GALT	hsa:2592	galactose-1-phosphate uridylyltransferase	0
125	Liver tenderness	GNPAT	hsa:8443	glyceronephosphate O-acyltransferase	0
125	Liver tenderness	GRM3	hsa:2913	glutamate metabotropic receptor 3	0
125	Liver tenderness	GRM7	hsa:2917	glutamate metabotropic receptor 7	0
125	Liver tenderness	H3-3B	hsa:3021	H3.3 histone B	0
125	Liver tenderness	LAMTOR1	hsa:55004	late endosomal/lysosomal adaptor, MAPK and MTOR activator 1	0
125	Liver tenderness	PILRA	hsa:29992	paired immunoglobin like type 2 receptor alpha	0
125	Liver tenderness	PRKG2	hsa:5593	protein kinase cGMP-dependent 2	0.0571429
125	Liver tenderness	PYGL	hsa:5836	glycogen phosphorylase L	0
[truncated: 817 more rows]

## Sheet: Prob Method B
SE_ID	SE	symbol	KEGG component_id	description	Prob
1	Acute hepatic failure	AK2	hsa:204	adenylate kinase 2	0
1	Acute hepatic failure	ASL	hsa:435	argininosuccinate lyase	0
1	Acute hepatic failure	CHRM1	hsa:1128	cholinergic receptor muscarinic 1	0.597315
1	Acute hepatic failure	DRD5	hsa:1816	dopamine receptor D5	0.918033
1	Acute hepatic failure	GABRA5	hsa:2558	gamma-aminobutyric acid type A receptor subunit alpha5	0
1	Acute hepatic failure	GABRB3	hsa:2562	gamma-aminobutyric acid type A receptor subunit beta3	0
1	Acute hepatic failure	GALT	hsa:2592	galactose-1-phosphate uridylyltransferase	0
1	Acute hepatic failure	GNPAT	hsa:8443	glyceronephosphate O-acyltransferase	0
1	Acute hepatic failure	GRM3	hsa:2913	glutamate metabotropic receptor 3	0.526316
1	Acute hepatic failure	GRM7	hsa:2917	glutamate metabotropic receptor 7	0.4375
1	Acute hepatic failure	H3-3B	hsa:3021	H3.3 histone B	0
1	Acute hepatic failure	LAMTOR1	hsa:55004	late endosomal/lysosomal adaptor, MAPK and MTOR activator 1	0
1	Acute hepatic failure	PILRA	hsa:29992	paired immunoglobin like type 2 receptor alpha	0
1	Acute hepatic failure	PRKG2	hsa:5593	protein kinase cGMP-dependent 2	0.0571429
1	Acute hepatic failure	PYGL	hsa:5836	glycogen phosphorylase L	0
1	Acute hepatic failure	UBE2D1	hsa:7321	ubiquitin conjugating enzyme E2 D1	0
2	Acute liver damage	AK2	hsa:204	adenylate kinase 2	0
2	Acute liver damage	ASL	hsa:435	argininosuccinate lyase	0
2	Acute liver damage	CHRM1	hsa:1128	cholinergic receptor muscarinic 1	0
2	Acute liver damage	DRD5	hsa:1816	dopamine receptor D5	0
2	Acute liver damage	GABRA5	hsa:2558	gamma-aminobutyric acid type A receptor subunit alpha5	0
2	Acute liver damage	GABRB3	hsa:2562	gamma-aminobutyric acid type A receptor subunit beta3	0
2	Acute liver damage	GALT	hsa:2592	galactose-1-phosphate uridylyltransferase	0
2	Acute liver damage	GNPAT	hsa:8443	glyceronephosphate O-acyltransferase	0
2	Acute liver damage	GRM3	hsa:2913	glutamate metabotropic receptor 3	0
2	Acute liver damage	GRM7	hsa:2917	glutamate metabotropic receptor 7	0
2	Acute liver damage	H3-3B	hsa:3021	H3.3 histone B	0
2	Acute liver damage	LAMTOR1	hsa:55004	late endosomal/lysosomal adaptor, MAPK and MTOR activator 1	0
2	Acute liver damage	PILRA	hsa:29992	paired immunoglobin like type 2 receptor alpha	0
2	Acute liver damage	PRKG2	hsa:5593	protein kinase cGMP-dependent 2	0.0285714
2	Acute liver damage	PYGL	hsa:5836	glycogen phosphorylase L	0
2	Acute liver damage	UBE2D1	hsa:7321	ubiquitin conjugating enzyme E2 D1	0
3	Acute liver injury	AK2	hsa:204	adenylate kinase 2	0
3	Acute liver injury	ASL	hsa:435	argininosuccinate lyase	0
3	Acute liver injury	CHRM1	hsa:1128	cholinergic receptor muscarinic 1	0
3	Acute liver injury	DRD5	hsa:1816	dopamine receptor D5	0
3	Acute liver injury	GABRA5	hsa:2558	gamma-aminobutyric acid type A receptor subunit alpha5	0
3	Acute liver injury	GABRB3	hsa:2562	gamma-aminobutyric acid type A receptor subunit beta3	0
3	Acute liver injury	GALT	hsa:2592	galactose-1-phosphate uridylyltransferase	0
3	Acute liver injury	GNPAT	hsa:8443	glyceronephosphate O-acyltransferase	0
3	Acute liver injury	GRM3	hsa:2913	glutamate metabotropic receptor 3	0
3	Acute liver injury	GRM7	hsa:2917	glutamate metabotropic receptor 7	0
3	Acute liver injury	H3-3B	hsa:3021	H3.3 histone B	0
3	Acute liver injury	LAMTOR1	hsa:55004	late endosomal/lysosomal adaptor, MAPK and MTOR activator 1	0
3	Acute liver injury	PILRA	hsa:29992	paired immunoglobin like type 2 receptor alpha	0
3	Acute liver injury	PRKG2	hsa:5593	protein kinase cGMP-dependent 2	0.0285714
3	Acute liver injury	PYGL	hsa:5836	glycogen phosphorylase L	0
3	Acute liver injury	UBE2D1	hsa:7321	ubiquitin conjugating enzyme E2 D1	0
4	Acute renal insufficiency	AK2	hsa:204	adenylate kinase 2	0
4	Acute renal insufficiency	ASL	hsa:435	argininosuccinate lyase	0
4	Acute renal insufficiency	CHRM1	hsa:1128	cholinergic receptor muscarinic 1	0.0134228
4	Acute renal insufficiency	DRD5	hsa:1816	dopamine receptor D5	0
4	Acute renal insufficiency	GABRA5	hsa:2558	gamma-aminobutyric acid type A receptor subunit alpha5	0
4	Acute renal insufficiency	GABRB3	hsa:2562	gamma-aminobutyric acid type A receptor subunit beta3	0
4	Acute renal insufficiency	GALT	hsa:2592	galactose-1-phosphate uridylyltransferase	0
4	Acute renal insufficiency	GNPAT	hsa:8443	glyceronephosphate O-acyltransferase	0
4	Acute renal insufficiency	GRM3	hsa:2913	glutamate metabotropic receptor 3	0
4	Acute renal insufficiency	GRM7	hsa:2917	glutamate metabotropic receptor 7	0
4	Acute renal insufficiency	H3-3B	hsa:3021	H3.3 histone B	0
4	Acute renal insufficiency	LAMTOR1	hsa:55004	late endosomal/lysosomal adaptor, MAPK and MTOR activator 1	0
4	Acute renal insufficiency	PILRA	hsa:29992	paired immunoglobin like type 2 receptor alpha	0
4	Acute renal insufficiency	PRKG2	hsa:5593	protein kinase cGMP-dependent 2	0.0571429
4	Acute renal insufficiency	PYGL	hsa:5836	glycogen phosphorylase L	0
4	Acute renal insufficiency	UBE2D1	hsa:7321	ubiquitin conjugating enzyme E2 D1	0
5	Adrenal haemorrhage	AK2	hsa:204	adenylate kinase 2	0
5	Adrenal haemorrhage	ASL	hsa:435	argininosuccinate lyase	0
5	Adrenal haemorrhage	CHRM1	hsa:1128	cholinergic receptor muscarinic 1	0.114094
5	Adrenal haemorrhage	DRD5	hsa:1816	dopamine receptor D5	0.819672
5	Adrenal haemorrhage	GABRA5	hsa:2558	gamma-aminobutyric acid type A receptor subunit alpha5	0
5	Adrenal haemorrhage	GABRB3	hsa:2562	gamma-aminobutyric acid type A receptor subunit beta3	0
5	Adrenal haemorrhage	GALT	hsa:2592	galactose-1-phosphate uridylyltransferase	0
5	Adrenal haemorrhage	GNPAT	hsa:8443	glyceronephosphate O-acyltransferase	0
5	Adrenal haemorrhage	GRM3	hsa:2913	glutamate metabotropic receptor 3	0.157895
5	Adrenal haemorrhage	GRM7	hsa:2917	glutamate metabotropic receptor 7	0.1875
5	Adrenal haemorrhage	H3-3B	hsa:3021	H3.3 histone B	0
5	Adrenal haemorrhage	LAMTOR1	hsa:55004	late endosomal/lysosomal adaptor, MAPK and MTOR activator 1	0
5	Adrenal haemorrhage	PILRA	hsa:29992	paired immunoglobin like type 2 receptor alpha	0
5	Adrenal haemorrhage	PRKG2	hsa:5593	protein kinase cGMP-dependent 2	0
5	Adrenal haemorrhage	PYGL	hsa:5836	glycogen phosphorylase L	0
5	Adrenal haemorrhage	UBE2D1	hsa:7321	ubiquitin conjugating enzyme E2 D1	0
6	Adrenal insufficiency	AK2	hsa:204	adenylate kinase 2	0
6	Adrenal insufficiency	ASL	hsa:435	argininosuccinate lyase	0
6	Adrenal insufficiency	CHRM1	hsa:1128	cholinergic receptor muscarinic 1	0.33557
6	Adrenal insufficiency	DRD5	hsa:1816	dopamine receptor D5	0.196721
6	Adrenal insufficiency	GABRA5	hsa:2558	gamma-aminobutyric acid type A receptor subunit alpha5	0
6	Adrenal insufficiency	GABRB3	hsa:2562	gamma-aminobutyric acid type A receptor subunit beta3	0
6	Adrenal insufficiency	GALT	hsa:2592	galactose-1-phosphate uridylyltransferase	0
6	Adrenal insufficiency	GNPAT	hsa:8443	glyceronephosphate O-acyltransferase	0
6	Adrenal insufficiency	GRM3	hsa:2913	glutamate metabotropic receptor 3	0.157895
6	Adrenal insufficiency	GRM7	hsa:2917	glutamate metabotropic receptor 7	0
6	Adrenal insufficiency	H3-3B	hsa:3021	H3.3 histone B	0
6	Adrenal insufficiency	LAMTOR1	hsa:55004	late endosomal/lysosomal adaptor, MAPK and MTOR activator 1	0
6	Adrenal insufficiency	PILRA	hsa:29992	paired immunoglobin like type 2 receptor alpha	0
6	Adrenal insufficiency	PRKG2	hsa:5593	protein kinase cGMP-dependent 2	0
6	Adrenal insufficiency	PYGL	hsa:5836	glycogen phosphorylase L	0
6	Adrenal insufficiency	UBE2D1	hsa:7321	ubiquitin conjugating enzyme E2 D1	0
7	Advanced breast cancer	AK2	hsa:204	adenylate kinase 2	0
7	Advanced breast cancer	ASL	hsa:435	argininosuccinate lyase	0
7	Advanced breast cancer	CHRM1	hsa:1128	cholinergic receptor muscarinic 1	0
7	Advanced breast cancer	DRD5	hsa:1816	dopamine receptor D5	0
7	Advanced breast cancer	GABRA5	hsa:2558	gamma-aminobutyric acid type A receptor subunit alpha5	0
7	Advanced breast cancer	GABRB3	hsa:2562	gamma-aminobutyric acid type A receptor subunit beta3	0
7	Advanced breast cancer	GALT	hsa:2592	galactose-1-phosphate uridylyltransferase	0
7	Advanced breast cancer	GNPAT	hsa:8443	glyceronephosphate O-acyltransferase	0
7	Advanced breast cancer	GRM3	hsa:2913	glutamate metabotropic receptor 3	0
7	Advanced breast cancer	GRM7	hsa:2917	glutamate metabotropic receptor 7	0
7	Advanced breast cancer	H3-3B	hsa:3021	H3.3 histone B	0
7	Advanced breast cancer	LAMTOR1	hsa:55004	late endosomal/lysosomal adaptor, MAPK and MTOR activator 1	0
7	Advanced breast cancer	PILRA	hsa:29992	paired immunoglobin like type 2 receptor alpha	0
7	Advanced breast cancer	PRKG2	hsa:5593	protein kinase cGMP-dependent 2	0
7	Advanced breast cancer	PYGL	hsa:5836	glycogen phosphorylase L	0
7	Advanced breast cancer	UBE2D1	hsa:7321	ubiquitin conjugating enzyme E2 D1	0
8	Allergic hepatitis	AK2	hsa:204	adenylate kinase 2	0
8	Allergic hepatitis	ASL	hsa:435	argininosuccinate lyase	0
8	Allergic hepatitis	CHRM1	hsa:1128	cholinergic receptor muscarinic 1	0
8	Allergic hepatitis	DRD5	hsa:1816	dopamine receptor D5	0
8	Allergic hepatitis	GABRA5	hsa:2558	gamma-aminobutyric acid type A receptor subunit alpha5	0
8	Allergic hepatitis	GABRB3	hsa:2562	gamma-aminobutyric acid type A receptor subunit beta3	0
8	Allergic hepatitis	GALT	hsa:2592	galactose-1-phosphate uridylyltransferase	0
8	Allergic hepatitis	GNPAT	hsa:8443	glyceronephosphate O-acyltransferase	0
8	Allergic hepatitis	GRM3	hsa:2913	glutamate metabotropic receptor 3	0
8	Allergic hepatitis	GRM7	hsa:2917	glutamate metabotropic receptor 7	0
8	Allergic hepatitis	H3-3B	hsa:3021	H3.3 histone B	0
8	Allergic hepatitis	LAMTOR1	hsa:55004	late endosomal/lysosomal adaptor, MAPK and MTOR activator 1	0
8	Allergic hepatitis	PILRA	hsa:29992	paired immunoglobin like type 2 receptor alpha	0
8	Allergic hepatitis	PRKG2	hsa:5593	protein kinase cGMP-dependent 2	0
8	Allergic hepatitis	PYGL	hsa:5836	glycogen phosphorylase L	0
8	Allergic hepatitis	UBE2D1	hsa:7321	ubiquitin conjugating enzyme E2 D1	0
9	Anaplastic thyroid cancer	AK2	hsa:204	adenylate kinase 2	0
9	Anaplastic thyroid cancer	ASL	hsa:435	argininosuccinate lyase	0
9	Anaplastic thyroid cancer	CHRM1	hsa:1128	cholinergic receptor muscarinic 1	0.362416
9	Anaplastic thyroid cancer	DRD5	hsa:1816	dopamine receptor D5	0.967213
9	Anaplastic thyroid cancer	GABRA5	hsa:2558	gamma-aminobutyric acid type A receptor subunit alpha5	0
9	Anaplastic thyroid cancer	GABRB3	hsa:2562	gamma-aminobutyric acid type A receptor subunit beta3	0
9	Anaplastic thyroid cancer	GALT	hsa:2592	galactose-1-phosphate uridylyltransferase	0
9	Anaplastic thyroid cancer	GNPAT	hsa:8443	glyceronephosphate O-acyltransferase	0
9	Anaplastic thyroid cancer	GRM3	hsa:2913	glutamate metabotropic receptor 3	0.526316
9	Anaplastic thyroid cancer	GRM7	hsa:2917	glutamate metabotropic receptor 7	0.4375
9	Anaplastic thyroid cancer	H3-3B	hsa:3021	H3.3 histone B	0
9	Anaplastic thyroid cancer	LAMTOR1	hsa:55004	late endosomal/lysosomal adaptor, MAPK and MTOR activator 1	0
9	Anaplastic thyroid cancer	PILRA	hsa:29992	paired immunoglobin like type 2 receptor alpha	0
9	Anaplastic thyroid cancer	PRKG2	hsa:5593	protein kinase cGMP-dependent 2	0.0285714
9	Anaplastic thyroid cancer	PYGL	hsa:5836	glycogen phosphorylase L	0
9	Anaplastic thyroid cancer	UBE2D1	hsa:7321	ubiquitin conjugating enzyme E2 D1	0
10	Auditory and visual hallucinations	AK2	hsa:204	adenylate kinase 2	0
10	Auditory and visual hallucinations	ASL	hsa:435	argininosuccinate lyase	0
10	Auditory and visual hallucinations	CHRM1	hsa:1128	cholinergic receptor muscarinic 1	0.0402685
10	Auditory and visual hallucinations	DRD5	hsa:1816	dopamine receptor D5	0.0491803
10	Auditory and visual hallucinations	GABRA5	hsa:2558	gamma-aminobutyric acid type A receptor subunit alpha5	0
10	Auditory and visual hallucinations	GABRB3	hsa:2562	gamma-aminobutyric acid type A receptor subunit beta3	0
10	Auditory and visual hallucinations	GALT	hsa:2592	galactose-1-phosphate uridylyltransferase	0
10	Auditory and visual hallucinations	GNPAT	hsa:8443	glyceronephosphate O-acyltransferase	0
10	Auditory and visual hallucinations	GRM3	hsa:2913	glutamate metabotropic receptor 3	0.157895
10	Auditory and visual hallucinations	GRM7	hsa:2917	glutamate metabotropic receptor 7	0.1875
10	Auditory and visual hallucinations	H3-3B	hsa:3021	H3.3 histone B	0
10	Auditory and visual hallucinations	LAMTOR1	hsa:55004	late endosomal/lysosomal adaptor, MAPK and MTOR activator 1	0
10	Auditory and visual hallucinations	PILRA	hsa:29992	paired immunoglobin like type 2 receptor alpha	0
10	Auditory and visual hallucinations	PRKG2	hsa:5593	protein kinase cGMP-dependent 2	0.0857143
10	Auditory and visual hallucinations	PYGL	hsa:5836	glycogen phosphorylase L	0
10	Auditory and visual hallucinations	UBE2D1	hsa:7321	ubiquitin conjugating enzyme E2 D1	0
11	Autoimmune hepatitis	AK2	hsa:204	adenylate kinase 2	0
11	Autoimmune hepatitis	ASL	hsa:435	argininosuccinate lyase	0
11	Autoimmune hepatitis	CHRM1	hsa:1128	cholinergic receptor muscarinic 1	0.362416
11	Autoimmune hepatitis	DRD5	hsa:1816	dopamine receptor D5	0.262295
11	Autoimmune hepatitis	GABRA5	hsa:2558	gamma-aminobutyric acid type A receptor subunit alpha5	0
11	Autoimmune hepatitis	GABRB3	hsa:2562	gamma-aminobutyric acid type A receptor subunit beta3	0
11	Autoimmune hepatitis	GALT	hsa:2592	galactose-1-phosphate uridylyltransferase	0
11	Autoimmune hepatitis	GNPAT	hsa:8443	glyceronephosphate O-acyltransferase	0
11	Autoimmune hepatitis	GRM3	hsa:2913	glutamate metabotropic receptor 3	0.210526
11	Autoimmune hepatitis	GRM7	hsa:2917	glutamate metabotropic receptor 7	0.0625
11	Autoimmune hepatitis	H3-3B	hsa:3021	H3.3 histone B	0
11	Autoimmune hepatitis	LAMTOR1	hsa:55004	late endosomal/lysosomal adaptor, MAPK and MTOR activator 1	0
11	Autoimmune hepatitis	PILRA	hsa:29992	paired immunoglobin like type 2 receptor alpha	0
11	Autoimmune hepatitis	PRKG2	hsa:5593	protein kinase cGMP-dependent 2	0.0857143
11	Autoimmune hepatitis	PYGL	hsa:5836	glycogen phosphorylase L	0
11	Autoimmune hepatitis	UBE2D1	hsa:7321	ubiquitin conjugating enzyme E2 D1	0
12	Azotemia prerenal	AK2	hsa:204	adenylate kinase 2	0
12	Azotemia prerenal	ASL	hsa:435	argininosuccinate lyase	0
12	Azotemia prerenal	CHRM1	hsa:1128	cholinergic receptor muscarinic 1	0
12	Azotemia prerenal	DRD5	hsa:1816	dopamine receptor D5	0
12	Azotemia prerenal	GABRA5	hsa:2558	gamma-aminobutyric acid type A receptor subunit alpha5	0
12	Azotemia prerenal	GABRB3	hsa:2562	gamma-aminobutyric acid type A receptor subunit beta3	0
12	Azotemia prerenal	GALT	hsa:2592	galactose-1-phosphate uridylyltransferase	0
12	Azotemia prerenal	GNPAT	hsa:8443	glyceronephosphate O-acyltransferase	0
12	Azotemia prerenal	GRM3	hsa:2913	glutamate metabotropic receptor 3	0
12	Azotemia prerenal	GRM7	hsa:2917	glutamate metabotropic receptor 7	0
12	Azotemia prerenal	H3-3B	hsa:3021	H3.3 histone B	0
12	Azotemia prerenal	LAMTOR1	hsa:55004	late endosomal/lysosomal adaptor, MAPK and MTOR activator 1	0
12	Azotemia prerenal	PILRA	hsa:29992	paired immunoglobin like type 2 receptor alpha	0
12	Azotemia prerenal	PRKG2	hsa:5593	protein kinase cGMP-dependent 2	0.0285714
12	Azotemia prerenal	PYGL	hsa:5836	glycogen phosphorylase L	0
12	Azotemia prerenal	UBE2D1	hsa:7321	ubiquitin conjugating enzyme E2 D1	0
13	Bladder cancer	AK2	hsa:204	adenylate kinase 2	0
13	Bladder cancer	ASL	hsa:435	argininosuccinate lyase	0
13	Bladder cancer	CHRM1	hsa:1128	cholinergic receptor muscarinic 1	0.174497
13	Bladder cancer	DRD5	hsa:1816	dopamine receptor D5	0.0983607
13	Bladder cancer	GABRA5	hsa:2558	gamma-aminobutyric acid type A receptor subunit alpha5	0
13	Bladder cancer	GABRB3	hsa:2562	gamma-aminobutyric acid type A receptor subunit beta3	0
13	Bladder cancer	GALT	hsa:2592	galactose-1-phosphate uridylyltransferase	0
13	Bladder cancer	GNPAT	hsa:8443	glyceronephosphate O-acyltransferase	0
13	Bladder cancer	GRM3	hsa:2913	glutamate metabotropic receptor 3	0.0526316
13	Bladder cancer	GRM7	hsa:2917	glutamate metabotropic receptor 7	0.0625
13	Bladder cancer	H3-3B	hsa:3021	H3.3 histone B	0
13	Bladder cancer	LAMTOR1	hsa:55004	late endosomal/lysosomal adaptor, MAPK and MTOR activator 1	0
13	Bladder cancer	PILRA	hsa:29992	paired immunoglobin like type 2 receptor alpha	0
13	Bladder cancer	PRKG2	hsa:5593	protein kinase cGMP-dependent 2	0
13	Bladder cancer	PYGL	hsa:5836	glycogen phosphorylase L	0
13	Bladder cancer	UBE2D1	hsa:7321	ubiquitin conjugating enzyme E2 D1	0
14	Bleeding time prolonged	AK2	hsa:204	adenylate kinase 2	0
14	Bleeding time prolonged	ASL	hsa:435	argininosuccinate lyase	0
14	Bleeding time prolonged	CHRM1	hsa:1128	cholinergic receptor muscarinic 1	0.348993
14	Bleeding time prolonged	DRD5	hsa:1816	dopamine receptor D5	0.918033
14	Bleeding time prolonged	GABRA5	hsa:2558	gamma-aminobutyric acid type A receptor subunit alpha5	0
14	Bleeding time prolonged	GABRB3	hsa:2562	gamma-aminobutyric acid type A receptor subunit beta3	0
14	Bleeding time prolonged	GALT	hsa:2592	galactose-1-phosphate uridylyltransferase	0
14	Bleeding time prolonged	GNPAT	hsa:8443	glyceronephosphate O-acyltransferase	0
14	Bleeding time prolonged	GRM3	hsa:2913	glutamate metabotropic receptor 3	0.421053
14	Bleeding time prolonged	GRM7	hsa:2917	glutamate metabotropic receptor 7	0.3125
14	Bleeding time prolonged	H3-3B	hsa:3021	H3.3 histone B	0
14	Bleeding time prolonged	LAMTOR1	hsa:55004	late endosomal/lysosomal adaptor, MAPK and MTOR activator 1	0
14	Bleeding time prolonged	PILRA	hsa:29992	paired immunoglobin like type 2 receptor alpha	0
14	Bleeding time prolonged	PRKG2	hsa:5593	protein kinase cGMP-dependent 2	0.114286
14	Bleeding time prolonged	PYGL	hsa:5836	glycogen phosphorylase L	0
14	Bleeding time prolonged	UBE2D1	hsa:7321	ubiquitin conjugating enzyme E2 D1	0
15	Block heart	AK2	hsa:204	adenylate kinase 2	0
15	Block heart	ASL	hsa:435	argininosuccinate lyase	0
15	Block heart	CHRM1	hsa:1128	cholinergic receptor muscarinic 1	0.510067
15	Block heart	DRD5	hsa:1816	dopamine receptor D5	0.508197
15	Block heart	GABRA5	hsa:2558	gamma-aminobutyric acid type A receptor subunit alpha5	0
15	Block heart	GABRB3	hsa:2562	gamma-aminobutyric acid type A receptor subunit beta3	0
15	Block heart	GALT	hsa:2592	galactose-1-phosphate uridylyltransferase	0
15	Block heart	GNPAT	hsa:8443	glyceronephosphate O-acyltransferase	0
15	Block heart	GRM3	hsa:2913	glutamate metabotropic receptor 3	0.105263
15	Block heart	GRM7	hsa:2917	glutamate metabotropic receptor 7	0
15	Block heart	H3-3B	hsa:3021	H3.3 histone B	0
15	Block heart	LAMTOR1	hsa:55004	late endosomal/lysosomal adaptor, MAPK and MTOR activator 1	0
15	Block heart	PILRA	hsa:29992	paired immunoglobin like type 2 receptor alpha	0
15	Block heart	PRKG2	hsa:5593	protein kinase cGMP-dependent 2	0.0571429
15	Block heart	PYGL	hsa:5836	glycogen phosphorylase L	0
15	Block heart	UBE2D1	hsa:7321	ubiquitin conjugating enzyme E2 D1	0
16	Bone cancer metastatic	AK2	hsa:204	adenylate kinase 2	0
16	Bone cancer metastatic	ASL	hsa:435	argininosuccinate lyase	0
16	Bone cancer metastatic	CHRM1	hsa:1128	cholinergic receptor muscarinic 1	0.100671
16	Bone cancer metastatic	DRD5	hsa:1816	dopamine receptor D5	0.786885
16	Bone cancer metastatic	GABRA5	hsa:2558	gamma-aminobutyric acid type A receptor subunit alpha5	0
16	Bone cancer metastatic	GABRB3	hsa:2562	gamma-aminobutyric acid type A receptor subunit beta3	0
16	Bone cancer metastatic	GALT	hsa:2592	galactose-1-phosphate uridylyltransferase	0
16	Bone cancer metastatic	GNPAT	hsa:8443	glyceronephosphate O-acyltransferase	0
16	Bone cancer metastatic	GRM3	hsa:2913	glutamate metabotropic receptor 3	0.105263
16	Bone cancer metastatic	GRM7	hsa:2917	glutamate metabotropic receptor 7	0.125
16	Bone cancer metastatic	H3-3B	hsa:3021	H3.3 histone B	0
16	Bone cancer metastatic	LAMTOR1	hsa:55004	late endosomal/lysosomal adaptor, MAPK and MTOR activator 1	0
16	Bone cancer metastatic	PILRA	hsa:29992	paired immunoglobin like type 2 receptor alpha	0
16	Bone cancer metastatic	PRKG2	hsa:5593	protein kinase cGMP-dependent 2	0
16	Bone cancer metastatic	PYGL	hsa:5836	glycogen phosphorylase L	0
16	Bone cancer metastatic	UBE2D1	hsa:7321	ubiquitin conjugating enzyme E2 D1	0
17	Brain cancer metastatic	AK2	hsa:204	adenylate kinase 2	0
17	Brain cancer metastatic	ASL	hsa:435	argininosuccinate lyase	0
17	Brain cancer metastatic	CHRM1	hsa:1128	cholinergic receptor muscarinic 1	0.00671141
17	Brain cancer metastatic	DRD5	hsa:1816	dopamine receptor D5	0
17	Brain cancer metastatic	GABRA5	hsa:2558	gamma-aminobutyric acid type A receptor subunit alpha5	0
17	Brain cancer metastatic	GABRB3	hsa:2562	gamma-aminobutyric acid type A receptor subunit beta3	0
17	Brain cancer metastatic	GALT	hsa:2592	galactose-1-phosphate uridylyltransferase	0
17	Brain cancer metastatic	GNPAT	hsa:8443	glyceronephosphate O-acyltransferase	0
17	Brain cancer metastatic	GRM3	hsa:2913	glutamate metabotropic receptor 3	0
17	Brain cancer metastatic	GRM7	hsa:2917	glutamate metabotropic receptor 7	0
17	Brain cancer metastatic	H3-3B	hsa:3021	H3.3 histone B	0
17	Brain cancer metastatic	LAMTOR1	hsa:55004	late endosomal/lysosomal adaptor, MAPK and MTOR activator 1	0
17	Brain cancer metastatic	PILRA	hsa:29992	paired immunoglobin like type 2 receptor alpha	0
17	Brain cancer metastatic	PRKG2	hsa:5593	protein kinase cGMP-dependent 2	0.0571429
17	Brain cancer metastatic	PYGL	hsa:5836	glycogen phosphorylase L	0
17	Brain cancer metastatic	UBE2D1	hsa:7321	ubiquitin conjugating enzyme E2 D1	0
18	Breast cancer	AK2	hsa:204	adenylate kinase 2	0
18	Breast cancer	ASL	hsa:435	argininosuccinate lyase	0
18	Breast cancer	CHRM1	hsa:1128	cholinergic receptor muscarinic 1	0.993289
18	Breast cancer	DRD5	hsa:1816	dopamine receptor D5	1
18	Breast cancer	GABRA5	hsa:2558	gamma-aminobutyric acid type A receptor subunit alpha5	0
18	Breast cancer	GABRB3	hsa:2562	gamma-aminobutyric acid type A receptor subunit beta3	0
18	Breast cancer	GALT	hsa:2592	galactose-1-phosphate uridylyltransferase	0
18	Breast cancer	GNPAT	hsa:8443	glyceronephosphate O-acyltransferase	0
18	Breast cancer	GRM3	hsa:2913	glutamate metabotropic receptor 3	0.473684
18	Breast cancer	GRM7	hsa:2917	glutamate metabotropic receptor 7	0.375
18	Breast cancer	H3-3B	hsa:3021	H3.3 histone B	0
18	Breast cancer	LAMTOR1	hsa:55004	late endosomal/lysosomal adaptor, MAPK and MTOR activator 1	0
18	Breast cancer	PILRA	hsa:29992	paired immunoglobin like type 2 receptor alpha	0
18	Breast cancer	PRKG2	hsa:5593	protein kinase cGMP-dependent 2	0.0571429
18	Breast cancer	PYGL	hsa:5836	glycogen phosphorylase L	0
18	Breast cancer	UBE2D1	hsa:7321	ubiquitin conjugating enzyme E2 D1	0
19	Breast cancer female	AK2	hsa:204	adenylate kinase 2	0
19	Breast cancer female	ASL	hsa:435	argininosuccinate lyase	0
19	Breast cancer female	CHRM1	hsa:1128	cholinergic receptor muscarinic 1	0.355705
19	Breast cancer female	DRD5	hsa:1816	dopamine receptor D5	1
19	Breast cancer female	GABRA5	hsa:2558	gamma-aminobutyric acid type A receptor subunit alpha5	0
19	Breast cancer female	GABRB3	hsa:2562	gamma-aminobutyric acid type A receptor subunit beta3	0
19	Breast cancer female	GALT	hsa:2592	galactose-1-phosphate uridylyltransferase	0
19	Breast cancer female	GNPAT	hsa:8443	glyceronephosphate O-acyltransferase	0
19	Breast cancer female	GRM3	hsa:2913	glutamate metabotropic receptor 3	0.526316
19	Breast cancer female	GRM7	hsa:2917	glutamate metabotropic receptor 7	0.4375
19	Breast cancer female	H3-3B	hsa:3021	H3.3 histone B	0
19	Breast cancer female	LAMTOR1	hsa:55004	late endosomal/lysosomal adaptor, MAPK and MTOR activator 1	0
19	Breast cancer female	PILRA	hsa:29992	paired immunoglobin like type 2 receptor alpha	0
19	Breast cancer female	PRKG2	hsa:5593	protein kinase cGMP-dependent 2	0.0857143
19	Breast cancer female	PYGL	hsa:5836	glycogen phosphorylase L	0
19	Breast cancer female	UBE2D1	hsa:7321	ubiquitin conjugating enzyme E2 D1	0
20	Breast cancer invasive NOS	AK2	hsa:204	adenylate kinase 2	0
20	Breast cancer invasive NOS	ASL	hsa:435	argininosuccinate lyase	0
20	Breast cancer invasive NOS	CHRM1	hsa:1128	cholinergic receptor muscarinic 1	1
20	Breast cancer invasive NOS	DRD5	hsa:1816	dopamine receptor D5	0.0491803
20	Breast cancer invasive NOS	GABRA5	hsa:2558	gamma-aminobutyric acid type A receptor subunit alpha5	0
20	Breast cancer invasive NOS	GABRB3	hsa:2562	gamma-aminobutyric acid type A receptor subunit beta3	0
20	Breast cancer invasive NOS	GALT	hsa:2592	galactose-1-phosphate uridylyltransferase	0
20	Breast cancer invasive NOS	GNPAT	hsa:8443	glyceronephosphate O-acyltransferase	0
20	Breast cancer invasive NOS	GRM3	hsa:2913	glutamate metabotropic receptor 3	0.421053
20	Breast cancer invasive NOS	GRM7	hsa:2917	glutamate metabotropic receptor 7	0.3125
20	Breast cancer invasive NOS	H3-3B	hsa:3021	H3.3 histone B	0
20	Breast cancer invasive NOS	LAMTOR1	hsa:55004	late endosomal/lysosomal adaptor, MAPK and MTOR activator 1	0
20	Breast cancer invasive NOS	PILRA	hsa:29992	paired immunoglobin like type 2 receptor alpha	0
20	Breast cancer invasive NOS	PRKG2	hsa:5593	protein kinase cGMP-dependent 2	0.0857143
20	Breast cancer invasive NOS	PYGL	hsa:5836	glycogen phosphorylase L	0
20	Breast cancer invasive NOS	UBE2D1	hsa:7321	ubiquitin conjugating enzyme E2 D1	0
21	Breast cancer male	AK2	hsa:204	adenylate kinase 2	0
21	Breast cancer male	ASL	hsa:435	argininosuccinate lyase	0
21	Breast cancer male	CHRM1	hsa:1128	cholinergic receptor muscarinic 1	0
21	Breast cancer male	DRD5	hsa:1816	dopamine receptor D5	0
21	Breast cancer male	GABRA5	hsa:2558	gamma-aminobutyric acid type A receptor subunit alpha5	0
21	Breast cancer male	GABRB3	hsa:2562	gamma-aminobutyric acid type A receptor subunit beta3	0
21	Breast cancer male	GALT	hsa:2592	galactose-1-phosphate uridylyltransferase	0
21	Breast cancer male	GNPAT	hsa:8443	glyceronephosphate O-acyltransferase	0
21	Breast cancer male	GRM3	hsa:2913	glutamate metabotropic receptor 3	0
21	Breast cancer male	GRM7	hsa:2917	glutamate metabotropic receptor 7	0
21	Breast cancer male	H3-3B	hsa:3021	H3.3 histone B	0
21	Breast cancer male	LAMTOR1	hsa:55004	late endosomal/lysosomal adaptor, MAPK and MTOR activator 1	0
21	Breast cancer male	PILRA	hsa:29992	paired immunoglobin like type 2 receptor alpha	0
21	Breast cancer male	PRKG2	hsa:5593	protein kinase cGMP-dependent 2	0
21	Breast cancer male	PYGL	hsa:5836	glycogen phosphorylase L	0
21	Breast cancer male	UBE2D1	hsa:7321	ubiquitin conjugating enzyme E2 D1	0
22	Calculus of kidney	AK2	hsa:204	adenylate kinase 2	0
22	Calculus of kidney	ASL	hsa:435	argininosuccinate lyase	0
22	Calculus of kidney	CHRM1	hsa:1128	cholinergic receptor muscarinic 1	0.624161
22	Calculus of kidney	DRD5	hsa:1816	dopamine receptor D5	0.590164
22	Calculus of kidney	GABRA5	hsa:2558	gamma-aminobutyric acid type A receptor subunit alpha5	0
22	Calculus of kidney	GABRB3	hsa:2562	gamma-aminobutyric acid type A receptor subunit beta3	0
22	Calculus of kidney	GALT	hsa:2592	galactose-1-phosphate uridylyltransferase	0
22	Calculus of kidney	GNPAT	hsa:8443	glyceronephosphate O-acyltransferase	0
22	Calculus of kidney	GRM3	hsa:2913	glutamate metabotropic receptor 3	0.526316
22	Calculus of kidney	GRM7	hsa:2917	glutamate metabotropic receptor 7	0.4375
22	Calculus of kidney	H3-3B	hsa:3021	H3.3 histone B	0
22	Calculus of kidney	LAMTOR1	hsa:55004	late endosomal/lysosomal adaptor, MAPK and MTOR activator 1	0
22	Calculus of kidney	PILRA	hsa:29992	paired immunoglobin like type 2 receptor alpha	0
22	Calculus of kidney	PRKG2	hsa:5593	protein kinase cGMP-dependent 2	0.114286
22	Calculus of kidney	PYGL	hsa:5836	glycogen phosphorylase L	0
22	Calculus of kidney	UBE2D1	hsa:7321	ubiquitin conjugating enzyme E2 D1	0
23	Cancer pain	AK2	hsa:204	adenylate kinase 2	0
23	Cancer pain	ASL	hsa:435	argininosuccinate lyase	0
23	Cancer pain	CHRM1	hsa:1128	cholinergic receptor muscarinic 1	0.0134228
23	Cancer pain	DRD5	hsa:1816	dopamine receptor D5	0
23	Cancer pain	GABRA5	hsa:2558	gamma-aminobutyric acid type A receptor subunit alpha5	0
23	Cancer pain	GABRB3	hsa:2562	gamma-aminobutyric acid type A receptor subunit beta3	0
23	Cancer pain	GALT	hsa:2592	galactose-1-phosphate uridylyltransferase	0
23	Cancer pain	GNPAT	hsa:8443	glyceronephosphate O-acyltransferase	0
23	Cancer pain	GRM3	hsa:2913	glutamate metabotropic receptor 3	0
23	Cancer pain	GRM7	hsa:2917	glutamate metabotropic receptor 7	0
23	Cancer pain	H3-3B	hsa:3021	H3.3 histone B	0
23	Cancer pain	LAMTOR1	hsa:55004	late endosomal/lysosomal adaptor, MAPK and MTOR activator 1	0
23	Cancer pain	PILRA	hsa:29992	paired immunoglobin like type 2 receptor alpha	0
23	Cancer pain	PRKG2	hsa:5593	protein kinase cGMP-dependent 2	0
23	Cancer pain	PYGL	hsa:5836	glycogen phosphorylase L	0
23	Cancer pain	UBE2D1	hsa:7321	ubiquitin conjugating enzyme E2 D1	0
24	Cardiac arrest	AK2	hsa:204	adenylate kinase 2	0
24	Cardiac arrest	ASL	hsa:435	argininosuccinate lyase	0
24	Cardiac arrest	CHRM1	hsa:1128	cholinergic receptor muscarinic 1	0.234899
24	Cardiac arrest	DRD5	hsa:1816	dopamine receptor D5	0.0491803
24	Cardiac arrest	GABRA5	hsa:2558	gamma-aminobutyric acid type A receptor subunit alpha5	0
24	Cardiac arrest	GABRB3	hsa:2562	gamma-aminobutyric acid type A receptor subunit beta3	0
24	Cardiac arrest	GALT	hsa:2592	galactose-1-phosphate uridylyltransferase	0
24	Cardiac arrest	GNPAT	hsa:8443	glyceronephosphate O-acyltransferase	0
24	Cardiac arrest	GRM3	hsa:2913	glutamate metabotropic receptor 3	0.315789
24	Cardiac arrest	GRM7	hsa:2917	glutamate metabotropic receptor 7	0.1875
24	Cardiac arrest	H3-3B	hsa:3021	H3.3 histone B	0
24	Cardiac arrest	LAMTOR1	hsa:55004	late endosomal/lysosomal adaptor, MAPK and MTOR activator 1	0
24	Cardiac arrest	PILRA	hsa:29992	paired immunoglobin like type 2 receptor alpha	0
24	Cardiac arrest	PRKG2	hsa:5593	protein kinase cGMP-dependent 2	0.0857143
24	Cardiac arrest	PYGL	hsa:5836	glycogen phosphorylase L	0
24	Cardiac arrest	UBE2D1	hsa:7321	ubiquitin conjugating enzyme E2 D1	0
25	Cardiac death	AK2	hsa:204	adenylate kinase 2	0
25	Cardiac death	ASL	hsa:435	argininosuccinate lyase	0
25	Cardiac death	CHRM1	hsa:1128	cholinergic receptor muscarinic 1	1
25	Cardiac death	DRD5	hsa:1816	dopamine receptor D5	0.95082
25	Cardiac death	GABRA5	hsa:2558	gamma-aminobutyric acid type A receptor subunit alpha5	0
25	Cardiac death	GABRB3	hsa:2562	gamma-aminobutyric acid type A receptor subunit beta3	0
25	Cardiac death	GALT	hsa:2592	galactose-1-phosphate uridylyltransferase	0
25	Cardiac death	GNPAT	hsa:8443	glyceronephosphate O-acyltransferase	0
25	Cardiac death	GRM3	hsa:2913	glutamate metabotropic receptor 3	0.473684
25	Cardiac death	GRM7	hsa:2917	glutamate metabotropic receptor 7	0.375
25	Cardiac death	H3-3B	hsa:3021	H3.3 histone B	0
25	Cardiac death	LAMTOR1	hsa:55004	late endosomal/lysosomal adaptor, MAPK and MTOR activator 1	0
25	Cardiac death	PILRA	hsa:29992	paired immunoglobin like type 2 receptor alpha	0
25	Cardiac death	PRKG2	hsa:5593	protein kinase cGMP-dependent 2	0.0571429
25	Cardiac death	PYGL	hsa:5836	glycogen phosphorylase L	0
25	Cardiac death	UBE2D1	hsa:7321	ubiquitin conjugating enzyme E2 D1	0
26	Cardiac discomfort	AK2	hsa:204	adenylate kinase 2	0
26	Cardiac discomfort	ASL	hsa:435	argininosuccinate lyase	0
26	Cardiac discomfort	CHRM1	hsa:1128	cholinergic receptor muscarinic 1	0.00671141
26	Cardiac discomfort	DRD5	hsa:1816	dopamine receptor D5	0
26	Cardiac discomfort	GABRA5	hsa:2558	gamma-aminobutyric acid type A receptor subunit alpha5	0
26	Cardiac discomfort	GABRB3	hsa:2562	gamma-aminobutyric acid type A receptor subunit beta3	0
26	Cardiac discomfort	GALT	hsa:2592	galactose-1-phosphate uridylyltransferase	0
26	Cardiac discomfort	GNPAT	hsa:8443	glyceronephosphate O-acyltransferase	0
26	Cardiac discomfort	GRM3	hsa:2913	glutamate metabotropic receptor 3	0.0526316
26	Cardiac discomfort	GRM7	hsa:2917	glutamate metabotropic receptor 7	0.0625
26	Cardiac discomfort	H3-3B	hsa:3021	H3.3 histone B	0
26	Cardiac discomfort	LAMTOR1	hsa:55004	late endosomal/lysosomal adaptor, MAPK and MTOR activator 1	0
26	Cardiac discomfort	PILRA	hsa:29992	paired immunoglobin like type 2 receptor alpha	0
26	Cardiac discomfort	PRKG2	hsa:5593	protein kinase cGMP-dependent 2	0
26	Cardiac discomfort	PYGL	hsa:5836	glycogen phosphorylase L	0
26	Cardiac discomfort	UBE2D1	hsa:7321	ubiquitin conjugating enzyme E2 D1	0
27	Cardiac failure acute	AK2	hsa:204	adenylate kinase 2	0
27	Cardiac failure acute	ASL	hsa:435	argininosuccinate lyase	0
27	Cardiac failure acute	CHRM1	hsa:1128	cholinergic receptor muscarinic 1	0
27	Cardiac failure acute	DRD5	hsa:1816	dopamine receptor D5	0
27	Cardiac failure acute	GABRA5	hsa:2558	gamma-aminobutyric acid type A receptor subunit alpha5	0
27	Cardiac failure acute	GABRB3	hsa:2562	gamma-aminobutyric acid type A receptor subunit beta3	0
27	Cardiac failure acute	GALT	hsa:2592	galactose-1-phosphate uridylyltransferase	0
27	Cardiac failure acute	GNPAT	hsa:8443	glyceronephosphate O-acyltransferase	0
27	Cardiac failure acute	GRM3	hsa:2913	glutamate metabotropic receptor 3	0
27	Cardiac failure acute	GRM7	hsa:2917	glutamate metabotropic receptor 7	0
27	Cardiac failure acute	H3-3B	hsa:3021	H3.3 histone B	0
27	Cardiac failure acute	LAMTOR1	hsa:55004	late endosomal/lysosomal adaptor, MAPK and MTOR activator 1	0
27	Cardiac failure acute	PILRA	hsa:29992	paired immunoglobin like type 2 receptor alpha	0
27	Cardiac failure acute	PRKG2	hsa:5593	protein kinase cGMP-dependent 2	0.171429
27	Cardiac failure acute	PYGL	hsa:5836	glycogen phosphorylase L	0
27	Cardiac failure acute	UBE2D1	hsa:7321	ubiquitin conjugating enzyme E2 D1	0
28	Cardiac failure right	AK2	hsa:204	adenylate kinase 2	0
28	Cardiac failure right	ASL	hsa:435	argininosuccinate lyase	0
28	Cardiac failure right	CHRM1	hsa:1128	cholinergic receptor muscarinic 1	0.362416
28	Cardiac failure right	DRD5	hsa:1816	dopamine receptor D5	0.836066
28	Cardiac failure right	GABRA5	hsa:2558	gamma-aminobutyric acid type A receptor subunit alpha5	0
28	Cardiac failure right	GABRB3	hsa:2562	gamma-aminobutyric acid type A receptor subunit beta3	0
28	Cardiac failure right	GALT	hsa:2592	galactose-1-phosphate uridylyltransferase	0
28	Cardiac failure right	GNPAT	hsa:8443	glyceronephosphate O-acyltransferase	0
28	Cardiac failure right	GRM3	hsa:2913	glutamate metabotropic receptor 3	0.368421
28	Cardiac failure right	GRM7	hsa:2917	glutamate metabotropic receptor 7	0.25
28	Cardiac failure right	H3-3B	hsa:3021	H3.3 histone B	0
28	Cardiac failure right	LAMTOR1	hsa:55004	late endosomal/lysosomal adaptor, MAPK and MTOR activator 1	0
28	Cardiac failure right	PILRA	hsa:29992	paired immunoglobin like type 2 receptor alpha	0
28	Cardiac failure right	PRKG2	hsa:5593	protein kinase cGMP-dependent 2	0.0571429
28	Cardiac failure right	PYGL	hsa:5836	glycogen phosphorylase L	0
28	Cardiac failure right	UBE2D1	hsa:7321	ubiquitin conjugating enzyme E2 D1	0
29	Cardiac fibrillation	AK2	hsa:204	adenylate kinase 2	0
29	Cardiac fibrillation	ASL	hsa:435	argininosuccinate lyase	0
29	Cardiac fibrillation	CHRM1	hsa:1128	cholinergic receptor muscarinic 1	1
29	Cardiac fibrillation	DRD5	hsa:1816	dopamine receptor D5	0.967213
29	Cardiac fibrillation	GABRA5	hsa:2558	gamma-aminobutyric acid type A receptor subunit alpha5	0
29	Cardiac fibrillation	GABRB3	hsa:2562	gamma-aminobutyric acid type A receptor subunit beta3	0
29	Cardiac fibrillation	GALT	hsa:2592	galactose-1-phosphate uridylyltransferase	0
29	Cardiac fibrillation	GNPAT	hsa:8443	glyceronephosphate O-acyltransferase	0
29	Cardiac fibrillation	GRM3	hsa:2913	glutamate metabotropic receptor 3	0.526316
29	Cardiac fibrillation	GRM7	hsa:2917	glutamate metabotropic receptor 7	0.4375
29	Cardiac fibrillation	H3-3B	hsa:3021	H3.3 histone B	0
29	Cardiac fibrillation	LAMTOR1	hsa:55004	late endosomal/lysosomal adaptor, MAPK and MTOR activator 1	0
29	Cardiac fibrillation	PILRA	hsa:29992	paired immunoglobin like type 2 receptor alpha	0
29	Cardiac fibrillation	PRKG2	hsa:5593	protein kinase cGMP-dependent 2	0.0571429
29	Cardiac fibrillation	PYGL	hsa:5836	glycogen phosphorylase L	0
29	Cardiac fibrillation	UBE2D1	hsa:7321	ubiquitin conjugating enzyme E2 D1	0
30	Cardiac flutter	AK2	hsa:204	adenylate kinase 2	0
30	Cardiac flutter	ASL	hsa:435	argininosuccinate lyase	0
30	Cardiac flutter	CHRM1	hsa:1128	cholinergic receptor muscarinic 1	0.409396
30	Cardiac flutter	DRD5	hsa:1816	dopamine receptor D5	1
30	Cardiac flutter	GABRA5	hsa:2558	gamma-aminobutyric acid type A receptor subunit alpha5	0
30	Cardiac flutter	GABRB3	hsa:2562	gamma-aminobutyric acid type A receptor subunit beta3	0
30	Cardiac flutter	GALT	hsa:2592	galactose-1-phosphate uridylyltransferase	0
30	Cardiac flutter	GNPAT	hsa:8443	glyceronephosphate O-acyltransferase	0
30	Cardiac flutter	GRM3	hsa:2913	glutamate metabotropic receptor 3	0.736842
30	Cardiac flutter	GRM7	hsa:2917	glutamate metabotropic receptor 7	0.6875
30	Cardiac flutter	H3-3B	hsa:3021	H3.3 histone B	0
30	Cardiac flutter	LAMTOR1	hsa:55004	late endosomal/lysosomal adaptor, MAPK and MTOR activator 1	0
30	Cardiac flutter	PILRA	hsa:29992	paired immunoglobin like type 2 receptor alpha	0
30	Cardiac flutter	PRKG2	hsa:5593	protein kinase cGMP-dependent 2	0.0857143
30	Cardiac flutter	PYGL	hsa:5836	glycogen phosphorylase L	0
30	Cardiac flutter	UBE2D1	hsa:7321	ubiquitin conjugating enzyme E2 D1	0
31	Cardiac hypertrophy	AK2	hsa:204	adenylate kinase 2	0
31	Cardiac hypertrophy	ASL	hsa:435	argininosuccinate lyase	0
31	Cardiac hypertrophy	CHRM1	hsa:1128	cholinergic receptor muscarinic 1	0.114094
31	Cardiac hypertrophy	DRD5	hsa:1816	dopamine receptor D5	0.819672
31	Cardiac hypertrophy	GABRA5	hsa:2558	gamma-aminobutyric acid type A receptor subunit alpha5	0
31	Cardiac hypertrophy	GABRB3	hsa:2562	gamma-aminobutyric acid type A receptor subunit beta3	0
31	Cardiac hypertrophy	GALT	hsa:2592	galactose-1-phosphate uridylyltransferase	0
31	Cardiac hypertrophy	GNPAT	hsa:8443	glyceronephosphate O-acyltransferase	0
31	Cardiac hypertrophy	GRM3	hsa:2913	glutamate metabotropic receptor 3	0.157895
31	Cardiac hypertrophy	GRM7	hsa:2917	glutamate metabotropic receptor 7	0.1875
31	Cardiac hypertrophy	H3-3B	hsa:3021	H3.3 histone B	0
31	Cardiac hypertrophy	LAMTOR1	hsa:55004	late endosomal/lysosomal adaptor, MAPK and MTOR activator 1	0
31	Cardiac hypertrophy	PILRA	hsa:29992	paired immunoglobin like type 2 receptor alpha	0
31	Cardiac hypertrophy	PRKG2	hsa:5593	protein kinase cGMP-dependent 2	0
31	Cardiac hypertrophy	PYGL	hsa:5836	glycogen phosphorylase L	0
31	Cardiac hypertrophy	UBE2D1	hsa:7321	ubiquitin conjugating enzyme E2 D1	0
32	Cardiac murmur	AK2	hsa:204	adenylate kinase 2	0
32	Cardiac murmur	ASL	hsa:435	argininosuccinate lyase	0
32	Cardiac murmur	CHRM1	hsa:1128	cholinergic receptor muscarinic 1	0.986577
32	Cardiac murmur	DRD5	hsa:1816	dopamine receptor D5	1
32	Cardiac murmur	GABRA5	hsa:2558	gamma-aminobutyric acid type A receptor subunit alpha5	0
32	Cardiac murmur	GABRB3	hsa:2562	gamma-aminobutyric acid type A receptor subunit beta3	0
32	Cardiac murmur	GALT	hsa:2592	galactose-1-phosphate uridylyltransferase	0
32	Cardiac murmur	GNPAT	hsa:8443	glyceronephosphate O-acyltransferase	0
32	Cardiac murmur	GRM3	hsa:2913	glutamate metabotropic receptor 3	0.684211
32	Cardiac murmur	GRM7	hsa:2917	glutamate metabotropic receptor 7	0.625
32	Cardiac murmur	H3-3B	hsa:3021	H3.3 histone B	0
32	Cardiac murmur	LAMTOR1	hsa:55004	late endosomal/lysosomal adaptor, MAPK and MTOR activator 1	0
32	Cardiac murmur	PILRA	hsa:29992	paired immunoglobin like type 2 receptor alpha	0
32	Cardiac murmur	PRKG2	hsa:5593	protein kinase cGMP-dependent 2	0.0571429
32	Cardiac murmur	PYGL	hsa:5836	glycogen phosphorylase L	0
32	Cardiac murmur	UBE2D1	hsa:7321	ubiquitin conjugating enzyme E2 D1	0
33	Cardiac output decreased	AK2	hsa:204	adenylate kinase 2	0
33	Cardiac output decreased	ASL	hsa:435	argininosuccinate lyase	0
33	Cardiac output decreased	CHRM1	hsa:1128	cholinergic receptor muscarinic 1	1
33	Cardiac output decreased	DRD5	hsa:1816	dopamine receptor D5	1
33	Cardiac output decreased	GABRA5	hsa:2558	gamma-aminobutyric acid type A receptor subunit alpha5	0
33	Cardiac output decreased	GABRB3	hsa:2562	gamma-aminobutyric acid type A receptor subunit beta3	0
33	Cardiac output decreased	GALT	hsa:2592	galactose-1-phosphate uridylyltransferase	0
33	Cardiac output decreased	GNPAT	hsa:8443	glyceronephosphate O-acyltransferase	0
33	Cardiac output decreased	GRM3	hsa:2913	glutamate metabotropic receptor 3	1
33	Cardiac output decreased	GRM7	hsa:2917	glutamate metabotropic receptor 7	1
33	Cardiac output decreased	H3-3B	hsa:3021	H3.3 histone B	0
33	Cardiac output decreased	LAMTOR1	hsa:55004	late endosomal/lysosomal adaptor, MAPK and MTOR activator 1	0
33	Cardiac output decreased	PILRA	hsa:29992	paired immunoglobin like type 2 receptor alpha	0
33	Cardiac output decreased	PRKG2	hsa:5593	protein kinase cGMP-dependent 2	0.0571429
33	Cardiac output decreased	PYGL	hsa:5836	glycogen phosphorylase L	0
33	Cardiac output decreased	UBE2D1	hsa:7321	ubiquitin conjugating enzyme E2 D1	0
34	Cardiac pain	AK2	hsa:204	adenylate kinase 2	0
34	Cardiac pain	ASL	hsa:435	argininosuccinate lyase	0
34	Cardiac pain	CHRM1	hsa:1128	cholinergic receptor muscarinic 1	0.33557
34	Cardiac pain	DRD5	hsa:1816	dopamine receptor D5	0.819672
34	Cardiac pain	GABRA5	hsa:2558	gamma-aminobutyric acid type A receptor subunit alpha5	0
34	Cardiac pain	GABRB3	hsa:2562	gamma-aminobutyric acid type A receptor subunit beta3	0
34	Cardiac pain	GALT	hsa:2592	galactose-1-phosphate uridylyltransferase	0
34	Cardiac pain	GNPAT	hsa:8443	glyceronephosphate O-acyltransferase	0
34	Cardiac pain	GRM3	hsa:2913	glutamate metabotropic receptor 3	0.368421
34	Cardiac pain	GRM7	hsa:2917	glutamate metabotropic receptor 7	0.25
34	Cardiac pain	H3-3B	hsa:3021	H3.3 histone B	0
34	Cardiac pain	LAMTOR1	hsa:55004	late endosomal/lysosomal adaptor, MAPK and MTOR activator 1	0
34	Cardiac pain	PILRA	hsa:29992	paired immunoglobin like type 2 receptor alpha	0
34	Cardiac pain	PRKG2	hsa:5593	protein kinase cGMP-dependent 2	0
34	Cardiac pain	PYGL	hsa:5836	glycogen phosphorylase L	0
34	Cardiac pain	UBE2D1	hsa:7321	ubiquitin conjugating enzyme E2 D1	0
35	Cardiac tamponade	AK2	hsa:204	adenylate kinase 2	0
35	Cardiac tamponade	ASL	hsa:435	argininosuccinate lyase	0
35	Cardiac tamponade	CHRM1	hsa:1128	cholinergic receptor muscarinic 1	0.0402685
35	Cardiac tamponade	DRD5	hsa:1816	dopamine receptor D5	0
35	Cardiac tamponade	GABRA5	hsa:2558	gamma-aminobutyric acid type A receptor subunit alpha5	0
35	Cardiac tamponade	GABRB3	hsa:2562	gamma-aminobutyric acid type A receptor subunit beta3	0
35	Cardiac tamponade	GALT	hsa:2592	galactose-1-phosphate uridylyltransferase	0
35	Cardiac tamponade	GNPAT	hsa:8443	glyceronephosphate O-acyltransferase	0
35	Cardiac tamponade	GRM3	hsa:2913	glutamate metabotropic receptor 3	0.0526316
35	Cardiac tamponade	GRM7	hsa:2917	glutamate metabotropic receptor 7	0.0625
35	Cardiac tamponade	H3-3B	hsa:3021	H3.3 histone B	0
35	Cardiac tamponade	LAMTOR1	hsa:55004	late endosomal/lysosomal adaptor, MAPK and MTOR activator 1	0
35	Cardiac tamponade	PILRA	hsa:29992	paired immunoglobin like type 2 receptor alpha	0
35	Cardiac tamponade	PRKG2	hsa:5593	protein kinase cGMP-dependent 2	0
35	Cardiac tamponade	PYGL	hsa:5836	glycogen phosphorylase L	0
35	Cardiac tamponade	UBE2D1	hsa:7321	ubiquitin conjugating enzyme E2 D1	0
36	Cardiac valve disease	AK2	hsa:204	adenylate kinase 2	0
36	Cardiac valve disease	ASL	hsa:435	argininosuccinate lyase	0
36	Cardiac valve disease	CHRM1	hsa:1128	cholinergic receptor muscarinic 1	0.355705
36	Cardiac valve disease	DRD5	hsa:1816	dopamine receptor D5	0.42623
36	Cardiac valve disease	GABRA5	hsa:2558	gamma-aminobutyric acid type A receptor subunit alpha5	0
36	Cardiac valve disease	GABRB3	hsa:2562	gamma-aminobutyric acid type A receptor subunit beta3	0
36	Cardiac valve disease	GALT	hsa:2592	galactose-1-phosphate uridylyltransferase	0
36	Cardiac valve disease	GNPAT	hsa:8443	glyceronephosphate O-acyltransferase	0
36	Cardiac valve disease	GRM3	hsa:2913	glutamate metabotropic receptor 3	0.263158
36	Cardiac valve disease	GRM7	hsa:2917	glutamate metabotropic receptor 7	0.3125
36	Cardiac valve disease	H3-3B	hsa:3021	H3.3 histone B	0
36	Cardiac valve disease	LAMTOR1	hsa:55004	late endosomal/lysosomal adaptor, MAPK and MTOR activator 1	0
36	Cardiac valve disease	PILRA	hsa:29992	paired immunoglobin like type 2 receptor alpha	0
36	Cardiac valve disease	PRKG2	hsa:5593	protein kinase cGMP-dependent 2	0.0857143
36	Cardiac valve disease	PYGL	hsa:5836	glycogen phosphorylase L	0
36	Cardiac valve disease	UBE2D1	hsa:7321	ubiquitin conjugating enzyme E2 D1	0
37	Cholestasis intrahepatic	AK2	hsa:204	adenylate kinase 2	0
37	Cholestasis intrahepatic	ASL	hsa:435	argininosuccinate lyase	0
37	Cholestasis intrahepatic	CHRM1	hsa:1128	cholinergic receptor muscarinic 1	0.33557
37	Cholestasis intrahepatic	DRD5	hsa:1816	dopamine receptor D5	0.967213
37	Cholestasis intrahepatic	GABRA5	hsa:2558	gamma-aminobutyric acid type A receptor subunit alpha5	0
37	Cholestasis intrahepatic	GABRB3	hsa:2562	gamma-aminobutyric acid type A receptor subunit beta3	0
37	Cholestasis intrahepatic	GALT	hsa:2592	galactose-1-phosphate uridylyltransferase	0
37	Cholestasis intrahepatic	GNPAT	hsa:8443	glyceronephosphate O-acyltransferase	0
37	Cholestasis intrahepatic	GRM3	hsa:2913	glutamate metabotropic receptor 3	0.421053
37	Cholestasis intrahepatic	GRM7	hsa:2917	glutamate metabotropic receptor 7	0.3125
37	Cholestasis intrahepatic	H3-3B	hsa:3021	H3.3 histone B	0
37	Cholestasis intrahepatic	LAMTOR1	hsa:55004	late endosomal/lysosomal adaptor, MAPK and MTOR activator 1	0
37	Cholestasis intrahepatic	PILRA	hsa:29992	paired immunoglobin like type 2 receptor alpha	0
37	Cholestasis intrahepatic	PRKG2	hsa:5593	protein kinase cGMP-dependent 2	0.0285714
37	Cholestasis intrahepatic	PYGL	hsa:5836	glycogen phosphorylase L	0
37	Cholestasis intrahepatic	UBE2D1	hsa:7321	ubiquitin conjugating enzyme E2 D1	0
38	Cholestatic liver disease	AK2	hsa:204	adenylate kinase 2	0
38	Cholestatic liver disease	ASL	hsa:435	argininosuccinate lyase	0
38	Cholestatic liver disease	CHRM1	hsa:1128	cholinergic receptor muscarinic 1	0.033557
38	Cholestatic liver disease	DRD5	hsa:1816	dopamine receptor D5	0.0327869
38	Cholestatic liver disease	GABRA5	hsa:2558	gamma-aminobutyric acid type A receptor subunit alpha5	0
38	Cholestatic liver disease	GABRB3	hsa:2562	gamma-aminobutyric acid type A receptor subunit beta3	0
38	Cholestatic liver disease	GALT	hsa:2592	galactose-1-phosphate uridylyltransferase	0
38	Cholestatic liver disease	GNPAT	hsa:8443	glyceronephosphate O-acyltransferase	0
38	Cholestatic liver disease	GRM3	hsa:2913	glutamate metabotropic receptor 3	0
38	Cholestatic liver disease	GRM7	hsa:2917	glutamate metabotropic receptor 7	0
38	Cholestatic liver disease	H3-3B	hsa:3021	H3.3 histone B	0
38	Cholestatic liver disease	LAMTOR1	hsa:55004	late endosomal/lysosomal adaptor, MAPK and MTOR activator 1	0
38	Cholestatic liver disease	PILRA	hsa:29992	paired immunoglobin like type 2 receptor alpha	0
38	Cholestatic liver disease	PRKG2	hsa:5593	protein kinase cGMP-dependent 2	0.0857143
38	Cholestatic liver disease	PYGL	hsa:5836	glycogen phosphorylase L	0
38	Cholestatic liver disease	UBE2D1	hsa:7321	ubiquitin conjugating enzyme E2 D1	0
39	Cholestatic liver injury	AK2	hsa:204	adenylate kinase 2	0
39	Cholestatic liver injury	ASL	hsa:435	argininosuccinate lyase	0
39	Cholestatic liver injury	CHRM1	hsa:1128	cholinergic receptor muscarinic 1	0.033557
39	Cholestatic liver injury	DRD5	hsa:1816	dopamine receptor D5	0.0327869
39	Cholestatic liver injury	GABRA5	hsa:2558	gamma-aminobutyric acid type A receptor subunit alpha5	0
39	Cholestatic liver injury	GABRB3	hsa:2562	gamma-aminobutyric acid type A receptor subunit beta3	0
39	Cholestatic liver injury	GALT	hsa:2592	galactose-1-phosphate uridylyltransferase	0
39	Cholestatic liver injury	GNPAT	hsa:8443	glyceronephosphate O-acyltransferase	0
39	Cholestatic liver injury	GRM3	hsa:2913	glutamate metabotropic receptor 3	0
39	Cholestatic liver injury	GRM7	hsa:2917	glutamate metabotropic receptor 7	0
39	Cholestatic liver injury	H3-3B	hsa:3021	H3.3 histone B	0
39	Cholestatic liver injury	LAMTOR1	hsa:55004	late endosomal/lysosomal adaptor, MAPK and MTOR activator 1	0
39	Cholestatic liver injury	PILRA	hsa:29992	paired immunoglobin like type 2 receptor alpha	0
39	Cholestatic liver injury	PRKG2	hsa:5593	protein kinase cGMP-dependent 2	0.0857143
39	Cholestatic liver injury	PYGL	hsa:5836	glycogen phosphorylase L	0
39	Cholestatic liver injury	UBE2D1	hsa:7321	ubiquitin conjugating enzyme E2 D1	0
40	Chronic hepatitis	AK2	hsa:204	adenylate kinase 2	0
40	Chronic hepatitis	ASL	hsa:435	argininosuccinate lyase	0
40	Chronic hepatitis	CHRM1	hsa:1128	cholinergic receptor muscarinic 1	0.348993
40	Chronic hepatitis	DRD5	hsa:1816	dopamine receptor D5	0
40	Chronic hepatitis	GABRA5	hsa:2558	gamma-aminobutyric acid type A receptor subunit alpha5	0
40	Chronic hepatitis	GABRB3	hsa:2562	gamma-aminobutyric acid type A receptor subunit beta3	0
40	Chronic hepatitis	GALT	hsa:2592	galactose-1-phosphate uridylyltransferase	0
40	Chronic hepatitis	GNPAT	hsa:8443	glyceronephosphate O-acyltransferase	0
40	Chronic hepatitis	GRM3	hsa:2913	glutamate metabotropic receptor 3	0.368421
40	Chronic hepatitis	GRM7	hsa:2917	glutamate metabotropic receptor 7	0.25
40	Chronic hepatitis	H3-3B	hsa:3021	H3.3 histone B	0
40	Chronic hepatitis	LAMTOR1	hsa:55004	late endosomal/lysosomal adaptor, MAPK and MTOR activator 1	0
40	Chronic hepatitis	PILRA	hsa:29992	paired immunoglobin like type 2 receptor alpha	0
40	Chronic hepatitis	PRKG2	hsa:5593	protein kinase cGMP-dependent 2	0
40	Chronic hepatitis	PYGL	hsa:5836	glycogen phosphorylase L	0
40	Chronic hepatitis	UBE2D1	hsa:7321	ubiquitin conjugating enzyme E2 D1	0
41	Chronic liver disease	AK2	hsa:204	adenylate kinase 2	0
41	Chronic liver disease	ASL	hsa:435	argininosuccinate lyase	0
41	Chronic liver disease	CHRM1	hsa:1128	cholinergic receptor muscarinic 1	0.0134228
41	Chronic liver disease	DRD5	hsa:1816	dopamine receptor D5	0.0655738
41	Chronic liver disease	GABRA5	hsa:2558	gamma-aminobutyric acid type A receptor subunit alpha5	0
41	Chronic liver disease	GABRB3	hsa:2562	gamma-aminobutyric acid type A receptor subunit beta3	0
41	Chronic liver disease	GALT	hsa:2592	galactose-1-phosphate uridylyltransferase	0
41	Chronic liver disease	GNPAT	hsa:8443	glyceronephosphate O-acyltransferase	0
41	Chronic liver disease	GRM3	hsa:2913	glutamate metabotropic receptor 3	0
41	Chronic liver disease	GRM7	hsa:2917	glutamate metabotropic receptor 7	0
41	Chronic liver disease	H3-3B	hsa:3021	H3.3 histone B	0
41	Chronic liver disease	LAMTOR1	hsa:55004	late endosomal/lysosomal adaptor, MAPK and MTOR activator 1	0
41	Chronic liver disease	PILRA	hsa:29992	paired immunoglobin like type 2 receptor alpha	0
41	Chronic liver disease	PRKG2	hsa:5593	protein kinase cGMP-dependent 2	0.0285714
41	Chronic liver disease	PYGL	hsa:5836	glycogen phosphorylase L	0
41	Chronic liver disease	UBE2D1	hsa:7321	ubiquitin conjugating enzyme E2 D1	0
42	Chronic renal insufficiency	AK2	hsa:204	adenylate kinase 2	0
42	Chronic renal insufficiency	ASL	hsa:435	argininosuccinate lyase	0
42	Chronic renal insufficiency	CHRM1	hsa:1128	cholinergic receptor muscarinic 1	0.0201342
42	Chronic renal insufficiency	DRD5	hsa:1816	dopamine receptor D5	0.0163934
42	Chronic renal insufficiency	GABRA5	hsa:2558	gamma-aminobutyric acid type A receptor subunit alpha5	0
42	Chronic renal insufficiency	GABRB3	hsa:2562	gamma-aminobutyric acid type A receptor subunit beta3	0
42	Chronic renal insufficiency	GALT	hsa:2592	galactose-1-phosphate uridylyltransferase	0
42	Chronic renal insufficiency	GNPAT	hsa:8443	glyceronephosphate O-acyltransferase	0
42	Chronic renal insufficiency	GRM3	hsa:2913	glutamate metabotropic receptor 3	0.631579
42	Chronic renal insufficiency	GRM7	hsa:2917	glutamate metabotropic receptor 7	0.75
42	Chronic renal insufficiency	H3-3B	hsa:3021	H3.3 histone B	0
42	Chronic renal insufficiency	LAMTOR1	hsa:55004	late endosomal/lysosomal adaptor, MAPK and MTOR activator 1	0
42	Chronic renal insufficiency	PILRA	hsa:29992	paired immunoglobin like type 2 receptor alpha	0
42	Chronic renal insufficiency	PRKG2	hsa:5593	protein kinase cGMP-dependent 2	0.114286
42	Chronic renal insufficiency	PYGL	hsa:5836	glycogen phosphorylase L	0
42	Chronic renal insufficiency	UBE2D1	hsa:7321	ubiquitin conjugating enzyme E2 D1	0
43	Clotting	AK2	hsa:204	adenylate kinase 2	0
43	Clotting	ASL	hsa:435	argininosuccinate lyase	0
43	Clotting	CHRM1	hsa:1128	cholinergic receptor muscarinic 1	0.308725
43	Clotting	DRD5	hsa:1816	dopamine receptor D5	0.459016
43	Clotting	GABRA5	hsa:2558	gamma-aminobutyric acid type A receptor subunit alpha5	0
43	Clotting	GABRB3	hsa:2562	gamma-aminobutyric acid type A receptor subunit beta3	0
43	Clotting	GALT	hsa:2592	galactose-1-phosphate uridylyltransferase	0
43	Clotting	GNPAT	hsa:8443	glyceronephosphate O-acyltransferase	0
43	Clotting	GRM3	hsa:2913	glutamate metabotropic receptor 3	0.315789
43	Clotting	GRM7	hsa:2917	glutamate metabotropic receptor 7	0.1875
43	Clotting	H3-3B	hsa:3021	H3.3 histone B	0
43	Clotting	LAMTOR1	hsa:55004	late endosomal/lysosomal adaptor, MAPK and MTOR activator 1	0
43	Clotting	PILRA	hsa:29992	paired immunoglobin like type 2 receptor alpha	0
43	Clotting	PRKG2	hsa:5593	protein kinase cGMP-dependent 2	0
43	Clotting	PYGL	hsa:5836	glycogen phosphorylase L	0
43	Clotting	UBE2D1	hsa:7321	ubiquitin conjugating enzyme E2 D1	0
44	Colorectal cancer	AK2	hsa:204	adenylate kinase 2	0
44	Colorectal cancer	ASL	hsa:435	argininosuccinate lyase	0
44	Colorectal cancer	CHRM1	hsa:1128	cholinergic receptor muscarinic 1	0.38255
44	Colorectal cancer	DRD5	hsa:1816	dopamine receptor D5	0.983607
44	Colorectal cancer	GABRA5	hsa:2558	gamma-aminobutyric acid type A receptor subunit alpha5	0
44	Colorectal cancer	GABRB3	hsa:2562	gamma-aminobutyric acid type A receptor subunit beta3	0
44	Colorectal cancer	GALT	hsa:2592	galactose-1-phosphate uridylyltransferase	0
44	Colorectal cancer	GNPAT	hsa:8443	glyceronephosphate O-acyltransferase	0
44	Colorectal cancer	GRM3	hsa:2913	glutamate metabotropic receptor 3	0.526316
44	Colorectal cancer	GRM7	hsa:2917	glutamate metabotropic receptor 7	0.4375
44	Colorectal cancer	H3-3B	hsa:3021	H3.3 histone B	0
44	Colorectal cancer	LAMTOR1	hsa:55004	late endosomal/lysosomal adaptor, MAPK and MTOR activator 1	0
44	Colorectal cancer	PILRA	hsa:29992	paired immunoglobin like type 2 receptor alpha	0
44	Colorectal cancer	PRKG2	hsa:5593	protein kinase cGMP-dependent 2	0.0857143
44	Colorectal cancer	PYGL	hsa:5836	glycogen phosphorylase L	0
44	Colorectal cancer	UBE2D1	hsa:7321	ubiquitin conjugating enzyme E2 D1	0
45	Colorectal cancer metastatic	AK2	hsa:204	adenylate kinase 2	0
45	Colorectal cancer metastatic	ASL	hsa:435	argininosuccinate lyase	0
45	Colorectal cancer metastatic	CHRM1	hsa:1128	cholinergic receptor muscarinic 1	0
45	Colorectal cancer metastatic	DRD5	hsa:1816	dopamine receptor D5	0
45	Colorectal cancer metastatic	GABRA5	hsa:2558	gamma-aminobutyric acid type A receptor subunit alpha5	0
45	Colorectal cancer metastatic	GABRB3	hsa:2562	gamma-aminobutyric acid type A receptor subunit beta3	0
45	Colorectal cancer metastatic	GALT	hsa:2592	galactose-1-phosphate uridylyltransferase	0
45	Colorectal cancer metastatic	GNPAT	hsa:8443	glyceronephosphate O-acyltransferase	0
45	Colorectal cancer metastatic	GRM3	hsa:2913	glutamate metabotropic receptor 3	0
45	Colorectal cancer metastatic	GRM7	hsa:2917	glutamate metabotropic receptor 7	0
45	Colorectal cancer metastatic	H3-3B	hsa:3021	H3.3 histone B	0
45	Colorectal cancer metastatic	LAMTOR1	hsa:55004	late endosomal/lysosomal adaptor, MAPK and MTOR activator 1	0
45	Colorectal cancer metastatic	PILRA	hsa:29992	paired immunoglobin like type 2 receptor alpha	0
45	Colorectal cancer metastatic	PRKG2	hsa:5593	protein kinase cGMP-dependent 2	0
45	Colorectal cancer metastatic	PYGL	hsa:5836	glycogen phosphorylase L	0
45	Colorectal cancer metastatic	UBE2D1	hsa:7321	ubiquitin conjugating enzyme E2 D1	0
46	Coma hepatic	AK2	hsa:204	adenylate kinase 2	0
46	Coma hepatic	ASL	hsa:435	argininosuccinate lyase	0
46	Coma hepatic	CHRM1	hsa:1128	cholinergic receptor muscarinic 1	0
46	Coma hepatic	DRD5	hsa:1816	dopamine receptor D5	0
46	Coma hepatic	GABRA5	hsa:2558	gamma-aminobutyric acid type A receptor subunit alpha5	0
46	Coma hepatic	GABRB3	hsa:2562	gamma-aminobutyric acid type A receptor subunit beta3	0
46	Coma hepatic	GALT	hsa:2592	galactose-1-phosphate uridylyltransferase	0
46	Coma hepatic	GNPAT	hsa:8443	glyceronephosphate O-acyltransferase	0
46	Coma hepatic	GRM3	hsa:2913	glutamate metabotropic receptor 3	0
46	Coma hepatic	GRM7	hsa:2917	glutamate metabotropic receptor 7	0
46	Coma hepatic	H3-3B	hsa:3021	H3.3 histone B	0
46	Coma hepatic	LAMTOR1	hsa:55004	late endosomal/lysosomal adaptor, MAPK and MTOR activator 1	0
46	Coma hepatic	PILRA	hsa:29992	paired immunoglobin like type 2 receptor alpha	0
46	Coma hepatic	PRKG2	hsa:5593	protein kinase cGMP-dependent 2	0
46	Coma hepatic	PYGL	hsa:5836	glycogen phosphorylase L	0
46	Coma hepatic	UBE2D1	hsa:7321	ubiquitin conjugating enzyme E2 D1	0
47	Completed suicide	AK2	hsa:204	adenylate kinase 2	0
47	Completed suicide	ASL	hsa:435	argininosuccinate lyase	0
47	Completed suicide	CHRM1	hsa:1128	cholinergic receptor muscarinic 1	1
47	Completed suicide	DRD5	hsa:1816	dopamine receptor D5	1
47	Completed suicide	GABRA5	hsa:2558	gamma-aminobutyric acid type A receptor subunit alpha5	0
47	Completed suicide	GABRB3	hsa:2562	gamma-aminobutyric acid type A receptor subunit beta3	0
47	Completed suicide	GALT	hsa:2592	galactose-1-phosphate uridylyltransferase	0
47	Completed suicide	GNPAT	hsa:8443	glyceronephosphate O-acyltransferase	0
47	Completed suicide	GRM3	hsa:2913	glutamate metabotropic receptor 3	0.526316
47	Completed suicide	GRM7	hsa:2917	glutamate metabotropic receptor 7	0.4375
47	Completed suicide	H3-3B	hsa:3021	H3.3 histone B	0
47	Completed suicide	LAMTOR1	hsa:55004	late endosomal/lysosomal adaptor, MAPK and MTOR activator 1	0
47	Completed suicide	PILRA	hsa:29992	paired immunoglobin like type 2 receptor alpha	0
47	Completed suicide	PRKG2	hsa:5593	protein kinase cGMP-dependent 2	0.0571429
47	Completed suicide	PYGL	hsa:5836	glycogen phosphorylase L	0
47	Completed suicide	UBE2D1	hsa:7321	ubiquitin conjugating enzyme E2 D1	0
48	Congenital anomaly	AK2	hsa:204	adenylate kinase 2	0
48	Congenital anomaly	ASL	hsa:435	argininosuccinate lyase	0
48	Congenital anomaly	CHRM1	hsa:1128	cholinergic receptor muscarinic 1	0.234899
48	Congenital anomaly	DRD5	hsa:1816	dopamine receptor D5	0.491803
48	Congenital anomaly	GABRA5	hsa:2558	gamma-aminobutyric acid type A receptor subunit alpha5	0
48	Congenital anomaly	GABRB3	hsa:2562	gamma-aminobutyric acid type A receptor subunit beta3	0
48	Congenital anomaly	GALT	hsa:2592	galactose-1-phosphate uridylyltransferase	0
48	Congenital anomaly	GNPAT	hsa:8443	glyceronephosphate O-acyltransferase	0
48	Congenital anomaly	GRM3	hsa:2913	glutamate metabotropic receptor 3	0.210526
48	Congenital anomaly	GRM7	hsa:2917	glutamate metabotropic receptor 7	0.0625
48	Congenital anomaly	H3-3B	hsa:3021	H3.3 histone B	0
48	Congenital anomaly	LAMTOR1	hsa:55004	late endosomal/lysosomal adaptor, MAPK and MTOR activator 1	0
48	Congenital anomaly	PILRA	hsa:29992	paired immunoglobin like type 2 receptor alpha	0
48	Congenital anomaly	PRKG2	hsa:5593	protein kinase cGMP-dependent 2	0
48	Congenital anomaly	PYGL	hsa:5836	glycogen phosphorylase L	0
48	Congenital anomaly	UBE2D1	hsa:7321	ubiquitin conjugating enzyme E2 D1	0.333333
49	Congenital renal cyst	AK2	hsa:204	adenylate kinase 2	0
49	Congenital renal cyst	ASL	hsa:435	argininosuccinate lyase	0
49	Congenital renal cyst	CHRM1	hsa:1128	cholinergic receptor muscarinic 1	0
49	Congenital renal cyst	DRD5	hsa:1816	dopamine receptor D5	0
49	Congenital renal cyst	GABRA5	hsa:2558	gamma-aminobutyric acid type A receptor subunit alpha5	0
49	Congenital renal cyst	GABRB3	hsa:2562	gamma-aminobutyric acid type A receptor subunit beta3	0
49	Congenital renal cyst	GALT	hsa:2592	galactose-1-phosphate uridylyltransferase	0
49	Congenital renal cyst	GNPAT	hsa:8443	glyceronephosphate O-acyltransferase	0
49	Congenital renal cyst	GRM3	hsa:2913	glutamate metabotropic receptor 3	0
49	Congenital renal cyst	GRM7	hsa:2917	glutamate metabotropic receptor 7	0
49	Congenital renal cyst	H3-3B	hsa:3021	H3.3 histone B	0
49	Congenital renal cyst	LAMTOR1	hsa:55004	late endosomal/lysosomal adaptor, MAPK and MTOR activator 1	0
49	Congenital renal cyst	PILRA	hsa:29992	paired immunoglobin like type 2 receptor alpha	0
49	Congenital renal cyst	PRKG2	hsa:5593	protein kinase cGMP-dependent 2	0
49	Congenital renal cyst	PYGL	hsa:5836	glycogen phosphorylase L	0
49	Congenital renal cyst	UBE2D1	hsa:7321	ubiquitin conjugating enzyme E2 D1	0
50	Coronary heart disease	AK2	hsa:204	adenylate kinase 2	0
50	Coronary heart disease	ASL	hsa:435	argininosuccinate lyase	0
50	Coronary heart disease	CHRM1	hsa:1128	cholinergic receptor muscarinic 1	0
50	Coronary heart disease	DRD5	hsa:1816	dopamine receptor D5	0
50	Coronary heart disease	GABRA5	hsa:2558	gamma-aminobutyric acid type A receptor subunit alpha5	0
50	Coronary heart disease	GABRB3	hsa:2562	gamma-aminobutyric acid type A receptor subunit beta3	0
50	Coronary heart disease	GALT	hsa:2592	galactose-1-phosphate uridylyltransferase	0
50	Coronary heart disease	GNPAT	hsa:8443	glyceronephosphate O-acyltransferase	0
50	Coronary heart disease	GRM3	hsa:2913	glutamate metabotropic receptor 3	0
50	Coronary heart disease	GRM7	hsa:2917	glutamate metabotropic receptor 7	0
50	Coronary heart disease	H3-3B	hsa:3021	H3.3 histone B	0
50	Coronary heart disease	LAMTOR1	hsa:55004	late endosomal/lysosomal adaptor, MAPK and MTOR activator 1	0
50	Coronary heart disease	PILRA	hsa:29992	paired immunoglobin like type 2 receptor alpha	0
50	Coronary heart disease	PRKG2	hsa:5593	protein kinase cGMP-dependent 2	0
50	Coronary heart disease	PYGL	hsa:5836	glycogen phosphorylase L	0
50	Coronary heart disease	UBE2D1	hsa:7321	ubiquitin conjugating enzyme E2 D1	0
51	Creatinine renal clearance decreased	AK2	hsa:204	adenylate kinase 2	0
51	Creatinine renal clearance decreased	ASL	hsa:435	argininosuccinate lyase	0
51	Creatinine renal clearance decreased	CHRM1	hsa:1128	cholinergic receptor muscarinic 1	0
51	Creatinine renal clearance decreased	DRD5	hsa:1816	dopamine receptor D5	0
51	Creatinine renal clearance decreased	GABRA5	hsa:2558	gamma-aminobutyric acid type A receptor subunit alpha5	0
51	Creatinine renal clearance decreased	GABRB3	hsa:2562	gamma-aminobutyric acid type A receptor subunit beta3	0
51	Creatinine renal clearance decreased	GALT	hsa:2592	galactose-1-phosphate uridylyltransferase	0
51	Creatinine renal clearance decreased	GNPAT	hsa:8443	glyceronephosphate O-acyltransferase	0
51	Creatinine renal clearance decreased	GRM3	hsa:2913	glutamate metabotropic receptor 3	0
51	Creatinine renal clearance decreased	GRM7	hsa:2917	glutamate metabotropic receptor 7	0
51	Creatinine renal clearance decreased	H3-3B	hsa:3021	H3.3 histone B	0
51	Creatinine renal clearance decreased	LAMTOR1	hsa:55004	late endosomal/lysosomal adaptor, MAPK and MTOR activator 1	0
51	Creatinine renal clearance decreased	PILRA	hsa:29992	paired immunoglobin like type 2 receptor alpha	0
51	Creatinine renal clearance decreased	PRKG2	hsa:5593	protein kinase cGMP-dependent 2	0
51	Creatinine renal clearance decreased	PYGL	hsa:5836	glycogen phosphorylase L	0
51	Creatinine renal clearance decreased	UBE2D1	hsa:7321	ubiquitin conjugating enzyme E2 D1	0.333333
52	Cytolytic hepatitis	AK2	hsa:204	adenylate kinase 2	0
52	Cytolytic hepatitis	ASL	hsa:435	argininosuccinate lyase	0
52	Cytolytic hepatitis	CHRM1	hsa:1128	cholinergic receptor muscarinic 1	0.234899
52	Cytolytic hepatitis	DRD5	hsa:1816	dopamine receptor D5	0
52	Cytolytic hepatitis	GABRA5	hsa:2558	gamma-aminobutyric acid type A receptor subunit alpha5	0
52	Cytolytic hepatitis	GABRB3	hsa:2562	gamma-aminobutyric acid type A receptor subunit beta3	0
52	Cytolytic hepatitis	GALT	hsa:2592	galactose-1-phosphate uridylyltransferase	0
52	Cytolytic hepatitis	GNPAT	hsa:8443	glyceronephosphate O-acyltransferase	0
52	Cytolytic hepatitis	GRM3	hsa:2913	glutamate metabotropic receptor 3	0
52	Cytolytic hepatitis	GRM7	hsa:2917	glutamate metabotropic receptor 7	0
52	Cytolytic hepatitis	H3-3B	hsa:3021	H3.3 histone B	0
52	Cytolytic hepatitis	LAMTOR1	hsa:55004	late endosomal/lysosomal adaptor, MAPK and MTOR activator 1	0
52	Cytolytic hepatitis	PILRA	hsa:29992	paired immunoglobin like type 2 receptor alpha	0
52	Cytolytic hepatitis	PRKG2	hsa:5593	protein kinase cGMP-dependent 2	0
52	Cytolytic hepatitis	PYGL	hsa:5836	glycogen phosphorylase L	0
52	Cytolytic hepatitis	UBE2D1	hsa:7321	ubiquitin conjugating enzyme E2 D1	0
53	Death	AK2	hsa:204	adenylate kinase 2	0
53	Death	ASL	hsa:435	argininosuccinate lyase	0
53	Death	CHRM1	hsa:1128	cholinergic receptor muscarinic 1	0
53	Death	DRD5	hsa:1816	dopamine receptor D5	0
53	Death	GABRA5	hsa:2558	gamma-aminobutyric acid type A receptor subunit alpha5	0
53	Death	GABRB3	hsa:2562	gamma-aminobutyric acid type A receptor subunit beta3	0
53	Death	GALT	hsa:2592	galactose-1-phosphate uridylyltransferase	0
53	Death	GNPAT	hsa:8443	glyceronephosphate O-acyltransferase	0
53	Death	GRM3	hsa:2913	glutamate metabotropic receptor 3	0
53	Death	GRM7	hsa:2917	glutamate metabotropic receptor 7	0
53	Death	H3-3B	hsa:3021	H3.3 histone B	0
53	Death	LAMTOR1	hsa:55004	late endosomal/lysosomal adaptor, MAPK and MTOR activator 1	0
53	Death	PILRA	hsa:29992	paired immunoglobin like type 2 receptor alpha	0
53	Death	PRKG2	hsa:5593	protein kinase cGMP-dependent 2	0
53	Death	PYGL	hsa:5836	glycogen phosphorylase L	0
53	Death	UBE2D1	hsa:7321	ubiquitin conjugating enzyme E2 D1	0
54	Death neonatal	AK2	hsa:204	adenylate kinase 2	0
54	Death neonatal	ASL	hsa:435	argininosuccinate lyase	0
54	Death neonatal	CHRM1	hsa:1128	cholinergic receptor muscarinic 1	0.348993
54	Death neonatal	DRD5	hsa:1816	dopamine receptor D5	0.885246
54	Death neonatal	GABRA5	hsa:2558	gamma-aminobutyric acid type A receptor subunit alpha5	0
54	Death neonatal	GABRB3	hsa:2562	gamma-aminobutyric acid type A receptor subunit beta3	0
54	Death neonatal	GALT	hsa:2592	galactose-1-phosphate uridylyltransferase	0
54	Death neonatal	GNPAT	hsa:8443	glyceronephosphate O-acyltransferase	0
54	Death neonatal	GRM3	hsa:2913	glutamate metabotropic receptor 3	0.368421
54	Death neonatal	GRM7	hsa:2917	glutamate metabotropic receptor 7	0.3125
54	Death neonatal	H3-3B	hsa:3021	H3.3 histone B	0
54	Death neonatal	LAMTOR1	hsa:55004	late endosomal/lysosomal adaptor, MAPK and MTOR activator 1	0
54	Death neonatal	PILRA	hsa:29992	paired immunoglobin like type 2 receptor alpha	0
54	Death neonatal	PRKG2	hsa:5593	protein kinase cGMP-dependent 2	0
54	Death neonatal	PYGL	hsa:5836	glycogen phosphorylase L	0
54	Death neonatal	UBE2D1	hsa:7321	ubiquitin conjugating enzyme E2 D1	0
55	Depression suicidal	AK2	hsa:204	adenylate kinase 2	0
55	Depression suicidal	ASL	hsa:435	argininosuccinate lyase	0
55	Depression suicidal	CHRM1	hsa:1128	cholinergic receptor muscarinic 1	0.986577
55	Depression suicidal	DRD5	hsa:1816	dopamine receptor D5	0.836066
55	Depression suicidal	GABRA5	hsa:2558	gamma-aminobutyric acid type A receptor subunit alpha5	0
55	Depression suicidal	GABRB3	hsa:2562	gamma-aminobutyric acid type A receptor subunit beta3	0
55	Depression suicidal	GALT	hsa:2592	galactose-1-phosphate uridylyltransferase	0
55	Depression suicidal	GNPAT	hsa:8443	glyceronephosphate O-acyltransferase	0
55	Depression suicidal	GRM3	hsa:2913	glutamate metabotropic receptor 3	0.368421
55	Depression suicidal	GRM7	hsa:2917	glutamate metabotropic receptor 7	0.25
55	Depression suicidal	H3-3B	hsa:3021	H3.3 histone B	0
55	Depression suicidal	LAMTOR1	hsa:55004	late endosomal/lysosomal adaptor, MAPK and MTOR activator 1	0
55	Depression suicidal	PILRA	hsa:29992	paired immunoglobin like type 2 receptor alpha	0
55	Depression suicidal	PRKG2	hsa:5593	protein kinase cGMP-dependent 2	0
55	Depression suicidal	PYGL	hsa:5836	glycogen phosphorylase L	0
55	Depression suicidal	UBE2D1	hsa:7321	ubiquitin conjugating enzyme E2 D1	0
56	Drug-induced hepatitis	AK2	hsa:204	adenylate kinase 2	0
56	Drug-induced hepatitis	ASL	hsa:435	argininosuccinate lyase	0
56	Drug-induced hepatitis	CHRM1	hsa:1128	cholinergic receptor muscarinic 1	0.0201342
56	Drug-induced hepatitis	DRD5	hsa:1816	dopamine receptor D5	0.0491803
56	Drug-induced hepatitis	GABRA5	hsa:2558	gamma-aminobutyric acid type A receptor subunit alpha5	0
56	Drug-induced hepatitis	GABRB3	hsa:2562	gamma-aminobutyric acid type A receptor subunit beta3	0
56	Drug-induced hepatitis	GALT	hsa:2592	galactose-1-phosphate uridylyltransferase	0
56	Drug-induced hepatitis	GNPAT	hsa:8443	glyceronephosphate O-acyltransferase	0
56	Drug-induced hepatitis	GRM3	hsa:2913	glutamate metabotropic receptor 3	0
56	Drug-induced hepatitis	GRM7	hsa:2917	glutamate metabotropic receptor 7	0
56	Drug-induced hepatitis	H3-3B	hsa:3021	H3.3 histone B	0
56	Drug-induced hepatitis	LAMTOR1	hsa:55004	late endosomal/lysosomal adaptor, MAPK and MTOR activator 1	0
56	Drug-induced hepatitis	PILRA	hsa:29992	paired immunoglobin like type 2 receptor alpha	0
56	Drug-induced hepatitis	PRKG2	hsa:5593	protein kinase cGMP-dependent 2	0.0571429
56	Drug-induced hepatitis	PYGL	hsa:5836	glycogen phosphorylase L	0
56	Drug-induced hepatitis	UBE2D1	hsa:7321	ubiquitin conjugating enzyme E2 D1	0
57	Drug-induced liver injury	AK2	hsa:204	adenylate kinase 2	0
57	Drug-induced liver injury	ASL	hsa:435	argininosuccinate lyase	0
57	Drug-induced liver injury	CHRM1	hsa:1128	cholinergic receptor muscarinic 1	0.348993
57	Drug-induced liver injury	DRD5	hsa:1816	dopamine receptor D5	0.295082
57	Drug-induced liver injury	GABRA5	hsa:2558	gamma-aminobutyric acid type A receptor subunit alpha5	0
57	Drug-induced liver injury	GABRB3	hsa:2562	gamma-aminobutyric acid type A receptor subunit beta3	0
57	Drug-induced liver injury	GALT	hsa:2592	galactose-1-phosphate uridylyltransferase	0
57	Drug-induced liver injury	GNPAT	hsa:8443	glyceronephosphate O-acyltransferase	0
57	Drug-induced liver injury	GRM3	hsa:2913	glutamate metabotropic receptor 3	0.210526
57	Drug-induced liver injury	GRM7	hsa:2917	glutamate metabotropic receptor 7	0.1875
57	Drug-induced liver injury	H3-3B	hsa:3021	H3.3 histone B	0
57	Drug-induced liver injury	LAMTOR1	hsa:55004	late endosomal/lysosomal adaptor, MAPK and MTOR activator 1	0
57	Drug-induced liver injury	PILRA	hsa:29992	paired immunoglobin like type 2 receptor alpha	0
57	Drug-induced liver injury	PRKG2	hsa:5593	protein kinase cGMP-dependent 2	0.0285714
57	Drug-induced liver injury	PYGL	hsa:5836	glycogen phosphorylase L	0
57	Drug-induced liver injury	UBE2D1	hsa:7321	ubiquitin conjugating enzyme E2 D1	0
58	Elevated liver enzyme levels	AK2	hsa:204	adenylate kinase 2	0
58	Elevated liver enzyme levels	ASL	hsa:435	argininosuccinate lyase	0
58	Elevated liver enzyme levels	CHRM1	hsa:1128	cholinergic receptor muscarinic 1	0.33557
58	Elevated liver enzyme levels	DRD5	hsa:1816	dopamine receptor D5	0.885246
58	Elevated liver enzyme levels	GABRA5	hsa:2558	gamma-aminobutyric acid type A receptor subunit alpha5	0
58	Elevated liver enzyme levels	GABRB3	hsa:2562	gamma-aminobutyric acid type A receptor subunit beta3	0
58	Elevated liver enzyme levels	GALT	hsa:2592	galactose-1-phosphate uridylyltransferase	0
58	Elevated liver enzyme levels	GNPAT	hsa:8443	glyceronephosphate O-acyltransferase	0
58	Elevated liver enzyme levels	GRM3	hsa:2913	glutamate metabotropic receptor 3	0.368421
58	Elevated liver enzyme levels	GRM7	hsa:2917	glutamate metabotropic receptor 7	0.3125
58	Elevated liver enzyme levels	H3-3B	hsa:3021	H3.3 histone B	0
58	Elevated liver enzyme levels	LAMTOR1	hsa:55004	late endosomal/lysosomal adaptor, MAPK and MTOR activator 1	0
58	Elevated liver enzyme levels	PILRA	hsa:29992	paired immunoglobin like type 2 receptor alpha	0
58	Elevated liver enzyme levels	PRKG2	hsa:5593	protein kinase cGMP-dependent 2	0
58	Elevated liver enzyme levels	PYGL	hsa:5836	glycogen phosphorylase L	0
58	Elevated liver enzyme levels	UBE2D1	hsa:7321	ubiquitin conjugating enzyme E2 D1	0
59	Endometrial cancer	AK2	hsa:204	adenylate kinase 2	0
59	Endometrial cancer	ASL	hsa:435	argininosuccinate lyase	0
59	Endometrial cancer	CHRM1	hsa:1128	cholinergic receptor muscarinic 1	0.342282
59	Endometrial cancer	DRD5	hsa:1816	dopamine receptor D5	0.360656
59	Endometrial cancer	GABRA5	hsa:2558	gamma-aminobutyric acid type A receptor subunit alpha5	0
59	Endometrial cancer	GABRB3	hsa:2562	gamma-aminobutyric acid type A receptor subunit beta3	0
59	Endometrial cancer	GALT	hsa:2592	galactose-1-phosphate uridylyltransferase	0
59	Endometrial cancer	GNPAT	hsa:8443	glyceronephosphate O-acyltransferase	0
59	Endometrial cancer	GRM3	hsa:2913	glutamate metabotropic receptor 3	0.421053
59	Endometrial cancer	GRM7	hsa:2917	glutamate metabotropic receptor 7	0.3125
59	Endometrial cancer	H3-3B	hsa:3021	H3.3 histone B	0
59	Endometrial cancer	LAMTOR1	hsa:55004	late endosomal/lysosomal adaptor, MAPK and MTOR activator 1	0
59	Endometrial cancer	PILRA	hsa:29992	paired immunoglobin like type 2 receptor alpha	0
59	Endometrial cancer	PRKG2	hsa:5593	protein kinase cGMP-dependent 2	0
59	Endometrial cancer	PYGL	hsa:5836	glycogen phosphorylase L	0
59	Endometrial cancer	UBE2D1	hsa:7321	ubiquitin conjugating enzyme E2 D1	0
60	Foetal death	AK2	hsa:204	adenylate kinase 2	0
60	Foetal death	ASL	hsa:435	argininosuccinate lyase	0
60	Foetal death	CHRM1	hsa:1128	cholinergic receptor muscarinic 1	0.38255
60	Foetal death	DRD5	hsa:1816	dopamine receptor D5	0.918033
60	Foetal death	GABRA5	hsa:2558	gamma-aminobutyric acid type A receptor subunit alpha5	0
60	Foetal death	GABRB3	hsa:2562	gamma-aminobutyric acid type A receptor subunit beta3	0
60	Foetal death	GALT	hsa:2592	galactose-1-phosphate uridylyltransferase	0
60	Foetal death	GNPAT	hsa:8443	glyceronephosphate O-acyltransferase	0
60	Foetal death	GRM3	hsa:2913	glutamate metabotropic receptor 3	0.526316
60	Foetal death	GRM7	hsa:2917	glutamate metabotropic receptor 7	0.4375
60	Foetal death	H3-3B	hsa:3021	H3.3 histone B	0
60	Foetal death	LAMTOR1	hsa:55004	late endosomal/lysosomal adaptor, MAPK and MTOR activator 1	0
60	Foetal death	PILRA	hsa:29992	paired immunoglobin like type 2 receptor alpha	0
60	Foetal death	PRKG2	hsa:5593	protein kinase cGMP-dependent 2	0.285714
60	Foetal death	PYGL	hsa:5836	glycogen phosphorylase L	0
60	Foetal death	UBE2D1	hsa:7321	ubiquitin conjugating enzyme E2 D1	0
61	Foetal heart rate	AK2	hsa:204	adenylate kinase 2	0
61	Foetal heart rate	ASL	hsa:435	argininosuccinate lyase	0
61	Foetal heart rate	CHRM1	hsa:1128	cholinergic receptor muscarinic 1	0.33557
61	Foetal heart rate	DRD5	hsa:1816	dopamine receptor D5	0.885246
61	Foetal heart rate	GABRA5	hsa:2558	gamma-aminobutyric acid type A receptor subunit alpha5	0
61	Foetal heart rate	GABRB3	hsa:2562	gamma-aminobutyric acid type A receptor subunit beta3	0
61	Foetal heart rate	GALT	hsa:2592	galactose-1-phosphate uridylyltransferase	0
61	Foetal heart rate	GNPAT	hsa:8443	glyceronephosphate O-acyltransferase	0
61	Foetal heart rate	GRM3	hsa:2913	glutamate metabotropic receptor 3	0.421053
61	Foetal heart rate	GRM7	hsa:2917	glutamate metabotropic receptor 7	0.3125
61	Foetal heart rate	H3-3B	hsa:3021	H3.3 histone B	0
61	Foetal heart rate	LAMTOR1	hsa:55004	late endosomal/lysosomal adaptor, MAPK and MTOR activator 1	0
61	Foetal heart rate	PILRA	hsa:29992	paired immunoglobin like type 2 receptor alpha	0
61	Foetal heart rate	PRKG2	hsa:5593	protein kinase cGMP-dependent 2	0
61	Foetal heart rate	PYGL	hsa:5836	glycogen phosphorylase L	0
61	Foetal heart rate	UBE2D1	hsa:7321	ubiquitin conjugating enzyme E2 D1	0
62	Function kidney decreased	AK2	hsa:204	adenylate kinase 2	0
62	Function kidney decreased	ASL	hsa:435	argininosuccinate lyase	0
62	Function kidney decreased	CHRM1	hsa:1128	cholinergic receptor muscarinic 1	1
62	Function kidney decreased	DRD5	hsa:1816	dopamine receptor D5	1
62	Function kidney decreased	GABRA5	hsa:2558	gamma-aminobutyric acid type A receptor subunit alpha5	0
62	Function kidney decreased	GABRB3	hsa:2562	gamma-aminobutyric acid type A receptor subunit beta3	0
62	Function kidney decreased	GALT	hsa:2592	galactose-1-phosphate uridylyltransferase	0
62	Function kidney decreased	GNPAT	hsa:8443	glyceronephosphate O-acyltransferase	0
62	Function kidney decreased	GRM3	hsa:2913	glutamate metabotropic receptor 3	0.473684
62	Function kidney decreased	GRM7	hsa:2917	glutamate metabotropic receptor 7	0.375
62	Function kidney decreased	H3-3B	hsa:3021	H3.3 histone B	0
62	Function kidney decreased	LAMTOR1	hsa:55004	late endosomal/lysosomal adaptor, MAPK and MTOR activator 1	0
62	Function kidney decreased	PILRA	hsa:29992	paired immunoglobin like type 2 receptor alpha	0
62	Function kidney decreased	PRKG2	hsa:5593	protein kinase cGMP-dependent 2	0.0857143
62	Function kidney decreased	PYGL	hsa:5836	glycogen phosphorylase L	0
62	Function kidney decreased	UBE2D1	hsa:7321	ubiquitin conjugating enzyme E2 D1	0
63	Gallbladder cancer	AK2	hsa:204	adenylate kinase 2	0
63	Gallbladder cancer	ASL	hsa:435	argininosuccinate lyase	0
63	Gallbladder cancer	CHRM1	hsa:1128	cholinergic receptor muscarinic 1	0.362416
63	Gallbladder cancer	DRD5	hsa:1816	dopamine receptor D5	0.868852
63	Gallbladder cancer	GABRA5	hsa:2558	gamma-aminobutyric acid type A receptor subunit alpha5	0
63	Gallbladder cancer	GABRB3	hsa:2562	gamma-aminobutyric acid type A receptor subunit beta3	0
63	Gallbladder cancer	GALT	hsa:2592	galactose-1-phosphate uridylyltransferase	0
63	Gallbladder cancer	GNPAT	hsa:8443	glyceronephosphate O-acyltransferase	0
63	Gallbladder cancer	GRM3	hsa:2913	glutamate metabotropic receptor 3	0.473684
63	Gallbladder cancer	GRM7	hsa:2917	glutamate metabotropic receptor 7	0.375
63	Gallbladder cancer	H3-3B	hsa:3021	H3.3 histone B	0
63	Gallbladder cancer	LAMTOR1	hsa:55004	late endosomal/lysosomal adaptor, MAPK and MTOR activator 1	0
63	Gallbladder cancer	PILRA	hsa:29992	paired immunoglobin like type 2 receptor alpha	0
63	Gallbladder cancer	PRKG2	hsa:5593	protein kinase cGMP-dependent 2	0.0285714
63	Gallbladder cancer	PYGL	hsa:5836	glycogen phosphorylase L	0
63	Gallbladder cancer	UBE2D1	hsa:7321	ubiquitin conjugating enzyme E2 D1	0
64	Gingival bleeding	AK2	hsa:204	adenylate kinase 2	0
64	Gingival bleeding	ASL	hsa:435	argininosuccinate lyase	0
64	Gingival bleeding	CHRM1	hsa:1128	cholinergic receptor muscarinic 1	0.543624
64	Gingival bleeding	DRD5	hsa:1816	dopamine receptor D5	0.770492
64	Gingival bleeding	GABRA5	hsa:2558	gamma-aminobutyric acid type A receptor subunit alpha5	0
64	Gingival bleeding	GABRB3	hsa:2562	gamma-aminobutyric acid type A receptor subunit beta3	0
64	Gingival bleeding	GALT	hsa:2592	galactose-1-phosphate uridylyltransferase	0
64	Gingival bleeding	GNPAT	hsa:8443	glyceronephosphate O-acyltransferase	0
64	Gingival bleeding	GRM3	hsa:2913	glutamate metabotropic receptor 3	0.631579
64	Gingival bleeding	GRM7	hsa:2917	glutamate metabotropic receptor 7	0.625
64	Gingival bleeding	H3-3B	hsa:3021	H3.3 histone B	0
64	Gingival bleeding	LAMTOR1	hsa:55004	late endosomal/lysosomal adaptor, MAPK and MTOR activator 1	0
64	Gingival bleeding	PILRA	hsa:29992	paired immunoglobin like type 2 receptor alpha	0
64	Gingival bleeding	PRKG2	hsa:5593	protein kinase cGMP-dependent 2	0.171429
64	Gingival bleeding	PYGL	hsa:5836	glycogen phosphorylase L	0
64	Gingival bleeding	UBE2D1	hsa:7321	ubiquitin conjugating enzyme E2 D1	0
65	Hallucination, auditory	AK2	hsa:204	adenylate kinase 2	0
65	Hallucination, auditory	ASL	hsa:435	argininosuccinate lyase	0
65	Hallucination, auditory	CHRM1	hsa:1128	cholinergic receptor muscarinic 1	1
65	Hallucination, auditory	DRD5	hsa:1816	dopamine receptor D5	1
65	Hallucination, auditory	GABRA5	hsa:2558	gamma-aminobutyric acid type A receptor subunit alpha5	0
65	Hallucination, auditory	GABRB3	hsa:2562	gamma-aminobutyric acid type A receptor subunit beta3	0
65	Hallucination, auditory	GALT	hsa:2592	galactose-1-phosphate uridylyltransferase	0
65	Hallucination, auditory	GNPAT	hsa:8443	glyceronephosphate O-acyltransferase	0
65	Hallucination, auditory	GRM3	hsa:2913	glutamate metabotropic receptor 3	0.526316
65	Hallucination, auditory	GRM7	hsa:2917	glutamate metabotropic receptor 7	0.4375
65	Hallucination, auditory	H3-3B	hsa:3021	H3.3 histone B	0
65	Hallucination, auditory	LAMTOR1	hsa:55004	late endosomal/lysosomal adaptor, MAPK and MTOR activator 1	0
65	Hallucination, auditory	PILRA	hsa:29992	paired immunoglobin like type 2 receptor alpha	0
65	Hallucination, auditory	PRKG2	hsa:5593	protein kinase cGMP-dependent 2	0.0571429
65	Hallucination, auditory	PYGL	hsa:5836	glycogen phosphorylase L	0
65	Hallucination, auditory	UBE2D1	hsa:7321	ubiquitin conjugating enzyme E2 D1	0
66	Hallucination, visual	AK2	hsa:204	adenylate kinase 2	0
66	Hallucination, visual	ASL	hsa:435	argininosuccinate lyase	0
66	Hallucination, visual	CHRM1	hsa:1128	cholinergic receptor muscarinic 1	1
66	Hallucination, visual	DRD5	hsa:1816	dopamine receptor D5	1
66	Hallucination, visual	GABRA5	hsa:2558	gamma-aminobutyric acid type A receptor subunit alpha5	0
66	Hallucination, visual	GABRB3	hsa:2562	gamma-aminobutyric acid type A receptor subunit beta3	0
66	Hallucination, visual	GALT	hsa:2592	galactose-1-phosphate uridylyltransferase	0
66	Hallucination, visual	GNPAT	hsa:8443	glyceronephosphate O-acyltransferase	0
66	Hallucination, visual	GRM3	hsa:2913	glutamate metabotropic receptor 3	0.526316
66	Hallucination, visual	GRM7	hsa:2917	glutamate metabotropic receptor 7	0.4375
66	Hallucination, visual	H3-3B	hsa:3021	H3.3 histone B	0
66	Hallucination, visual	LAMTOR1	hsa:55004	late endosomal/lysosomal adaptor, MAPK and MTOR activator 1	0
66	Hallucination, visual	PILRA	hsa:29992	paired immunoglobin like type 2 receptor alpha	0
66	Hallucination, visual	PRKG2	hsa:5593	protein kinase cGMP-dependent 2	0.0571429
66	Hallucination, visual	PYGL	hsa:5836	glycogen phosphorylase L	0
66	Hallucination, visual	UBE2D1	hsa:7321	ubiquitin conjugating enzyme E2 D1	0
67	Heart disease congenital	AK2	hsa:204	adenylate kinase 2	0
67	Heart disease congenital	ASL	hsa:435	argininosuccinate lyase	0
67	Heart disease congenital	CHRM1	hsa:1128	cholinergic receptor muscarinic 1	0.0134228
67	Heart disease congenital	DRD5	hsa:1816	dopamine receptor D5	0
67	Heart disease congenital	GABRA5	hsa:2558	gamma-aminobutyric acid type A receptor subunit alpha5	0
67	Heart disease congenital	GABRB3	hsa:2562	gamma-aminobutyric acid type A receptor subunit beta3	0
67	Heart disease congenital	GALT	hsa:2592	galactose-1-phosphate uridylyltransferase	0
67	Heart disease congenital	GNPAT	hsa:8443	glyceronephosphate O-acyltransferase	0
67	Heart disease congenital	GRM3	hsa:2913	glutamate metabotropic receptor 3	0
67	Heart disease congenital	GRM7	hsa:2917	glutamate metabotropic receptor 7	0
67	Heart disease congenital	H3-3B	hsa:3021	H3.3 histone B	0
67	Heart disease congenital	LAMTOR1	hsa:55004	late endosomal/lysosomal adaptor, MAPK and MTOR activator 1	0
67	Heart disease congenital	PILRA	hsa:29992	paired immunoglobin like type 2 receptor alpha	0
67	Heart disease congenital	PRKG2	hsa:5593	protein kinase cGMP-dependent 2	0
67	Heart disease congenital	PYGL	hsa:5836	glycogen phosphorylase L	0
67	Heart disease congenital	UBE2D1	hsa:7321	ubiquitin conjugating enzyme E2 D1	0
68	Heart failure signs and symptoms	AK2	hsa:204	adenylate kinase 2	0
68	Heart failure signs and symptoms	ASL	hsa:435	argininosuccinate lyase	0
68	Heart failure signs and symptoms	CHRM1	hsa:1128	cholinergic receptor muscarinic 1	0.590604
68	Heart failure signs and symptoms	DRD5	hsa:1816	dopamine receptor D5	0.852459
68	Heart failure signs and symptoms	GABRA5	hsa:2558	gamma-aminobutyric acid type A receptor subunit alpha5	0
68	Heart failure signs and symptoms	GABRB3	hsa:2562	gamma-aminobutyric acid type A receptor subunit beta3	0
68	Heart failure signs and symptoms	GALT	hsa:2592	galactose-1-phosphate uridylyltransferase	0
68	Heart failure signs and symptoms	GNPAT	hsa:8443	glyceronephosphate O-acyltransferase	0
68	Heart failure signs and symptoms	GRM3	hsa:2913	glutamate metabotropic receptor 3	0.473684
68	Heart failure signs and symptoms	GRM7	hsa:2917	glutamate metabotropic receptor 7	0.375
68	Heart failure signs and symptoms	H3-3B	hsa:3021	H3.3 histone B	0
68	Heart failure signs and symptoms	LAMTOR1	hsa:55004	late endosomal/lysosomal adaptor, MAPK and MTOR activator 1	0
68	Heart failure signs and symptoms	PILRA	hsa:29992	paired immunoglobin like type 2 receptor alpha	0
68	Heart failure signs and symptoms	PRKG2	hsa:5593	protein kinase cGMP-dependent 2	0.0285714
68	Heart failure signs and symptoms	PYGL	hsa:5836	glycogen phosphorylase L	0
68	Heart failure signs and symptoms	UBE2D1	hsa:7321	ubiquitin conjugating enzyme E2 D1	0
69	Heart malformation	AK2	hsa:204	adenylate kinase 2	0
69	Heart malformation	ASL	hsa:435	argininosuccinate lyase	0
69	Heart malformation	CHRM1	hsa:1128	cholinergic receptor muscarinic 1	1
69	Heart malformation	DRD5	hsa:1816	dopamine receptor D5	1
69	Heart malformation	GABRA5	hsa:2558	gamma-aminobutyric acid type A receptor subunit alpha5	0
69	Heart malformation	GABRB3	hsa:2562	gamma-aminobutyric acid type A receptor subunit beta3	0
69	Heart malformation	GALT	hsa:2592	galactose-1-phosphate uridylyltransferase	0
69	Heart malformation	GNPAT	hsa:8443	glyceronephosphate O-acyltransferase	0
69	Heart malformation	GRM3	hsa:2913	glutamate metabotropic receptor 3	0.526316
69	Heart malformation	GRM7	hsa:2917	glutamate metabotropic receptor 7	0.4375
69	Heart malformation	H3-3B	hsa:3021	H3.3 histone B	0
69	Heart malformation	LAMTOR1	hsa:55004	late endosomal/lysosomal adaptor, MAPK and MTOR activator 1	0
69	Heart malformation	PILRA	hsa:29992	paired immunoglobin like type 2 receptor alpha	0
69	Heart malformation	PRKG2	hsa:5593	protein kinase cGMP-dependent 2	0.0857143
69	Heart malformation	PYGL	hsa:5836	glycogen phosphorylase L	0
69	Heart malformation	UBE2D1	hsa:7321	ubiquitin conjugating enzyme E2 D1	0
70	Heart rate abnormal	AK2	hsa:204	adenylate kinase 2	0
70	Heart rate abnormal	ASL	hsa:435	argininosuccinate lyase	0
70	Heart rate abnormal	CHRM1	hsa:1128	cholinergic receptor muscarinic 1	0.33557
70	Heart rate abnormal	DRD5	hsa:1816	dopamine receptor D5	0.967213
70	Heart rate abnormal	GABRA5	hsa:2558	gamma-aminobutyric acid type A receptor subunit alpha5	0
70	Heart rate abnormal	GABRB3	hsa:2562	gamma-aminobutyric acid type A receptor subunit beta3	0
70	Heart rate abnormal	GALT	hsa:2592	galactose-1-phosphate uridylyltransferase	0
70	Heart rate abnormal	GNPAT	hsa:8443	glyceronephosphate O-acyltransferase	0
70	Heart rate abnormal	GRM3	hsa:2913	glutamate metabotropic receptor 3	0.421053
70	Heart rate abnormal	GRM7	hsa:2917	glutamate metabotropic receptor 7	0.3125
70	Heart rate abnormal	H3-3B	hsa:3021	H3.3 histone B	0
70	Heart rate abnormal	LAMTOR1	hsa:55004	late endosomal/lysosomal adaptor, MAPK and MTOR activator 1	0
70	Heart rate abnormal	PILRA	hsa:29992	paired immunoglobin like type 2 receptor alpha	0
70	Heart rate abnormal	PRKG2	hsa:5593	protein kinase cGMP-dependent 2	0
70	Heart rate abnormal	PYGL	hsa:5836	glycogen phosphorylase L	0
70	Heart rate abnormal	UBE2D1	hsa:7321	ubiquitin conjugating enzyme E2 D1	0
71	Heart rate irregular	AK2	hsa:204	adenylate kinase 2	0
71	Heart rate irregular	ASL	hsa:435	argininosuccinate lyase	0
71	Heart rate irregular	CHRM1	hsa:1128	cholinergic receptor muscarinic 1	1
71	Heart rate irregular	DRD5	hsa:1816	dopamine receptor D5	1
71	Heart rate irregular	GABRA5	hsa:2558	gamma-aminobutyric acid type A receptor subunit alpha5	0
71	Heart rate irregular	GABRB3	hsa:2562	gamma-aminobutyric acid type A receptor subunit beta3	0
71	Heart rate irregular	GALT	hsa:2592	galactose-1-phosphate uridylyltransferase	0
71	Heart rate irregular	GNPAT	hsa:8443	glyceronephosphate O-acyltransferase	0
71	Heart rate irregular	GRM3	hsa:2913	glutamate metabotropic receptor 3	0.736842
71	Heart rate irregular	GRM7	hsa:2917	glutamate metabotropic receptor 7	0.6875
71	Heart rate irregular	H3-3B	hsa:3021	H3.3 histone B	0
71	Heart rate irregular	LAMTOR1	hsa:55004	late endosomal/lysosomal adaptor, MAPK and MTOR activator 1	0
71	Heart rate irregular	PILRA	hsa:29992	paired immunoglobin like type 2 receptor alpha	0
71	Heart rate irregular	PRKG2	hsa:5593	protein kinase cGMP-dependent 2	0.0571429
71	Heart rate irregular	PYGL	hsa:5836	glycogen phosphorylase L	0
71	Heart rate irregular	UBE2D1	hsa:7321	ubiquitin conjugating enzyme E2 D1	0
72	Heart sounds abnormal	AK2	hsa:204	adenylate kinase 2	0
72	Heart sounds abnormal	ASL	hsa:435	argininosuccinate lyase	0
72	Heart sounds abnormal	CHRM1	hsa:1128	cholinergic receptor muscarinic 1	0.33557
72	Heart sounds abnormal	DRD5	hsa:1816	dopamine receptor D5	0.836066
72	Heart sounds abnormal	GABRA5	hsa:2558	gamma-aminobutyric acid type A receptor subunit alpha5	0
72	Heart sounds abnormal	GABRB3	hsa:2562	gamma-aminobutyric acid type A receptor subunit beta3	0
72	Heart sounds abnormal	GALT	hsa:2592	galactose-1-phosphate uridylyltransferase	0
72	Heart sounds abnormal	GNPAT	hsa:8443	glyceronephosphate O-acyltransferase	0
72	Heart sounds abnormal	GRM3	hsa:2913	glutamate metabotropic receptor 3	0.421053
72	Heart sounds abnormal	GRM7	hsa:2917	glutamate metabotropic receptor 7	0.3125
72	Heart sounds abnormal	H3-3B	hsa:3021	H3.3 histone B	0
72	Heart sounds abnormal	LAMTOR1	hsa:55004	late endosomal/lysosomal adaptor, MAPK and MTOR activator 1	0
72	Heart sounds abnormal	PILRA	hsa:29992	paired immunoglobin like type 2 receptor alpha	0
72	Heart sounds abnormal	PRKG2	hsa:5593	protein kinase cGMP-dependent 2	0.6
72	Heart sounds abnormal	PYGL	hsa:5836	glycogen phosphorylase L	0
72	Heart sounds abnormal	UBE2D1	hsa:7321	ubiquitin conjugating enzyme E2 D1	0
73	Hepatic adenoma	AK2	hsa:204	adenylate kinase 2	0
73	Hepatic adenoma	ASL	hsa:435	argininosuccinate lyase	0
73	Hepatic adenoma	CHRM1	hsa:1128	cholinergic receptor muscarinic 1	0.033557
73	Hepatic adenoma	DRD5	hsa:1816	dopamine receptor D5	0.0163934
73	Hepatic adenoma	GABRA5	hsa:2558	gamma-aminobutyric acid type A receptor subunit alpha5	0
73	Hepatic adenoma	GABRB3	hsa:2562	gamma-aminobutyric acid type A receptor subunit beta3	0
73	Hepatic adenoma	GALT	hsa:2592	galactose-1-phosphate uridylyltransferase	0
73	Hepatic adenoma	GNPAT	hsa:8443	glyceronephosphate O-acyltransferase	0
73	Hepatic adenoma	GRM3	hsa:2913	glutamate metabotropic receptor 3	0
73	Hepatic adenoma	GRM7	hsa:2917	glutamate metabotropic receptor 7	0
73	Hepatic adenoma	H3-3B	hsa:3021	H3.3 histone B	0
73	Hepatic adenoma	LAMTOR1	hsa:55004	late endosomal/lysosomal adaptor, MAPK and MTOR activator 1	0
73	Hepatic adenoma	PILRA	hsa:29992	paired immunoglobin like type 2 receptor alpha	0
73	Hepatic adenoma	PRKG2	hsa:5593	protein kinase cGMP-dependent 2	0.0571429
73	Hepatic adenoma	PYGL	hsa:5836	glycogen phosphorylase L	0
73	Hepatic adenoma	UBE2D1	hsa:7321	ubiquitin conjugating enzyme E2 D1	0
74	Hepatic artery thrombosis	AK2	hsa:204	adenylate kinase 2	0
74	Hepatic artery thrombosis	ASL	hsa:435	argininosuccinate lyase	0
74	Hepatic artery thrombosis	CHRM1	hsa:1128	cholinergic receptor muscarinic 1	0
74	Hepatic artery thrombosis	DRD5	hsa:1816	dopamine receptor D5	0
74	Hepatic artery thrombosis	GABRA5	hsa:2558	gamma-aminobutyric acid type A receptor subunit alpha5	0
74	Hepatic artery thrombosis	GABRB3	hsa:2562	gamma-aminobutyric acid type A receptor subunit beta3	0
74	Hepatic artery thrombosis	GALT	hsa:2592	galactose-1-phosphate uridylyltransferase	0
74	Hepatic artery thrombosis	GNPAT	hsa:8443	glyceronephosphate O-acyltransferase	0
74	Hepatic artery thrombosis	GRM3	hsa:2913	glutamate metabotropic receptor 3	0
74	Hepatic artery thrombosis	GRM7	hsa:2917	glutamate metabotropic receptor 7	0
74	Hepatic artery thrombosis	H3-3B	hsa:3021	H3.3 histone B	0
74	Hepatic artery thrombosis	LAMTOR1	hsa:55004	late endosomal/lysosomal adaptor, MAPK and MTOR activator 1	0.272727
74	Hepatic artery thrombosis	PILRA	hsa:29992	paired immunoglobin like type 2 receptor alpha	0
74	Hepatic artery thrombosis	PRKG2	hsa:5593	protein kinase cGMP-dependent 2	0
74	Hepatic artery thrombosis	PYGL	hsa:5836	glycogen phosphorylase L	0
74	Hepatic artery thrombosis	UBE2D1	hsa:7321	ubiquitin conjugating enzyme E2 D1	0
75	Hepatic cancer	AK2	hsa:204	adenylate kinase 2	0
75	Hepatic cancer	ASL	hsa:435	argininosuccinate lyase	0
75	Hepatic cancer	CHRM1	hsa:1128	cholinergic receptor muscarinic 1	0.348993
75	Hepatic cancer	DRD5	hsa:1816	dopamine receptor D5	0.967213
75	Hepatic cancer	GABRA5	hsa:2558	gamma-aminobutyric acid type A receptor subunit alpha5	0
75	Hepatic cancer	GABRB3	hsa:2562	gamma-aminobutyric acid type A receptor subunit beta3	0
75	Hepatic cancer	GALT	hsa:2592	galactose-1-phosphate uridylyltransferase	0
75	Hepatic cancer	GNPAT	hsa:8443	glyceronephosphate O-acyltransferase	0
75	Hepatic cancer	GRM3	hsa:2913	glutamate metabotropic receptor 3	0.473684
75	Hepatic cancer	GRM7	hsa:2917	glutamate metabotropic receptor 7	0.375
75	Hepatic cancer	H3-3B	hsa:3021	H3.3 histone B	0
75	Hepatic cancer	LAMTOR1	hsa:55004	late endosomal/lysosomal adaptor, MAPK and MTOR activator 1	0
75	Hepatic cancer	PILRA	hsa:29992	paired immunoglobin like type 2 receptor alpha	0
75	Hepatic cancer	PRKG2	hsa:5593	protein kinase cGMP-dependent 2	0.0285714
75	Hepatic cancer	PYGL	hsa:5836	glycogen phosphorylase L	0
75	Hepatic cancer	UBE2D1	hsa:7321	ubiquitin conjugating enzyme E2 D1	0
76	Hepatic cirrhosis	AK2	hsa:204	adenylate kinase 2	0
76	Hepatic cirrhosis	ASL	hsa:435	argininosuccinate lyase	0
76	Hepatic cirrhosis	CHRM1	hsa:1128	cholinergic receptor muscarinic 1	1
76	Hepatic cirrhosis	DRD5	hsa:1816	dopamine receptor D5	1
76	Hepatic cirrhosis	GABRA5	hsa:2558	gamma-aminobutyric acid type A receptor subunit alpha5	0
76	Hepatic cirrhosis	GABRB3	hsa:2562	gamma-aminobutyric acid type A receptor subunit beta3	0
76	Hepatic cirrhosis	GALT	hsa:2592	galactose-1-phosphate uridylyltransferase	0
76	Hepatic cirrhosis	GNPAT	hsa:8443	glyceronephosphate O-acyltransferase	0
76	Hepatic cirrhosis	GRM3	hsa:2913	glutamate metabotropic receptor 3	1
76	Hepatic cirrhosis	GRM7	hsa:2917	glutamate metabotropic receptor 7	1
76	Hepatic cirrhosis	H3-3B	hsa:3021	H3.3 histone B	0
76	Hepatic cirrhosis	LAMTOR1	hsa:55004	late endosomal/lysosomal adaptor, MAPK and MTOR activator 1	0
76	Hepatic cirrhosis	PILRA	hsa:29992	paired immunoglobin like type 2 receptor alpha	0
76	Hepatic cirrhosis	PRKG2	hsa:5593	protein kinase cGMP-dependent 2	0.142857
76	Hepatic cirrhosis	PYGL	hsa:5836	glycogen phosphorylase L	0
76	Hepatic cirrhosis	UBE2D1	hsa:7321	ubiquitin conjugating enzyme E2 D1	0
77	Hepatic congestion	AK2	hsa:204	adenylate kinase 2	0
77	Hepatic congestion	ASL	hsa:435	argininosuccinate lyase	0
77	Hepatic congestion	CHRM1	hsa:1128	cholinergic receptor muscarinic 1	0.355705
77	Hepatic congestion	DRD5	hsa:1816	dopamine receptor D5	0.836066
77	Hepatic congestion	GABRA5	hsa:2558	gamma-aminobutyric acid type A receptor subunit alpha5	0
77	Hepatic congestion	GABRB3	hsa:2562	gamma-aminobutyric acid type A receptor subunit beta3	0
77	Hepatic congestion	GALT	hsa:2592	galactose-1-phosphate uridylyltransferase	0
77	Hepatic congestion	GNPAT	hsa:8443	glyceronephosphate O-acyltransferase	0
77	Hepatic congestion	GRM3	hsa:2913	glutamate metabotropic receptor 3	0.315789
77	Hepatic congestion	GRM7	hsa:2917	glutamate metabotropic receptor 7	0.1875
77	Hepatic congestion	H3-3B	hsa:3021	H3.3 histone B	0
77	Hepatic congestion	LAMTOR1	hsa:55004	late endosomal/lysosomal adaptor, MAPK and MTOR activator 1	0
77	Hepatic congestion	PILRA	hsa:29992	paired immunoglobin like type 2 receptor alpha	0
77	Hepatic congestion	PRKG2	hsa:5593	protein kinase cGMP-dependent 2	0.0571429
77	Hepatic congestion	PYGL	hsa:5836	glycogen phosphorylase L	0
77	Hepatic congestion	UBE2D1	hsa:7321	ubiquitin conjugating enzyme E2 D1	0
78	Hepatic cyst	AK2	hsa:204	adenylate kinase 2	0
78	Hepatic cyst	ASL	hsa:435	argininosuccinate lyase	0
78	Hepatic cyst	CHRM1	hsa:1128	cholinergic receptor muscarinic 1	0
78	Hepatic cyst	DRD5	hsa:1816	dopamine receptor D5	0
78	Hepatic cyst	GABRA5	hsa:2558	gamma-aminobutyric acid type A receptor subunit alpha5	0
78	Hepatic cyst	GABRB3	hsa:2562	gamma-aminobutyric acid type A receptor subunit beta3	0
78	Hepatic cyst	GALT	hsa:2592	galactose-1-phosphate uridylyltransferase	0
78	Hepatic cyst	GNPAT	hsa:8443	glyceronephosphate O-acyltransferase	0
78	Hepatic cyst	GRM3	hsa:2913	glutamate metabotropic receptor 3	0
78	Hepatic cyst	GRM7	hsa:2917	glutamate metabotropic receptor 7	0
78	Hepatic cyst	H3-3B	hsa:3021	H3.3 histone B	0
78	Hepatic cyst	LAMTOR1	hsa:55004	late endosomal/lysosomal adaptor, MAPK and MTOR activator 1	0
78	Hepatic cyst	PILRA	hsa:29992	paired immunoglobin like type 2 receptor alpha	0
78	Hepatic cyst	PRKG2	hsa:5593	protein kinase cGMP-dependent 2	0
78	Hepatic cyst	PYGL	hsa:5836	glycogen phosphorylase L	0
78	Hepatic cyst	UBE2D1	hsa:7321	ubiquitin conjugating enzyme E2 D1	0
79	Hepatic encephalopathy	AK2	hsa:204	adenylate kinase 2	0
79	Hepatic encephalopathy	ASL	hsa:435	argininosuccinate lyase	0
79	Hepatic encephalopathy	CHRM1	hsa:1128	cholinergic receptor muscarinic 1	0
79	Hepatic encephalopathy	DRD5	hsa:1816	dopamine receptor D5	0
79	Hepatic encephalopathy	GABRA5	hsa:2558	gamma-aminobutyric acid type A receptor subunit alpha5	0
79	Hepatic encephalopathy	GABRB3	hsa:2562	gamma-aminobutyric acid type A receptor subunit beta3	0
79	Hepatic encephalopathy	GALT	hsa:2592	galactose-1-phosphate uridylyltransferase	0
79	Hepatic encephalopathy	GNPAT	hsa:8443	glyceronephosphate O-acyltransferase	0
79	Hepatic encephalopathy	GRM3	hsa:2913	glutamate metabotropic receptor 3	0
79	Hepatic encephalopathy	GRM7	hsa:2917	glutamate metabotropic receptor 7	0
79	Hepatic encephalopathy	H3-3B	hsa:3021	H3.3 histone B	0
79	Hepatic encephalopathy	LAMTOR1	hsa:55004	late endosomal/lysosomal adaptor, MAPK and MTOR activator 1	0
79	Hepatic encephalopathy	PILRA	hsa:29992	paired immunoglobin like type 2 receptor alpha	0
79	Hepatic encephalopathy	PRKG2	hsa:5593	protein kinase cGMP-dependent 2	0
79	Hepatic encephalopathy	PYGL	hsa:5836	glycogen phosphorylase L	0
79	Hepatic encephalopathy	UBE2D1	hsa:7321	ubiquitin conjugating enzyme E2 D1	0
80	Hepatic enzyme decreased	AK2	hsa:204	adenylate kinase 2	0
80	Hepatic enzyme decreased	ASL	hsa:435	argininosuccinate lyase	0
80	Hepatic enzyme decreased	CHRM1	hsa:1128	cholinergic receptor muscarinic 1	0
80	Hepatic enzyme decreased	DRD5	hsa:1816	dopamine receptor D5	0
80	Hepatic enzyme decreased	GABRA5	hsa:2558	gamma-aminobutyric acid type A receptor subunit alpha5	0
80	Hepatic enzyme decreased	GABRB3	hsa:2562	gamma-aminobutyric acid type A receptor subunit beta3	0
80	Hepatic enzyme decreased	GALT	hsa:2592	galactose-1-phosphate uridylyltransferase	0
80	Hepatic enzyme decreased	GNPAT	hsa:8443	glyceronephosphate O-acyltransferase	0
80	Hepatic enzyme decreased	GRM3	hsa:2913	glutamate metabotropic receptor 3	0
80	Hepatic enzyme decreased	GRM7	hsa:2917	glutamate metabotropic receptor 7	0
80	Hepatic enzyme decreased	H3-3B	hsa:3021	H3.3 histone B	0
80	Hepatic enzyme decreased	LAMTOR1	hsa:55004	late endosomal/lysosomal adaptor, MAPK and MTOR activator 1	0
80	Hepatic enzyme decreased	PILRA	hsa:29992	paired immunoglobin like type 2 receptor alpha	0
80	Hepatic enzyme decreased	PRKG2	hsa:5593	protein kinase cGMP-dependent 2	0
80	Hepatic enzyme decreased	PYGL	hsa:5836	glycogen phosphorylase L	0
80	Hepatic enzyme decreased	UBE2D1	hsa:7321	ubiquitin conjugating enzyme E2 D1	0
81	Hepatic enzyme increased	AK2	hsa:204	adenylate kinase 2	0
81	Hepatic enzyme increased	ASL	hsa:435	argininosuccinate lyase	0
81	Hepatic enzyme increased	CHRM1	hsa:1128	cholinergic receptor muscarinic 1	0.375839
81	Hepatic enzyme increased	DRD5	hsa:1816	dopamine receptor D5	0.639344
81	Hepatic enzyme increased	GABRA5	hsa:2558	gamma-aminobutyric acid type A receptor subunit alpha5	0
81	Hepatic enzyme increased	GABRB3	hsa:2562	gamma-aminobutyric acid type A receptor subunit beta3	0
81	Hepatic enzyme increased	GALT	hsa:2592	galactose-1-phosphate uridylyltransferase	0
81	Hepatic enzyme increased	GNPAT	hsa:8443	glyceronephosphate O-acyltransferase	0
81	Hepatic enzyme increased	GRM3	hsa:2913	glutamate metabotropic receptor 3	0.421053
81	Hepatic enzyme increased	GRM7	hsa:2917	glutamate metabotropic receptor 7	0.3125
81	Hepatic enzyme increased	H3-3B	hsa:3021	H3.3 histone B	0
81	Hepatic enzyme increased	LAMTOR1	hsa:55004	late endosomal/lysosomal adaptor, MAPK and MTOR activator 1	0
81	Hepatic enzyme increased	PILRA	hsa:29992	paired immunoglobin like type 2 receptor alpha	0
81	Hepatic enzyme increased	PRKG2	hsa:5593	protein kinase cGMP-dependent 2	0
81	Hepatic enzyme increased	PYGL	hsa:5836	glycogen phosphorylase L	0
81	Hepatic enzyme increased	UBE2D1	hsa:7321	ubiquitin conjugating enzyme E2 D1	0
82	Hepatic fibrosis	AK2	hsa:204	adenylate kinase 2	0
82	Hepatic fibrosis	ASL	hsa:435	argininosuccinate lyase	0
82	Hepatic fibrosis	CHRM1	hsa:1128	cholinergic receptor muscarinic 1	0.993289
82	Hepatic fibrosis	DRD5	hsa:1816	dopamine receptor D5	1
82	Hepatic fibrosis	GABRA5	hsa:2558	gamma-aminobutyric acid type A receptor subunit alpha5	0
82	Hepatic fibrosis	GABRB3	hsa:2562	gamma-aminobutyric acid type A receptor subunit beta3	0
82	Hepatic fibrosis	GALT	hsa:2592	galactose-1-phosphate uridylyltransferase	0
82	Hepatic fibrosis	GNPAT	hsa:8443	glyceronephosphate O-acyltransferase	0
82	Hepatic fibrosis	GRM3	hsa:2913	glutamate metabotropic receptor 3	0.526316
82	Hepatic fibrosis	GRM7	hsa:2917	glutamate metabotropic receptor 7	0.4375
82	Hepatic fibrosis	H3-3B	hsa:3021	H3.3 histone B	0
82	Hepatic fibrosis	LAMTOR1	hsa:55004	late endosomal/lysosomal adaptor, MAPK and MTOR activator 1	0
82	Hepatic fibrosis	PILRA	hsa:29992	paired immunoglobin like type 2 receptor alpha	0
82	Hepatic fibrosis	PRKG2	hsa:5593	protein kinase cGMP-dependent 2	0.0571429
82	Hepatic fibrosis	PYGL	hsa:5836	glycogen phosphorylase L	0
82	Hepatic fibrosis	UBE2D1	hsa:7321	ubiquitin conjugating enzyme E2 D1	0
83	Hepatic function abnormal	AK2	hsa:204	adenylate kinase 2	0
83	Hepatic function abnormal	ASL	hsa:435	argininosuccinate lyase	0
83	Hepatic function abnormal	CHRM1	hsa:1128	cholinergic receptor muscarinic 1	0.409396
83	Hepatic function abnormal	DRD5	hsa:1816	dopamine receptor D5	0.770492
83	Hepatic function abnormal	GABRA5	hsa:2558	gamma-aminobutyric acid type A receptor subunit alpha5	0
83	Hepatic function abnormal	GABRB3	hsa:2562	gamma-aminobutyric acid type A receptor subunit beta3	0
83	Hepatic function abnormal	GALT	hsa:2592	galactose-1-phosphate uridylyltransferase	0
83	Hepatic function abnormal	GNPAT	hsa:8443	glyceronephosphate O-acyltransferase	0
83	Hepatic function abnormal	GRM3	hsa:2913	glutamate metabotropic receptor 3	0.315789
83	Hepatic function abnormal	GRM7	hsa:2917	glutamate metabotropic receptor 7	0.375
83	Hepatic function abnormal	H3-3B	hsa:3021	H3.3 histone B	0
83	Hepatic function abnormal	LAMTOR1	hsa:55004	late endosomal/lysosomal adaptor, MAPK and MTOR activator 1	0
83	Hepatic function abnormal	PILRA	hsa:29992	paired immunoglobin like type 2 receptor alpha	0
83	Hepatic function abnormal	PRKG2	hsa:5593	protein kinase cGMP-dependent 2	0
83	Hepatic function abnormal	PYGL	hsa:5836	glycogen phosphorylase L	0
83	Hepatic function abnormal	UBE2D1	hsa:7321	ubiquitin conjugating enzyme E2 D1	0
84	Hepatic granuloma	AK2	hsa:204	adenylate kinase 2	0
84	Hepatic granuloma	ASL	hsa:435	argininosuccinate lyase	0
84	Hepatic granuloma	CHRM1	hsa:1128	cholinergic receptor muscarinic 1	0.00671141
84	Hepatic granuloma	DRD5	hsa:1816	dopamine receptor D5	0.0327869
84	Hepatic granuloma	GABRA5	hsa:2558	gamma-aminobutyric acid type A receptor subunit alpha5	0
84	Hepatic granuloma	GABRB3	hsa:2562	gamma-aminobutyric acid type A receptor subunit beta3	0
84	Hepatic granuloma	GALT	hsa:2592	galactose-1-phosphate uridylyltransferase	0
84	Hepatic granuloma	GNPAT	hsa:8443	glyceronephosphate O-acyltransferase	0
84	Hepatic granuloma	GRM3	hsa:2913	glutamate metabotropic receptor 3	0
84	Hepatic granuloma	GRM7	hsa:2917	glutamate metabotropic receptor 7	0
84	Hepatic granuloma	H3-3B	hsa:3021	H3.3 histone B	0
84	Hepatic granuloma	LAMTOR1	hsa:55004	late endosomal/lysosomal adaptor, MAPK and MTOR activator 1	0
84	Hepatic granuloma	PILRA	hsa:29992	paired immunoglobin like type 2 receptor alpha	0
84	Hepatic granuloma	PRKG2	hsa:5593	protein kinase cGMP-dependent 2	0
84	Hepatic granuloma	PYGL	hsa:5836	glycogen phosphorylase L	0
84	Hepatic granuloma	UBE2D1	hsa:7321	ubiquitin conjugating enzyme E2 D1	0
85	Hepatic impairment	AK2	hsa:204	adenylate kinase 2	0
85	Hepatic impairment	ASL	hsa:435	argininosuccinate lyase	0
85	Hepatic impairment	CHRM1	hsa:1128	cholinergic receptor muscarinic 1	0.563758
85	Hepatic impairment	DRD5	hsa:1816	dopamine receptor D5	0.737705
85	Hepatic impairment	GABRA5	hsa:2558	gamma-aminobutyric acid type A receptor subunit alpha5	0
85	Hepatic impairment	GABRB3	hsa:2562	gamma-aminobutyric acid type A receptor subunit beta3	0
85	Hepatic impairment	GALT	hsa:2592	galactose-1-phosphate uridylyltransferase	0
85	Hepatic impairment	GNPAT	hsa:8443	glyceronephosphate O-acyltransferase	0
85	Hepatic impairment	GRM3	hsa:2913	glutamate metabotropic receptor 3	0.368421
85	Hepatic impairment	GRM7	hsa:2917	glutamate metabotropic receptor 7	0.25
85	Hepatic impairment	H3-3B	hsa:3021	H3.3 histone B	0
85	Hepatic impairment	LAMTOR1	hsa:55004	late endosomal/lysosomal adaptor, MAPK and MTOR activator 1	0
85	Hepatic impairment	PILRA	hsa:29992	paired immunoglobin like type 2 receptor alpha	0
85	Hepatic impairment	PRKG2	hsa:5593	protein kinase cGMP-dependent 2	0.0285714
85	Hepatic impairment	PYGL	hsa:5836	glycogen phosphorylase L	0
85	Hepatic impairment	UBE2D1	hsa:7321	ubiquitin conjugating enzyme E2 D1	1
86	Hepatic insufficiency	AK2	hsa:204	adenylate kinase 2	0
86	Hepatic insufficiency	ASL	hsa:435	argininosuccinate lyase	0
86	Hepatic insufficiency	CHRM1	hsa:1128	cholinergic receptor muscarinic 1	0.0738255
86	Hepatic insufficiency	DRD5	hsa:1816	dopamine receptor D5	0
86	Hepatic insufficiency	GABRA5	hsa:2558	gamma-aminobutyric acid type A receptor subunit alpha5	0
86	Hepatic insufficiency	GABRB3	hsa:2562	gamma-aminobutyric acid type A receptor subunit beta3	0
86	Hepatic insufficiency	GALT	hsa:2592	galactose-1-phosphate uridylyltransferase	0
86	Hepatic insufficiency	GNPAT	hsa:8443	glyceronephosphate O-acyltransferase	0
86	Hepatic insufficiency	GRM3	hsa:2913	glutamate metabotropic receptor 3	0
86	Hepatic insufficiency	GRM7	hsa:2917	glutamate metabotropic receptor 7	0
86	Hepatic insufficiency	H3-3B	hsa:3021	H3.3 histone B	0
86	Hepatic insufficiency	LAMTOR1	hsa:55004	late endosomal/lysosomal adaptor, MAPK and MTOR activator 1	0
86	Hepatic insufficiency	PILRA	hsa:29992	paired immunoglobin like type 2 receptor alpha	0
86	Hepatic insufficiency	PRKG2	hsa:5593	protein kinase cGMP-dependent 2	0
86	Hepatic insufficiency	PYGL	hsa:5836	glycogen phosphorylase L	0
86	Hepatic insufficiency	UBE2D1	hsa:7321	ubiquitin conjugating enzyme E2 D1	0
87	Hepatic necrosis	AK2	hsa:204	adenylate kinase 2	0
87	Hepatic necrosis	ASL	hsa:435	argininosuccinate lyase	0
87	Hepatic necrosis	CHRM1	hsa:1128	cholinergic receptor muscarinic 1	0.355705
87	Hepatic necrosis	DRD5	hsa:1816	dopamine receptor D5	0.163934
87	Hepatic necrosis	GABRA5	hsa:2558	gamma-aminobutyric acid type A receptor subunit alpha5	0
87	Hepatic necrosis	GABRB3	hsa:2562	gamma-aminobutyric acid type A receptor subunit beta3	0
87	Hepatic necrosis	GALT	hsa:2592	galactose-1-phosphate uridylyltransferase	0
87	Hepatic necrosis	GNPAT	hsa:8443	glyceronephosphate O-acyltransferase	0
87	Hepatic necrosis	GRM3	hsa:2913	glutamate metabotropic receptor 3	0.105263
87	Hepatic necrosis	GRM7	hsa:2917	glutamate metabotropic receptor 7	0.125
87	Hepatic necrosis	H3-3B	hsa:3021	H3.3 histone B	0
87	Hepatic necrosis	LAMTOR1	hsa:55004	late endosomal/lysosomal adaptor, MAPK and MTOR activator 1	1
87	Hepatic necrosis	PILRA	hsa:29992	paired immunoglobin like type 2 receptor alpha	0
87	Hepatic necrosis	PRKG2	hsa:5593	protein kinase cGMP-dependent 2	0.0285714
87	Hepatic necrosis	PYGL	hsa:5836	glycogen phosphorylase L	0
87	Hepatic necrosis	UBE2D1	hsa:7321	ubiquitin conjugating enzyme E2 D1	0
88	Hepatic neoplasm	AK2	hsa:204	adenylate kinase 2	0
88	Hepatic neoplasm	ASL	hsa:435	argininosuccinate lyase	0
88	Hepatic neoplasm	CHRM1	hsa:1128	cholinergic receptor muscarinic 1	0.369128
88	Hepatic neoplasm	DRD5	hsa:1816	dopamine receptor D5	0.393443
88	Hepatic neoplasm	GABRA5	hsa:2558	gamma-aminobutyric acid type A receptor subunit alpha5	0
88	Hepatic neoplasm	GABRB3	hsa:2562	gamma-aminobutyric acid type A receptor subunit beta3	0
88	Hepatic neoplasm	GALT	hsa:2592	galactose-1-phosphate uridylyltransferase	0
88	Hepatic neoplasm	GNPAT	hsa:8443	glyceronephosphate O-acyltransferase	0
88	Hepatic neoplasm	GRM3	hsa:2913	glutamate metabotropic receptor 3	0.368421
88	Hepatic neoplasm	GRM7	hsa:2917	glutamate metabotropic receptor 7	0.25
88	Hepatic neoplasm	H3-3B	hsa:3021	H3.3 histone B	0
88	Hepatic neoplasm	LAMTOR1	hsa:55004	late endosomal/lysosomal adaptor, MAPK and MTOR activator 1	0
88	Hepatic neoplasm	PILRA	hsa:29992	paired immunoglobin like type 2 receptor alpha	0
88	Hepatic neoplasm	PRKG2	hsa:5593	protein kinase cGMP-dependent 2	0.0857143
88	Hepatic neoplasm	PYGL	hsa:5836	glycogen phosphorylase L	0
88	Hepatic neoplasm	UBE2D1	hsa:7321	ubiquitin conjugating enzyme E2 D1	0
89	Hepatic pain	AK2	hsa:204	adenylate kinase 2	0
89	Hepatic pain	ASL	hsa:435	argininosuccinate lyase	0
89	Hepatic pain	CHRM1	hsa:1128	cholinergic receptor muscarinic 1	0
89	Hepatic pain	DRD5	hsa:1816	dopamine receptor D5	0
89	Hepatic pain	GABRA5	hsa:2558	gamma-aminobutyric acid type A receptor subunit alpha5	0
89	Hepatic pain	GABRB3	hsa:2562	gamma-aminobutyric acid type A receptor subunit beta3	0
89	Hepatic pain	GALT	hsa:2592	galactose-1-phosphate uridylyltransferase	0
89	Hepatic pain	GNPAT	hsa:8443	glyceronephosphate O-acyltransferase	0
89	Hepatic pain	GRM3	hsa:2913	glutamate metabotropic receptor 3	0
89	Hepatic pain	GRM7	hsa:2917	glutamate metabotropic receptor 7	0
89	Hepatic pain	H3-3B	hsa:3021	H3.3 histone B	0
89	Hepatic pain	LAMTOR1	hsa:55004	late endosomal/lysosomal adaptor, MAPK and MTOR activator 1	0
89	Hepatic pain	PILRA	hsa:29992	paired immunoglobin like type 2 receptor alpha	0
89	Hepatic pain	PRKG2	hsa:5593	protein kinase cGMP-dependent 2	0.0285714
89	Hepatic pain	PYGL	hsa:5836	glycogen phosphorylase L	0
89	Hepatic pain	UBE2D1	hsa:7321	ubiquitin conjugating enzyme E2 D1	0
90	Hepatic steatosis	AK2	hsa:204	adenylate kinase 2	0
90	Hepatic steatosis	ASL	hsa:435	argininosuccinate lyase	0
90	Hepatic steatosis	CHRM1	hsa:1128	cholinergic receptor muscarinic 1	1
90	Hepatic steatosis	DRD5	hsa:1816	dopamine receptor D5	1
90	Hepatic steatosis	GABRA5	hsa:2558	gamma-aminobutyric acid type A receptor subunit alpha5	0
90	Hepatic steatosis	GABRB3	hsa:2562	gamma-aminobutyric acid type A receptor subunit beta3	0
90	Hepatic steatosis	GALT	hsa:2592	galactose-1-phosphate uridylyltransferase	0
90	Hepatic steatosis	GNPAT	hsa:8443	glyceronephosphate O-acyltransferase	0
90	Hepatic steatosis	GRM3	hsa:2913	glutamate metabotropic receptor 3	0.526316
90	Hepatic steatosis	GRM7	hsa:2917	glutamate metabotropic receptor 7	0.4375
90	Hepatic steatosis	H3-3B	hsa:3021	H3.3 histone B	0
90	Hepatic steatosis	LAMTOR1	hsa:55004	late endosomal/lysosomal adaptor, MAPK and MTOR activator 1	0
90	Hepatic steatosis	PILRA	hsa:29992	paired immunoglobin like type 2 receptor alpha	0
90	Hepatic steatosis	PRKG2	hsa:5593	protein kinase cGMP-dependent 2	0.0857143
90	Hepatic steatosis	PYGL	hsa:5836	glycogen phosphorylase L	0
90	Hepatic steatosis	UBE2D1	hsa:7321	ubiquitin conjugating enzyme E2 D1	0
91	Hepatic vein thrombosis	AK2	hsa:204	adenylate kinase 2	0
91	Hepatic vein thrombosis	ASL	hsa:435	argininosuccinate lyase	0
91	Hepatic vein thrombosis	CHRM1	hsa:1128	cholinergic receptor muscarinic 1	0
91	Hepatic vein thrombosis	DRD5	hsa:1816	dopamine receptor D5	0
91	Hepatic vein thrombosis	GABRA5	hsa:2558	gamma-aminobutyric acid type A receptor subunit alpha5	0
91	Hepatic vein thrombosis	GABRB3	hsa:2562	gamma-aminobutyric acid type A receptor subunit beta3	0
91	Hepatic vein thrombosis	GALT	hsa:2592	galactose-1-phosphate uridylyltransferase	0
91	Hepatic vein thrombosis	GNPAT	hsa:8443	glyceronephosphate O-acyltransferase	0
91	Hepatic vein thrombosis	GRM3	hsa:2913	glutamate metabotropic receptor 3	0
91	Hepatic vein thrombosis	GRM7	hsa:2917	glutamate metabotropic receptor 7	0
91	Hepatic vein thrombosis	H3-3B	hsa:3021	H3.3 histone B	0
91	Hepatic vein thrombosis	LAMTOR1	hsa:55004	late endosomal/lysosomal adaptor, MAPK and MTOR activator 1	0
91	Hepatic vein thrombosis	PILRA	hsa:29992	paired immunoglobin like type 2 receptor alpha	0
91	Hepatic vein thrombosis	PRKG2	hsa:5593	protein kinase cGMP-dependent 2	0
91	Hepatic vein thrombosis	PYGL	hsa:5836	glycogen phosphorylase L	0
91	Hepatic vein thrombosis	UBE2D1	hsa:7321	ubiquitin conjugating enzyme E2 D1	0
92	Hepatitis A	AK2	hsa:204	adenylate kinase 2	0
92	Hepatitis A	ASL	hsa:435	argininosuccinate lyase	0
92	Hepatitis A	CHRM1	hsa:1128	cholinergic receptor muscarinic 1	0.865772
92	Hepatitis A	DRD5	hsa:1816	dopamine receptor D5	0.901639
92	Hepatitis A	GABRA5	hsa:2558	gamma-aminobutyric acid type A receptor subunit alpha5	0
92	Hepatitis A	GABRB3	hsa:2562	gamma-aminobutyric acid type A receptor subunit beta3	0
92	Hepatitis A	GALT	hsa:2592	galactose-1-phosphate uridylyltransferase	0
92	Hepatitis A	GNPAT	hsa:8443	glyceronephosphate O-acyltransferase	0
92	Hepatitis A	GRM3	hsa:2913	glutamate metabotropic receptor 3	0.210526
92	Hepatitis A	GRM7	hsa:2917	glutamate metabotropic receptor 7	0.25
92	Hepatitis A	H3-3B	hsa:3021	H3.3 histone B	0
92	Hepatitis A	LAMTOR1	hsa:55004	late endosomal/lysosomal adaptor, MAPK and MTOR activator 1	0
92	Hepatitis A	PILRA	hsa:29992	paired immunoglobin like type 2 receptor alpha	0
92	Hepatitis A	PRKG2	hsa:5593	protein kinase cGMP-dependent 2	0
92	Hepatitis A	PYGL	hsa:5836	glycogen phosphorylase L	0
92	Hepatitis A	UBE2D1	hsa:7321	ubiquitin conjugating enzyme E2 D1	0
93	Hepatitis acute	AK2	hsa:204	adenylate kinase 2	0
93	Hepatitis acute	ASL	hsa:435	argininosuccinate lyase	0
93	Hepatitis acute	CHRM1	hsa:1128	cholinergic receptor muscarinic 1	0
93	Hepatitis acute	DRD5	hsa:1816	dopamine receptor D5	0
93	Hepatitis acute	GABRA5	hsa:2558	gamma-aminobutyric acid type A receptor subunit alpha5	0
93	Hepatitis acute	GABRB3	hsa:2562	gamma-aminobutyric acid type A receptor subunit beta3	0
93	Hepatitis acute	GALT	hsa:2592	galactose-1-phosphate uridylyltransferase	0
93	Hepatitis acute	GNPAT	hsa:8443	glyceronephosphate O-acyltransferase	0
93	Hepatitis acute	GRM3	hsa:2913	glutamate metabotropic receptor 3	0
93	Hepatitis acute	GRM7	hsa:2917	glutamate metabotropic receptor 7	0
93	Hepatitis acute	H3-3B	hsa:3021	H3.3 histone B	0
93	Hepatitis acute	LAMTOR1	hsa:55004	late endosomal/lysosomal adaptor, MAPK and MTOR activator 1	0
93	Hepatitis acute	PILRA	hsa:29992	paired immunoglobin like type 2 receptor alpha	0
93	Hepatitis acute	PRKG2	hsa:5593	protein kinase cGMP-dependent 2	0
93	Hepatitis acute	PYGL	hsa:5836	glycogen phosphorylase L	0
93	Hepatitis acute	UBE2D1	hsa:7321	ubiquitin conjugating enzyme E2 D1	0
94	Hepatitis alcoholic	AK2	hsa:204	adenylate kinase 2	0
94	Hepatitis alcoholic	ASL	hsa:435	argininosuccinate lyase	0
94	Hepatitis alcoholic	CHRM1	hsa:1128	cholinergic receptor muscarinic 1	0.00671141
94	Hepatitis alcoholic	DRD5	hsa:1816	dopamine receptor D5	0.0327869
94	Hepatitis alcoholic	GABRA5	hsa:2558	gamma-aminobutyric acid type A receptor subunit alpha5	0
94	Hepatitis alcoholic	GABRB3	hsa:2562	gamma-aminobutyric acid type A receptor subunit beta3	0
94	Hepatitis alcoholic	GALT	hsa:2592	galactose-1-phosphate uridylyltransferase	0
94	Hepatitis alcoholic	GNPAT	hsa:8443	glyceronephosphate O-acyltransferase	0
94	Hepatitis alcoholic	GRM3	hsa:2913	glutamate metabotropic receptor 3	0
94	Hepatitis alcoholic	GRM7	hsa:2917	glutamate metabotropic receptor 7	0
94	Hepatitis alcoholic	H3-3B	hsa:3021	H3.3 histone B	0
94	Hepatitis alcoholic	LAMTOR1	hsa:55004	late endosomal/lysosomal adaptor, MAPK and MTOR activator 1	0
94	Hepatitis alcoholic	PILRA	hsa:29992	paired immunoglobin like type 2 receptor alpha	0
94	Hepatitis alcoholic	PRKG2	hsa:5593	protein kinase cGMP-dependent 2	0
94	Hepatitis alcoholic	PYGL	hsa:5836	glycogen phosphorylase L	0
94	Hepatitis alcoholic	UBE2D1	hsa:7321	ubiquitin conjugating enzyme E2 D1	0
95	Hepatitis B	AK2	hsa:204	adenylate kinase 2	0
95	Hepatitis B	ASL	hsa:435	argininosuccinate lyase	0
95	Hepatitis B	CHRM1	hsa:1128	cholinergic receptor muscarinic 1	0.0402685
95	Hepatitis B	DRD5	hsa:1816	dopamine receptor D5	0
95	Hepatitis B	GABRA5	hsa:2558	gamma-aminobutyric acid type A receptor subunit alpha5	0
95	Hepatitis B	GABRB3	hsa:2562	gamma-aminobutyric acid type A receptor subunit beta3	0
95	Hepatitis B	GALT	hsa:2592	galactose-1-phosphate uridylyltransferase	0
95	Hepatitis B	GNPAT	hsa:8443	glyceronephosphate O-acyltransferase	0
95	Hepatitis B	GRM3	hsa:2913	glutamate metabotropic receptor 3	0
95	Hepatitis B	GRM7	hsa:2917	glutamate metabotropic receptor 7	0
95	Hepatitis B	H3-3B	hsa:3021	H3.3 histone B	0
95	Hepatitis B	LAMTOR1	hsa:55004	late endosomal/lysosomal adaptor, MAPK and MTOR activator 1	0
95	Hepatitis B	PILRA	hsa:29992	paired immunoglobin like type 2 receptor alpha	0
95	Hepatitis B	PRKG2	hsa:5593	protein kinase cGMP-dependent 2	0
95	Hepatitis B	PYGL	hsa:5836	glycogen phosphorylase L	0
95	Hepatitis B	UBE2D1	hsa:7321	ubiquitin conjugating enzyme E2 D1	0
96	Hepatitis C	AK2	hsa:204	adenylate kinase 2	0
96	Hepatitis C	ASL	hsa:435	argininosuccinate lyase	0
96	Hepatitis C	CHRM1	hsa:1128	cholinergic receptor muscarinic 1	0.731544
96	Hepatitis C	DRD5	hsa:1816	dopamine receptor D5	0
96	Hepatitis C	GABRA5	hsa:2558	gamma-aminobutyric acid type A receptor subunit alpha5	0
96	Hepatitis C	GABRB3	hsa:2562	gamma-aminobutyric acid type A receptor subunit beta3	0
96	Hepatitis C	GALT	hsa:2592	galactose-1-phosphate uridylyltransferase	0
96	Hepatitis C	GNPAT	hsa:8443	glyceronephosphate O-acyltransferase	0
96	Hepatitis C	GRM3	hsa:2913	glutamate metabotropic receptor 3	0.315789
96	Hepatitis C	GRM7	hsa:2917	glutamate metabotropic receptor 7	0.1875
96	Hepatitis C	H3-3B	hsa:3021	H3.3 histone B	0
96	Hepatitis C	LAMTOR1	hsa:55004	late endosomal/lysosomal adaptor, MAPK and MTOR activator 1	0
96	Hepatitis C	PILRA	hsa:29992	paired immunoglobin like type 2 receptor alpha	0
96	Hepatitis C	PRKG2	hsa:5593	protein kinase cGMP-dependent 2	0
96	Hepatitis C	PYGL	hsa:5836	glycogen phosphorylase L	0
96	Hepatitis C	UBE2D1	hsa:7321	ubiquitin conjugating enzyme E2 D1	0
97	Hepatitis cholestatic	AK2	hsa:204	adenylate kinase 2	0
97	Hepatitis cholestatic	ASL	hsa:435	argininosuccinate lyase	0
97	Hepatitis cholestatic	CHRM1	hsa:1128	cholinergic receptor muscarinic 1	0.161074
97	Hepatitis cholestatic	DRD5	hsa:1816	dopamine receptor D5	0.737705
97	Hepatitis cholestatic	GABRA5	hsa:2558	gamma-aminobutyric acid type A receptor subunit alpha5	0
97	Hepatitis cholestatic	GABRB3	hsa:2562	gamma-aminobutyric acid type A receptor subunit beta3	0
97	Hepatitis cholestatic	GALT	hsa:2592	galactose-1-phosphate uridylyltransferase	0
97	Hepatitis cholestatic	GNPAT	hsa:8443	glyceronephosphate O-acyltransferase	0
97	Hepatitis cholestatic	GRM3	hsa:2913	glutamate metabotropic receptor 3	0.0526316
97	Hepatitis cholestatic	GRM7	hsa:2917	glutamate metabotropic receptor 7	0.0625
97	Hepatitis cholestatic	H3-3B	hsa:3021	H3.3 histone B	0
97	Hepatitis cholestatic	LAMTOR1	hsa:55004	late endosomal/lysosomal adaptor, MAPK and MTOR activator 1	0
97	Hepatitis cholestatic	PILRA	hsa:29992	paired immunoglobin like type 2 receptor alpha	0
97	Hepatitis cholestatic	PRKG2	hsa:5593	protein kinase cGMP-dependent 2	0
97	Hepatitis cholestatic	PYGL	hsa:5836	glycogen phosphorylase L	0
97	Hepatitis cholestatic	UBE2D1	hsa:7321	ubiquitin conjugating enzyme E2 D1	0.333333
98	Hepatitis chronic active	AK2	hsa:204	adenylate kinase 2	0
98	Hepatitis chronic active	ASL	hsa:435	argininosuccinate lyase	0
98	Hepatitis chronic active	CHRM1	hsa:1128	cholinergic receptor muscarinic 1	0
98	Hepatitis chronic active	DRD5	hsa:1816	dopamine receptor D5	0
98	Hepatitis chronic active	GABRA5	hsa:2558	gamma-aminobutyric acid type A receptor subunit alpha5	0
98	Hepatitis chronic active	GABRB3	hsa:2562	gamma-aminobutyric acid type A receptor subunit beta3	0
98	Hepatitis chronic active	GALT	hsa:2592	galactose-1-phosphate uridylyltransferase	0
98	Hepatitis chronic active	GNPAT	hsa:8443	glyceronephosphate O-acyltransferase	0
98	Hepatitis chronic active	GRM3	hsa:2913	glutamate metabotropic receptor 3	0
98	Hepatitis chronic active	GRM7	hsa:2917	glutamate metabotropic receptor 7	0
98	Hepatitis chronic active	H3-3B	hsa:3021	H3.3 histone B	0
98	Hepatitis chronic active	LAMTOR1	hsa:55004	late endosomal/lysosomal adaptor, MAPK and MTOR activator 1	0
98	Hepatitis chronic active	PILRA	hsa:29992	paired immunoglobin like type 2 receptor alpha	0
98	Hepatitis chronic active	PRKG2	hsa:5593	protein kinase cGMP-dependent 2	0
98	Hepatitis chronic active	PYGL	hsa:5836	glycogen phosphorylase L	0
98	Hepatitis chronic active	UBE2D1	hsa:7321	ubiquitin conjugating enzyme E2 D1	0
99	Hepatitis F	AK2	hsa:204	adenylate kinase 2	0
99	Hepatitis F	ASL	hsa:435	argininosuccinate lyase	0
99	Hepatitis F	CHRM1	hsa:1128	cholinergic receptor muscarinic 1	0
99	Hepatitis F	DRD5	hsa:1816	dopamine receptor D5	0
99	Hepatitis F	GABRA5	hsa:2558	gamma-aminobutyric acid type A receptor subunit alpha5	0
99	Hepatitis F	GABRB3	hsa:2562	gamma-aminobutyric acid type A receptor subunit beta3	0
99	Hepatitis F	GALT	hsa:2592	galactose-1-phosphate uridylyltransferase	0
99	Hepatitis F	GNPAT	hsa:8443	glyceronephosphate O-acyltransferase	0
99	Hepatitis F	GRM3	hsa:2913	glutamate metabotropic receptor 3	0
99	Hepatitis F	GRM7	hsa:2917	glutamate metabotropic receptor 7	0
99	Hepatitis F	H3-3B	hsa:3021	H3.3 histone B	0
99	Hepatitis F	LAMTOR1	hsa:55004	late endosomal/lysosomal adaptor, MAPK and MTOR activator 1	0
99	Hepatitis F	PILRA	hsa:29992	paired immunoglobin like type 2 receptor alpha	0
99	Hepatitis F	PRKG2	hsa:5593	protein kinase cGMP-dependent 2	0.0857143
99	Hepatitis F	PYGL	hsa:5836	glycogen phosphorylase L	0
99	Hepatitis F	UBE2D1	hsa:7321	ubiquitin conjugating enzyme E2 D1	0
100	Hepatitis fulminant	AK2	hsa:204	adenylate kinase 2	0
100	Hepatitis fulminant	ASL	hsa:435	argininosuccinate lyase	0
100	Hepatitis fulminant	CHRM1	hsa:1128	cholinergic receptor muscarinic 1	0.33557
100	Hepatitis fulminant	DRD5	hsa:1816	dopamine receptor D5	0.47541
100	Hepatitis fulminant	GABRA5	hsa:2558	gamma-aminobutyric acid type A receptor subunit alpha5	0
100	Hepatitis fulminant	GABRB3	hsa:2562	gamma-aminobutyric acid type A receptor subunit beta3	0
100	Hepatitis fulminant	GALT	hsa:2592	galactose-1-phosphate uridylyltransferase	0
100	Hepatitis fulminant	GNPAT	hsa:8443	glyceronephosphate O-acyltransferase	0
100	Hepatitis fulminant	GRM3	hsa:2913	glutamate metabotropic receptor 3	0.157895
100	Hepatitis fulminant	GRM7	hsa:2917	glutamate metabotropic receptor 7	0
100	Hepatitis fulminant	H3-3B	hsa:3021	H3.3 histone B	0
100	Hepatitis fulminant	LAMTOR1	hsa:55004	late endosomal/lysosomal adaptor, MAPK and MTOR activator 1	0
100	Hepatitis fulminant	PILRA	hsa:29992	paired immunoglobin like type 2 receptor alpha	0
100	Hepatitis fulminant	PRKG2	hsa:5593	protein kinase cGMP-dependent 2	0
100	Hepatitis fulminant	PYGL	hsa:5836	glycogen phosphorylase L	0
100	Hepatitis fulminant	UBE2D1	hsa:7321	ubiquitin conjugating enzyme E2 D1	1
101	Hepatitis granulomatous	AK2	hsa:204	adenylate kinase 2	0
101	Hepatitis granulomatous	ASL	hsa:435	argininosuccinate lyase	0
101	Hepatitis granulomatous	CHRM1	hsa:1128	cholinergic receptor muscarinic 1	0
101	Hepatitis granulomatous	DRD5	hsa:1816	dopamine receptor D5	0
101	Hepatitis granulomatous	GABRA5	hsa:2558	gamma-aminobutyric acid type A receptor subunit alpha5	0
101	Hepatitis granulomatous	GABRB3	hsa:2562	gamma-aminobutyric acid type A receptor subunit beta3	0
101	Hepatitis granulomatous	GALT	hsa:2592	galactose-1-phosphate uridylyltransferase	0
101	Hepatitis granulomatous	GNPAT	hsa:8443	glyceronephosphate O-acyltransferase	0
101	Hepatitis granulomatous	GRM3	hsa:2913	glutamate metabotropic receptor 3	0
101	Hepatitis granulomatous	GRM7	hsa:2917	glutamate metabotropic receptor 7	0
101	Hepatitis granulomatous	H3-3B	hsa:3021	H3.3 histone B	0
101	Hepatitis granulomatous	LAMTOR1	hsa:55004	late endosomal/lysosomal adaptor, MAPK and MTOR activator 1	0
101	Hepatitis granulomatous	PILRA	hsa:29992	paired immunoglobin like type 2 receptor alpha	0
101	Hepatitis granulomatous	PRKG2	hsa:5593	protein kinase cGMP-dependent 2	0
101	Hepatitis granulomatous	PYGL	hsa:5836	glycogen phosphorylase L	0
101	Hepatitis granulomatous	UBE2D1	hsa:7321	ubiquitin conjugating enzyme E2 D1	0
102	Hepatitis symptom	AK2	hsa:204	adenylate kinase 2	0
102	Hepatitis symptom	ASL	hsa:435	argininosuccinate lyase	0
102	Hepatitis symptom	CHRM1	hsa:1128	cholinergic receptor muscarinic 1	0.0134228
102	Hepatitis symptom	DRD5	hsa:1816	dopamine receptor D5	0
102	Hepatitis symptom	GABRA5	hsa:2558	gamma-aminobutyric acid type A receptor subunit alpha5	0
102	Hepatitis symptom	GABRB3	hsa:2562	gamma-aminobutyric acid type A receptor subunit beta3	0
102	Hepatitis symptom	GALT	hsa:2592	galactose-1-phosphate uridylyltransferase	0
102	Hepatitis symptom	GNPAT	hsa:8443	glyceronephosphate O-acyltransferase	0
102	Hepatitis symptom	GRM3	hsa:2913	glutamate metabotropic receptor 3	0
102	Hepatitis symptom	GRM7	hsa:2917	glutamate metabotropic receptor 7	0
102	Hepatitis symptom	H3-3B	hsa:3021	H3.3 histone B	0
102	Hepatitis symptom	LAMTOR1	hsa:55004	late endosomal/lysosomal adaptor, MAPK and MTOR activator 1	0
102	Hepatitis symptom	PILRA	hsa:29992	paired immunoglobin like type 2 receptor alpha	0
102	Hepatitis symptom	PRKG2	hsa:5593	protein kinase cGMP-dependent 2	0.0571429
102	Hepatitis symptom	PYGL	hsa:5836	glycogen phosphorylase L	0
102	Hepatitis symptom	UBE2D1	hsa:7321	ubiquitin conjugating enzyme E2 D1	0
103	Hepatitis toxic	AK2	hsa:204	adenylate kinase 2	0
103	Hepatitis toxic	ASL	hsa:435	argininosuccinate lyase	0
103	Hepatitis toxic	CHRM1	hsa:1128	cholinergic receptor muscarinic 1	0.0805369
103	Hepatitis toxic	DRD5	hsa:1816	dopamine receptor D5	0.131148
103	Hepatitis toxic	GABRA5	hsa:2558	gamma-aminobutyric acid type A receptor subunit alpha5	0
103	Hepatitis toxic	GABRB3	hsa:2562	gamma-aminobutyric acid type A receptor subunit beta3	0
103	Hepatitis toxic	GALT	hsa:2592	galactose-1-phosphate uridylyltransferase	0
103	Hepatitis toxic	GNPAT	hsa:8443	glyceronephosphate O-acyltransferase	0
103	Hepatitis toxic	GRM3	hsa:2913	glutamate metabotropic receptor 3	0.157895
103	Hepatitis toxic	GRM7	hsa:2917	glutamate metabotropic receptor 7	0.1875
103	Hepatitis toxic	H3-3B	hsa:3021	H3.3 histone B	0
103	Hepatitis toxic	LAMTOR1	hsa:55004	late endosomal/lysosomal adaptor, MAPK and MTOR activator 1	0.0909091
103	Hepatitis toxic	PILRA	hsa:29992	paired immunoglobin like type 2 receptor alpha	0
103	Hepatitis toxic	PRKG2	hsa:5593	protein kinase cGMP-dependent 2	0
103	Hepatitis toxic	PYGL	hsa:5836	glycogen phosphorylase L	0
103	Hepatitis toxic	UBE2D1	hsa:7321	ubiquitin conjugating enzyme E2 D1	1
104	Hepatitis viral	AK2	hsa:204	adenylate kinase 2	0
104	Hepatitis viral	ASL	hsa:435	argininosuccinate lyase	0
104	Hepatitis viral	CHRM1	hsa:1128	cholinergic receptor muscarinic 1	0.966443
104	Hepatitis viral	DRD5	hsa:1816	dopamine receptor D5	0.147541
104	Hepatitis viral	GABRA5	hsa:2558	gamma-aminobutyric acid type A receptor subunit alpha5	0
104	Hepatitis viral	GABRB3	hsa:2562	gamma-aminobutyric acid type A receptor subunit beta3	0
104	Hepatitis viral	GALT	hsa:2592	galactose-1-phosphate uridylyltransferase	0
104	Hepatitis viral	GNPAT	hsa:8443	glyceronephosphate O-acyltransferase	0
104	Hepatitis viral	GRM3	hsa:2913	glutamate metabotropic receptor 3	0
104	Hepatitis viral	GRM7	hsa:2917	glutamate metabotropic receptor 7	0
104	Hepatitis viral	H3-3B	hsa:3021	H3.3 histone B	0
104	Hepatitis viral	LAMTOR1	hsa:55004	late endosomal/lysosomal adaptor, MAPK and MTOR activator 1	0
104	Hepatitis viral	PILRA	hsa:29992	paired immunoglobin like type 2 receptor alpha	0
104	Hepatitis viral	PRKG2	hsa:5593	protein kinase cGMP-dependent 2	0
104	Hepatitis viral	PYGL	hsa:5836	glycogen phosphorylase L	0
104	Hepatitis viral	UBE2D1	hsa:7321	ubiquitin conjugating enzyme E2 D1	0
105	Hepatocellular carcinoma	AK2	hsa:204	adenylate kinase 2	0
105	Hepatocellular carcinoma	ASL	hsa:435	argininosuccinate lyase	0
105	Hepatocellular carcinoma	CHRM1	hsa:1128	cholinergic receptor muscarinic 1	0.0805369
105	Hepatocellular carcinoma	DRD5	hsa:1816	dopamine receptor D5	0.147541
105	Hepatocellular carcinoma	GABRA5	hsa:2558	gamma-aminobutyric acid type A receptor subunit alpha5	0
105	Hepatocellular carcinoma	GABRB3	hsa:2562	gamma-aminobutyric acid type A receptor subunit beta3	0
105	Hepatocellular carcinoma	GALT	hsa:2592	galactose-1-phosphate uridylyltransferase	0
105	Hepatocellular carcinoma	GNPAT	hsa:8443	glyceronephosphate O-acyltransferase	0
105	Hepatocellular carcinoma	GRM3	hsa:2913	glutamate metabotropic receptor 3	0.210526
105	Hepatocellular carcinoma	GRM7	hsa:2917	glutamate metabotropic receptor 7	0.25
105	Hepatocellular carcinoma	H3-3B	hsa:3021	H3.3 histone B	0
105	Hepatocellular carcinoma	LAMTOR1	hsa:55004	late endosomal/lysosomal adaptor, MAPK and MTOR activator 1	0
105	Hepatocellular carcinoma	PILRA	hsa:29992	paired immunoglobin like type 2 receptor alpha	0
105	Hepatocellular carcinoma	PRKG2	hsa:5593	protein kinase cGMP-dependent 2	0.0571429
105	Hepatocellular carcinoma	PYGL	hsa:5836	glycogen phosphorylase L	0
105	Hepatocellular carcinoma	UBE2D1	hsa:7321	ubiquitin conjugating enzyme E2 D1	0
106	Hepatocellular injury	AK2	hsa:204	adenylate kinase 2	0
106	Hepatocellular injury	ASL	hsa:435	argininosuccinate lyase	0
106	Hepatocellular injury	CHRM1	hsa:1128	cholinergic receptor muscarinic 1	0.342282
106	Hepatocellular injury	DRD5	hsa:1816	dopamine receptor D5	0.52459
106	Hepatocellular injury	GABRA5	hsa:2558	gamma-aminobutyric acid type A receptor subunit alpha5	0
106	Hepatocellular injury	GABRB3	hsa:2562	gamma-aminobutyric acid type A receptor subunit beta3	0
106	Hepatocellular injury	GALT	hsa:2592	galactose-1-phosphate uridylyltransferase	0
106	Hepatocellular injury	GNPAT	hsa:8443	glyceronephosphate O-acyltransferase	0
106	Hepatocellular injury	GRM3	hsa:2913	glutamate metabotropic receptor 3	0.157895
106	Hepatocellular injury	GRM7	hsa:2917	glutamate metabotropic receptor 7	0.0625
106	Hepatocellular injury	H3-3B	hsa:3021	H3.3 histone B	0
106	Hepatocellular injury	LAMTOR1	hsa:55004	late endosomal/lysosomal adaptor, MAPK and MTOR activator 1	0
106	Hepatocellular injury	PILRA	hsa:29992	paired immunoglobin like type 2 receptor alpha	0
106	Hepatocellular injury	PRKG2	hsa:5593	protein kinase cGMP-dependent 2	0
106	Hepatocellular injury	PYGL	hsa:5836	glycogen phosphorylase L	0
106	Hepatocellular injury	UBE2D1	hsa:7321	ubiquitin conjugating enzyme E2 D1	0
107	Hepatomegaly	AK2	hsa:204	adenylate kinase 2	0
107	Hepatomegaly	ASL	hsa:435	argininosuccinate lyase	0
107	Hepatomegaly	CHRM1	hsa:1128	cholinergic receptor muscarinic 1	0.798658
107	Hepatomegaly	DRD5	hsa:1816	dopamine receptor D5	0.819672
107	Hepatomegaly	GABRA5	hsa:2558	gamma-aminobutyric acid type A receptor subunit alpha5	0
107	Hepatomegaly	GABRB3	hsa:2562	gamma-aminobutyric acid type A receptor subunit beta3	0
107	Hepatomegaly	GALT	hsa:2592	galactose-1-phosphate uridylyltransferase	0
107	Hepatomegaly	GNPAT	hsa:8443	glyceronephosphate O-acyltransferase	0
107	Hepatomegaly	GRM3	hsa:2913	glutamate metabotropic receptor 3	0.473684
107	Hepatomegaly	GRM7	hsa:2917	glutamate metabotropic receptor 7	0.375
107	Hepatomegaly	H3-3B	hsa:3021	H3.3 histone B	0
107	Hepatomegaly	LAMTOR1	hsa:55004	late endosomal/lysosomal adaptor, MAPK and MTOR activator 1	0
107	Hepatomegaly	PILRA	hsa:29992	paired immunoglobin like type 2 receptor alpha	0
107	Hepatomegaly	PRKG2	hsa:5593	protein kinase cGMP-dependent 2	0.171429
107	Hepatomegaly	PYGL	hsa:5836	glycogen phosphorylase L	0
107	Hepatomegaly	UBE2D1	hsa:7321	ubiquitin conjugating enzyme E2 D1	0
108	Hepatorenal syndrome	AK2	hsa:204	adenylate kinase 2	0
108	Hepatorenal syndrome	ASL	hsa:435	argininosuccinate lyase	0
108	Hepatorenal syndrome	CHRM1	hsa:1128	cholinergic receptor muscarinic 1	0
108	Hepatorenal syndrome	DRD5	hsa:1816	dopamine receptor D5	0
108	Hepatorenal syndrome	GABRA5	hsa:2558	gamma-aminobutyric acid type A receptor subunit alpha5	0
108	Hepatorenal syndrome	GABRB3	hsa:2562	gamma-aminobutyric acid type A receptor subunit beta3	0
108	Hepatorenal syndrome	GALT	hsa:2592	galactose-1-phosphate uridylyltransferase	0
108	Hepatorenal syndrome	GNPAT	hsa:8443	glyceronephosphate O-acyltransferase	0
108	Hepatorenal syndrome	GRM3	hsa:2913	glutamate metabotropic receptor 3	0
108	Hepatorenal syndrome	GRM7	hsa:2917	glutamate metabotropic receptor 7	0
108	Hepatorenal syndrome	H3-3B	hsa:3021	H3.3 histone B	0
108	Hepatorenal syndrome	LAMTOR1	hsa:55004	late endosomal/lysosomal adaptor, MAPK and MTOR activator 1	0
108	Hepatorenal syndrome	PILRA	hsa:29992	paired immunoglobin like type 2 receptor alpha	0
108	Hepatorenal syndrome	PRKG2	hsa:5593	protein kinase cGMP-dependent 2	0
108	Hepatorenal syndrome	PYGL	hsa:5836	glycogen phosphorylase L	0
108	Hepatorenal syndrome	UBE2D1	hsa:7321	ubiquitin conjugating enzyme E2 D1	0
109	Hepatosplenic T-cell lymphoma	AK2	hsa:204	adenylate kinase 2	0
109	Hepatosplenic T-cell lymphoma	ASL	hsa:435	argininosuccinate lyase	0
109	Hepatosplenic T-cell lymphoma	CHRM1	hsa:1128	cholinergic receptor muscarinic 1	0.0134228
109	Hepatosplenic T-cell lymphoma	DRD5	hsa:1816	dopamine receptor D5	0
109	Hepatosplenic T-cell lymphoma	GABRA5	hsa:2558	gamma-aminobutyric acid type A receptor subunit alpha5	0
109	Hepatosplenic T-cell lymphoma	GABRB3	hsa:2562	gamma-aminobutyric acid type A receptor subunit beta3	0
109	Hepatosplenic T-cell lymphoma	GALT	hsa:2592	galactose-1-phosphate uridylyltransferase	0
109	Hepatosplenic T-cell lymphoma	GNPAT	hsa:8443	glyceronephosphate O-acyltransferase	0
109	Hepatosplenic T-cell lymphoma	GRM3	hsa:2913	glutamate metabotropic receptor 3	0
109	Hepatosplenic T-cell lymphoma	GRM7	hsa:2917	glutamate metabotropic receptor 7	0
109	Hepatosplenic T-cell lymphoma	H3-3B	hsa:3021	H3.3 histone B	0
109	Hepatosplenic T-cell lymphoma	LAMTOR1	hsa:55004	late endosomal/lysosomal adaptor, MAPK and MTOR activator 1	0
109	Hepatosplenic T-cell lymphoma	PILRA	hsa:29992	paired immunoglobin like type 2 receptor alpha	0
109	Hepatosplenic T-cell lymphoma	PRKG2	hsa:5593	protein kinase cGMP-dependent 2	0
109	Hepatosplenic T-cell lymphoma	PYGL	hsa:5836	glycogen phosphorylase L	0
109	Hepatosplenic T-cell lymphoma	UBE2D1	hsa:7321	ubiquitin conjugating enzyme E2 D1	0
110	Hepatosplenomegaly	AK2	hsa:204	adenylate kinase 2	0
110	Hepatosplenomegaly	ASL	hsa:435	argininosuccinate lyase	0
110	Hepatosplenomegaly	CHRM1	hsa:1128	cholinergic receptor muscarinic 1	0.369128
110	Hepatosplenomegaly	DRD5	hsa:1816	dopamine receptor D5	0.672131
110	Hepatosplenomegaly	GABRA5	hsa:2558	gamma-aminobutyric acid type A receptor subunit alpha5	0
110	Hepatosplenomegaly	GABRB3	hsa:2562	gamma-aminobutyric acid type A receptor subunit beta3	0
110	Hepatosplenomegaly	GALT	hsa:2592	galactose-1-phosphate uridylyltransferase	0
110	Hepatosplenomegaly	GNPAT	hsa:8443	glyceronephosphate O-acyltransferase	0
110	Hepatosplenomegaly	GRM3	hsa:2913	glutamate metabotropic receptor 3	0.315789
110	Hepatosplenomegaly	GRM7	hsa:2917	glutamate metabotropic receptor 7	0.1875
110	Hepatosplenomegaly	H3-3B	hsa:3021	H3.3 histone B	0
110	Hepatosplenomegaly	LAMTOR1	hsa:55004	late endosomal/lysosomal adaptor, MAPK and MTOR activator 1	0
110	Hepatosplenomegaly	PILRA	hsa:29992	paired immunoglobin like type 2 receptor alpha	0
110	Hepatosplenomegaly	PRKG2	hsa:5593	protein kinase cGMP-dependent 2	0.0571429
110	Hepatosplenomegaly	PYGL	hsa:5836	glycogen phosphorylase L	0
110	Hepatosplenomegaly	UBE2D1	hsa:7321	ubiquitin conjugating enzyme E2 D1	0
111	Hepatotoxicity	AK2	hsa:204	adenylate kinase 2	0
111	Hepatotoxicity	ASL	hsa:435	argininosuccinate lyase	0
111	Hepatotoxicity	CHRM1	hsa:1128	cholinergic receptor muscarinic 1	0.214765
111	Hepatotoxicity	DRD5	hsa:1816	dopamine receptor D5	0.344262
111	Hepatotoxicity	GABRA5	hsa:2558	gamma-aminobutyric acid type A receptor subunit alpha5	0
111	Hepatotoxicity	GABRB3	hsa:2562	gamma-aminobutyric acid type A receptor subunit beta3	0
111	Hepatotoxicity	GALT	hsa:2592	galactose-1-phosphate uridylyltransferase	0
111	Hepatotoxicity	GNPAT	hsa:8443	glyceronephosphate O-acyltransferase	0
111	Hepatotoxicity	GRM3	hsa:2913	glutamate metabotropic receptor 3	0.105263
111	Hepatotoxicity	GRM7	hsa:2917	glutamate metabotropic receptor 7	0.0625
111	Hepatotoxicity	H3-3B	hsa:3021	H3.3 histone B	0
111	Hepatotoxicity	LAMTOR1	hsa:55004	late endosomal/lysosomal adaptor, MAPK and MTOR activator 1	1
111	Hepatotoxicity	PILRA	hsa:29992	paired immunoglobin like type 2 receptor alpha	0
111	Hepatotoxicity	PRKG2	hsa:5593	protein kinase cGMP-dependent 2	0.114286
111	Hepatotoxicity	PYGL	hsa:5836	glycogen phosphorylase L	0
111	Hepatotoxicity	UBE2D1	hsa:7321	ubiquitin conjugating enzyme E2 D1	0.333333
112	Irreversible renal failure	AK2	hsa:204	adenylate kinase 2	0
112	Irreversible renal failure	ASL	hsa:435	argininosuccinate lyase	0
112	Irreversible renal failure	CHRM1	hsa:1128	cholinergic receptor muscarinic 1	0.248322
112	Irreversible renal failure	DRD5	hsa:1816	dopamine receptor D5	0.0163934
112	Irreversible renal failure	GABRA5	hsa:2558	gamma-aminobutyric acid type A receptor subunit alpha5	0
112	Irreversible renal failure	GABRB3	hsa:2562	gamma-aminobutyric acid type A receptor subunit beta3	0
112	Irreversible renal failure	GALT	hsa:2592	galactose-1-phosphate uridylyltransferase	0
112	Irreversible renal failure	GNPAT	hsa:8443	glyceronephosphate O-acyltransferase	0
112	Irreversible renal failure	GRM3	hsa:2913	glutamate metabotropic receptor 3	0
112	Irreversible renal failure	GRM7	hsa:2917	glutamate metabotropic receptor 7	0
112	Irreversible renal failure	H3-3B	hsa:3021	H3.3 histone B	0
112	Irreversible renal failure	LAMTOR1	hsa:55004	late endosomal/lysosomal adaptor, MAPK and MTOR activator 1	0
112	Irreversible renal failure	PILRA	hsa:29992	paired immunoglobin like type 2 receptor alpha	0
112	Irreversible renal failure	PRKG2	hsa:5593	protein kinase cGMP-dependent 2	0
112	Irreversible renal failure	PYGL	hsa:5836	glycogen phosphorylase L	0
112	Irreversible renal failure	UBE2D1	hsa:7321	ubiquitin conjugating enzyme E2 D1	0
113	Ischaemic hepatitis	AK2	hsa:204	adenylate kinase 2	0
113	Ischaemic hepatitis	ASL	hsa:435	argininosuccinate lyase	0
113	Ischaemic hepatitis	CHRM1	hsa:1128	cholinergic receptor muscarinic 1	0.362416
113	Ischaemic hepatitis	DRD5	hsa:1816	dopamine receptor D5	0.967213
113	Ischaemic hepatitis	GABRA5	hsa:2558	gamma-aminobutyric acid type A receptor subunit alpha5	0
113	Ischaemic hepatitis	GABRB3	hsa:2562	gamma-aminobutyric acid type A receptor subunit beta3	0
113	Ischaemic hepatitis	GALT	hsa:2592	galactose-1-phosphate uridylyltransferase	0
113	Ischaemic hepatitis	GNPAT	hsa:8443	glyceronephosphate O-acyltransferase	0
113	Ischaemic hepatitis	GRM3	hsa:2913	glutamate metabotropic receptor 3	0.526316
113	Ischaemic hepatitis	GRM7	hsa:2917	glutamate metabotropic receptor 7	0.4375
113	Ischaemic hepatitis	H3-3B	hsa:3021	H3.3 histone B	0
113	Ischaemic hepatitis	LAMTOR1	hsa:55004	late endosomal/lysosomal adaptor, MAPK and MTOR activator 1	0
113	Ischaemic hepatitis	PILRA	hsa:29992	paired immunoglobin like type 2 receptor alpha	0
113	Ischaemic hepatitis	PRKG2	hsa:5593	protein kinase cGMP-dependent 2	0.0285714
113	Ischaemic hepatitis	PYGL	hsa:5836	glycogen phosphorylase L	0
113	Ischaemic hepatitis	UBE2D1	hsa:7321	ubiquitin conjugating enzyme E2 D1	0
114	Kidney fibrosis	AK2	hsa:204	adenylate kinase 2	0
114	Kidney fibrosis	ASL	hsa:435	argininosuccinate lyase	0
114	Kidney fibrosis	CHRM1	hsa:1128	cholinergic receptor muscarinic 1	0
114	Kidney fibrosis	DRD5	hsa:1816	dopamine receptor D5	0
114	Kidney fibrosis	GABRA5	hsa:2558	gamma-aminobutyric acid type A receptor subunit alpha5	0
114	Kidney fibrosis	GABRB3	hsa:2562	gamma-aminobutyric acid type A receptor subunit beta3	0
114	Kidney fibrosis	GALT	hsa:2592	galactose-1-phosphate uridylyltransferase	0
114	Kidney fibrosis	GNPAT	hsa:8443	glyceronephosphate O-acyltransferase	0
114	Kidney fibrosis	GRM3	hsa:2913	glutamate metabotropic receptor 3	0.0526316
114	Kidney fibrosis	GRM7	hsa:2917	glutamate metabotropic receptor 7	0.0625
114	Kidney fibrosis	H3-3B	hsa:3021	H3.3 histone B	0
114	Kidney fibrosis	LAMTOR1	hsa:55004	late endosomal/lysosomal adaptor, MAPK and MTOR activator 1	0
114	Kidney fibrosis	PILRA	hsa:29992	paired immunoglobin like type 2 receptor alpha	0
114	Kidney fibrosis	PRKG2	hsa:5593	protein kinase cGMP-dependent 2	0
114	Kidney fibrosis	PYGL	hsa:5836	glycogen phosphorylase L	0
114	Kidney fibrosis	UBE2D1	hsa:7321	ubiquitin conjugating enzyme E2 D1	1
115	Kidney function abnormal	AK2	hsa:204	adenylate kinase 2	0
115	Kidney function abnormal	ASL	hsa:435	argininosuccinate lyase	0
115	Kidney function abnormal	CHRM1	hsa:1128	cholinergic receptor muscarinic 1	0.966443
115	Kidney function abnormal	DRD5	hsa:1816	dopamine receptor D5	0.655738
115	Kidney function abnormal	GABRA5	hsa:2558	gamma-aminobutyric acid type A receptor subunit alpha5	0
115	Kidney function abnormal	GABRB3	hsa:2562	gamma-aminobutyric acid type A receptor subunit beta3	0
115	Kidney function abnormal	GALT	hsa:2592	galactose-1-phosphate uridylyltransferase	0
115	Kidney function abnormal	GNPAT	hsa:8443	glyceronephosphate O-acyltransferase	0
115	Kidney function abnormal	GRM3	hsa:2913	glutamate metabotropic receptor 3	0.473684
115	Kidney function abnormal	GRM7	hsa:2917	glutamate metabotropic receptor 7	0.375
115	Kidney function abnormal	H3-3B	hsa:3021	H3.3 histone B	0
115	Kidney function abnormal	LAMTOR1	hsa:55004	late endosomal/lysosomal adaptor, MAPK and MTOR activator 1	0
115	Kidney function abnormal	PILRA	hsa:29992	paired immunoglobin like type 2 receptor alpha	0
115	Kidney function abnormal	PRKG2	hsa:5593	protein kinase cGMP-dependent 2	0.257143
115	Kidney function abnormal	PYGL	hsa:5836	glycogen phosphorylase L	0
115	Kidney function abnormal	UBE2D1	hsa:7321	ubiquitin conjugating enzyme E2 D1	0
116	Kidney infection	AK2	hsa:204	adenylate kinase 2	0
116	Kidney infection	ASL	hsa:435	argininosuccinate lyase	0
116	Kidney infection	CHRM1	hsa:1128	cholinergic receptor muscarinic 1	0
116	Kidney infection	DRD5	hsa:1816	dopamine receptor D5	0
116	Kidney infection	GABRA5	hsa:2558	gamma-aminobutyric acid type A receptor subunit alpha5	0
116	Kidney infection	GABRB3	hsa:2562	gamma-aminobutyric acid type A receptor subunit beta3	0
116	Kidney infection	GALT	hsa:2592	galactose-1-phosphate uridylyltransferase	0
116	Kidney infection	GNPAT	hsa:8443	glyceronephosphate O-acyltransferase	0
116	Kidney infection	GRM3	hsa:2913	glutamate metabotropic receptor 3	0
116	Kidney infection	GRM7	hsa:2917	glutamate metabotropic receptor 7	0
116	Kidney infection	H3-3B	hsa:3021	H3.3 histone B	0
116	Kidney infection	LAMTOR1	hsa:55004	late endosomal/lysosomal adaptor, MAPK and MTOR activator 1	0
116	Kidney infection	PILRA	hsa:29992	paired immunoglobin like type 2 receptor alpha	0
116	Kidney infection	PRKG2	hsa:5593	protein kinase cGMP-dependent 2	0
116	Kidney infection	PYGL	hsa:5836	glycogen phosphorylase L	0
116	Kidney infection	UBE2D1	hsa:7321	ubiquitin conjugating enzyme E2 D1	0
117	Laryngeal cancer	AK2	hsa:204	adenylate kinase 2	0
117	Laryngeal cancer	ASL	hsa:435	argininosuccinate lyase	0
117	Laryngeal cancer	CHRM1	hsa:1128	cholinergic receptor muscarinic 1	0.362416
117	Laryngeal cancer	DRD5	hsa:1816	dopamine receptor D5	0.967213
117	Laryngeal cancer	GABRA5	hsa:2558	gamma-aminobutyric acid type A receptor subunit alpha5	0
117	Laryngeal cancer	GABRB3	hsa:2562	gamma-aminobutyric acid type A receptor subunit beta3	0
117	Laryngeal cancer	GALT	hsa:2592	galactose-1-phosphate uridylyltransferase	0
117	Laryngeal cancer	GNPAT	hsa:8443	glyceronephosphate O-acyltransferase	0
117	Laryngeal cancer	GRM3	hsa:2913	glutamate metabotropic receptor 3	0.526316
117	Laryngeal cancer	GRM7	hsa:2917	glutamate metabotropic receptor 7	0.4375
117	Laryngeal cancer	H3-3B	hsa:3021	H3.3 histone B	0
117	Laryngeal cancer	LAMTOR1	hsa:55004	late endosomal/lysosomal adaptor, MAPK and MTOR activator 1	0
117	Laryngeal cancer	PILRA	hsa:29992	paired immunoglobin like type 2 receptor alpha	0
117	Laryngeal cancer	PRKG2	hsa:5593	protein kinase cGMP-dependent 2	0.0285714
117	Laryngeal cancer	PYGL	hsa:5836	glycogen phosphorylase L	0
117	Laryngeal cancer	UBE2D1	hsa:7321	ubiquitin conjugating enzyme E2 D1	0
118	Liver abscess	AK2	hsa:204	adenylate kinase 2	0
118	Liver abscess	ASL	hsa:435	argininosuccinate lyase	0
118	Liver abscess	CHRM1	hsa:1128	cholinergic receptor muscarinic 1	0
118	Liver abscess	DRD5	hsa:1816	dopamine receptor D5	0
118	Liver abscess	GABRA5	hsa:2558	gamma-aminobutyric acid type A receptor subunit alpha5	0
118	Liver abscess	GABRB3	hsa:2562	gamma-aminobutyric acid type A receptor subunit beta3	0
118	Liver abscess	GALT	hsa:2592	galactose-1-phosphate uridylyltransferase	0
118	Liver abscess	GNPAT	hsa:8443	glyceronephosphate O-acyltransferase	0
118	Liver abscess	GRM3	hsa:2913	glutamate metabotropic receptor 3	0
118	Liver abscess	GRM7	hsa:2917	glutamate metabotropic receptor 7	0
118	Liver abscess	H3-3B	hsa:3021	H3.3 histone B	0
118	Liver abscess	LAMTOR1	hsa:55004	late endosomal/lysosomal adaptor, MAPK and MTOR activator 1	0
118	Liver abscess	PILRA	hsa:29992	paired immunoglobin like type 2 receptor alpha	0
118	Liver abscess	PRKG2	hsa:5593	protein kinase cGMP-dependent 2	0
118	Liver abscess	PYGL	hsa:5836	glycogen phosphorylase L	0
118	Liver abscess	UBE2D1	hsa:7321	ubiquitin conjugating enzyme E2 D1	0
119	Liver disorder	AK2	hsa:204	adenylate kinase 2	0
119	Liver disorder	ASL	hsa:435	argininosuccinate lyase	0
119	Liver disorder	CHRM1	hsa:1128	cholinergic receptor muscarinic 1	0.711409
119	Liver disorder	DRD5	hsa:1816	dopamine receptor D5	0.508197
119	Liver disorder	GABRA5	hsa:2558	gamma-aminobutyric acid type A receptor subunit alpha5	0
119	Liver disorder	GABRB3	hsa:2562	gamma-aminobutyric acid type A receptor subunit beta3	0
119	Liver disorder	GALT	hsa:2592	galactose-1-phosphate uridylyltransferase	0
119	Liver disorder	GNPAT	hsa:8443	glyceronephosphate O-acyltransferase	0
119	Liver disorder	GRM3	hsa:2913	glutamate metabotropic receptor 3	0.368421
119	Liver disorder	GRM7	hsa:2917	glutamate metabotropic receptor 7	0.3125
119	Liver disorder	H3-3B	hsa:3021	H3.3 histone B	0
119	Liver disorder	LAMTOR1	hsa:55004	late endosomal/lysosomal adaptor, MAPK and MTOR activator 1	0
119	Liver disorder	PILRA	hsa:29992	paired immunoglobin like type 2 receptor alpha	0
119	Liver disorder	PRKG2	hsa:5593	protein kinase cGMP-dependent 2	0
119	Liver disorder	PYGL	hsa:5836	glycogen phosphorylase L	0
119	Liver disorder	UBE2D1	hsa:7321	ubiquitin conjugating enzyme E2 D1	0.333333
120	Liver fatty	AK2	hsa:204	adenylate kinase 2	0
120	Liver fatty	ASL	hsa:435	argininosuccinate lyase	0
120	Liver fatty	CHRM1	hsa:1128	cholinergic receptor muscarinic 1	0.375839
120	Liver fatty	DRD5	hsa:1816	dopamine receptor D5	1
120	Liver fatty	GABRA5	hsa:2558	gamma-aminobutyric acid type A receptor subunit alpha5	0
120	Liver fatty	GABRB3	hsa:2562	gamma-aminobutyric acid type A receptor subunit beta3	0
120	Liver fatty	GALT	hsa:2592	galactose-1-phosphate uridylyltransferase	0
120	Liver fatty	GNPAT	hsa:8443	glyceronephosphate O-acyltransferase	0
120	Liver fatty	GRM3	hsa:2913	glutamate metabotropic receptor 3	0.421053
120	Liver fatty	GRM7	hsa:2917	glutamate metabotropic receptor 7	0.3125
120	Liver fatty	H3-3B	hsa:3021	H3.3 histone B	0
120	Liver fatty	LAMTOR1	hsa:55004	late endosomal/lysosomal adaptor, MAPK and MTOR activator 1	0
120	Liver fatty	PILRA	hsa:29992	paired immunoglobin like type 2 receptor alpha	0
120	Liver fatty	PRKG2	hsa:5593	protein kinase cGMP-dependent 2	0.114286
120	Liver fatty	PYGL	hsa:5836	glycogen phosphorylase L	0
120	Liver fatty	UBE2D1	hsa:7321	ubiquitin conjugating enzyme E2 D1	0
121	Liver fatty deposition	AK2	hsa:204	adenylate kinase 2	0
121	Liver fatty deposition	ASL	hsa:435	argininosuccinate lyase	0
121	Liver fatty deposition	CHRM1	hsa:1128	cholinergic receptor muscarinic 1	1
121	Liver fatty deposition	DRD5	hsa:1816	dopamine receptor D5	1
121	Liver fatty deposition	GABRA5	hsa:2558	gamma-aminobutyric acid type A receptor subunit alpha5	0
121	Liver fatty deposition	GABRB3	hsa:2562	gamma-aminobutyric acid type A receptor subunit beta3	0
121	Liver fatty deposition	GALT	hsa:2592	galactose-1-phosphate uridylyltransferase	0
121	Liver fatty deposition	GNPAT	hsa:8443	glyceronephosphate O-acyltransferase	0
121	Liver fatty deposition	GRM3	hsa:2913	glutamate metabotropic receptor 3	0.526316
121	Liver fatty deposition	GRM7	hsa:2917	glutamate metabotropic receptor 7	0.4375
121	Liver fatty deposition	H3-3B	hsa:3021	H3.3 histone B	0
121	Liver fatty deposition	LAMTOR1	hsa:55004	late endosomal/lysosomal adaptor, MAPK and MTOR activator 1	0
121	Liver fatty deposition	PILRA	hsa:29992	paired immunoglobin like type 2 receptor alpha	0
121	Liver fatty deposition	PRKG2	hsa:5593	protein kinase cGMP-dependent 2	0.0571429
121	Liver fatty deposition	PYGL	hsa:5836	glycogen phosphorylase L	0
121	Liver fatty deposition	UBE2D1	hsa:7321	ubiquitin conjugating enzyme E2 D1	0
122	Liver function test abnormal	AK2	hsa:204	adenylate kinase 2	0
122	Liver function test abnormal	ASL	hsa:435	argininosuccinate lyase	0
122	Liver function test abnormal	CHRM1	hsa:1128	cholinergic receptor muscarinic 1	0.167785
122	Liver function test abnormal	DRD5	hsa:1816	dopamine receptor D5	0.180328
122	Liver function test abnormal	GABRA5	hsa:2558	gamma-aminobutyric acid type A receptor subunit alpha5	0
122	Liver function test abnormal	GABRB3	hsa:2562	gamma-aminobutyric acid type A receptor subunit beta3	0
122	Liver function test abnormal	GALT	hsa:2592	galactose-1-phosphate uridylyltransferase	0
122	Liver function test abnormal	GNPAT	hsa:8443	glyceronephosphate O-acyltransferase	0
122	Liver function test abnormal	GRM3	hsa:2913	glutamate metabotropic receptor 3	0.0526316
122	Liver function test abnormal	GRM7	hsa:2917	glutamate metabotropic receptor 7	0.0625
122	Liver function test abnormal	H3-3B	hsa:3021	H3.3 histone B	0
122	Liver function test abnormal	LAMTOR1	hsa:55004	late endosomal/lysosomal adaptor, MAPK and MTOR activator 1	1
122	Liver function test abnormal	PILRA	hsa:29992	paired immunoglobin like type 2 receptor alpha	0
122	Liver function test abnormal	PRKG2	hsa:5593	protein kinase cGMP-dependent 2	0
122	Liver function test abnormal	PYGL	hsa:5836	glycogen phosphorylase L	0
122	Liver function test abnormal	UBE2D1	hsa:7321	ubiquitin conjugating enzyme E2 D1	0
123	Liver function test normal	AK2	hsa:204	adenylate kinase 2	0
123	Liver function test normal	ASL	hsa:435	argininosuccinate lyase	0
123	Liver function test normal	CHRM1	hsa:1128	cholinergic receptor muscarinic 1	0.00671141
123	Liver function test normal	DRD5	hsa:1816	dopamine receptor D5	0.0163934
123	Liver function test normal	GABRA5	hsa:2558	gamma-aminobutyric acid type A receptor subunit alpha5	0
123	Liver function test normal	GABRB3	hsa:2562	gamma-aminobutyric acid type A receptor subunit beta3	0
123	Liver function test normal	GALT	hsa:2592	galactose-1-phosphate uridylyltransferase	0
123	Liver function test normal	GNPAT	hsa:8443	glyceronephosphate O-acyltransferase	0
123	Liver function test normal	GRM3	hsa:2913	glutamate metabotropic receptor 3	0
123	Liver function test normal	GRM7	hsa:2917	glutamate metabotropic receptor 7	0
123	Liver function test normal	H3-3B	hsa:3021	H3.3 histone B	0
123	Liver function test normal	LAMTOR1	hsa:55004	late endosomal/lysosomal adaptor, MAPK and MTOR activator 1	0
123	Liver function test normal	PILRA	hsa:29992	paired immunoglobin like type 2 receptor alpha	0
123	Liver function test normal	PRKG2	hsa:5593	protein kinase cGMP-dependent 2	0.0857143
123	Liver function test normal	PYGL	hsa:5836	glycogen phosphorylase L	0
123	Liver function test normal	UBE2D1	hsa:7321	ubiquitin conjugating enzyme E2 D1	0
124	Liver injury	AK2	hsa:204	adenylate kinase 2	0
124	Liver injury	ASL	hsa:435	argininosuccinate lyase	0
124	Liver injury	CHRM1	hsa:1128	cholinergic receptor muscarinic 1	0.577181
124	Liver injury	DRD5	hsa:1816	dopamine receptor D5	0.868852
124	Liver injury	GABRA5	hsa:2558	gamma-aminobutyric acid type A receptor subunit alpha5	0
124	Liver injury	GABRB3	hsa:2562	gamma-aminobutyric acid type A receptor subunit beta3	0
124	Liver injury	GALT	hsa:2592	galactose-1-phosphate uridylyltransferase	0
124	Liver injury	GNPAT	hsa:8443	glyceronephosphate O-acyltransferase	0
124	Liver injury	GRM3	hsa:2913	glutamate metabotropic receptor 3	0.368421
124	Liver injury	GRM7	hsa:2917	glutamate metabotropic receptor 7	0.25
124	Liver injury	H3-3B	hsa:3021	H3.3 histone B	0
124	Liver injury	LAMTOR1	hsa:55004	late endosomal/lysosomal adaptor, MAPK and MTOR activator 1	0
124	Liver injury	PILRA	hsa:29992	paired immunoglobin like type 2 receptor alpha	0
124	Liver injury	PRKG2	hsa:5593	protein kinase cGMP-dependent 2	0.257143
124	Liver injury	PYGL	hsa:5836	glycogen phosphorylase L	0
124	Liver injury	UBE2D1	hsa:7321	ubiquitin conjugating enzyme E2 D1	0
125	Liver tenderness	AK2	hsa:204	adenylate kinase 2	0
125	Liver tenderness	ASL	hsa:435	argininosuccinate lyase	0
125	Liver tenderness	CHRM1	hsa:1128	cholinergic receptor muscarinic 1	0
125	Liver tenderness	DRD5	hsa:1816	dopamine receptor D5	0
125	Liver tenderness	GABRA5	hsa:2558	gamma-aminobutyric acid type A receptor subunit alpha5	0
125	Liver tenderness	GABRB3	hsa:2562	gamma-aminobutyric acid type A receptor subunit beta3	0
125	Liver tenderness	GALT	hsa:2592	galactose-1-phosphate uridylyltransferase	0
125	Liver tenderness	GNPAT	hsa:8443	glyceronephosphate O-acyltransferase	0
125	Liver tenderness	GRM3	hsa:2913	glutamate metabotropic receptor 3	0
125	Liver tenderness	GRM7	hsa:2917	glutamate metabotropic receptor 7	0
125	Liver tenderness	H3-3B	hsa:3021	H3.3 histone B	0
125	Liver tenderness	LAMTOR1	hsa:55004	late endosomal/lysosomal adaptor, MAPK and MTOR activator 1	0
125	Liver tenderness	PILRA	hsa:29992	paired immunoglobin like type 2 receptor alpha	0
125	Liver tenderness	PRKG2	hsa:5593	protein kinase cGMP-dependent 2	0
125	Liver tenderness	PYGL	hsa:5836	glycogen phosphorylase L	0
[truncated: 817 more rows]

## Sheet: Test score
SE	Method	accuracy	precision	recall	F1 score
Acute hepatic failure	Method A	0.907394	0.358892	0.936111	0.518861
Acute hepatic failure	Method B	0.91421	0.373993	0.902778	0.528885
Acute liver damage	Method A	0.997037	0.5	1	0.666667
Acute liver damage	Method B	0.996592	0.465116	1	0.634921
Acute liver injury	Method A	0.996592	0.465116	1	0.634921
Acute liver injury	Method B	0.997037	0.5	1	0.666667
Acute renal insufficiency	Method A	0.992443	0.46875	1	0.638298
Acute renal insufficiency	Method B	0.992888	0.483871	1	0.652174
Adrenal haemorrhage	Method A	0.996148	0.358974	0.933333	0.518519
Adrenal haemorrhage	Method B	0.996592	0.388889	0.933333	0.54902
Adrenal insufficiency	Method A	0.929323	0.28483	0.924623	0.435503
Adrenal insufficiency	Method B	0.953919	0.381356	0.904523	0.536513
Advanced breast cancer	Method A	0.989776	0.472868	0.983871	0.638743
Advanced breast cancer	Method B	0.989332	0.461538	0.967742	0.625
Allergic hepatitis	Method A	0.990665	0.350515	1	0.519084
Allergic hepatitis	Method B	0.99511	0.507463	1	0.673267
Anaplastic thyroid cancer	Method A	0.984738	0.0636364	1	0.119658
Anaplastic thyroid cancer	Method B	0.987702	0.0777778	1	0.14433
Auditory and visual hallucinations	Method A	0.990369	0.216867	1	0.356436
Auditory and visual hallucinations	Method B	0.994666	0.333333	1	0.5
Autoimmune hepatitis	Method A	0.97896	0.180233	0.96875	0.303922
Autoimmune hepatitis	Method B	0.986665	0.241071	0.84375	0.375
Azotemia prerenal	Method A	0.999259	0.642857	1	0.782609
Azotemia prerenal	Method B	0.999111	0.6	1	0.75
Bladder cancer	Method A	0.938954	0.487936	0.923858	0.638596
Bladder cancer	Method B	0.939102	0.488591	0.923858	0.639157
Bleeding time prolonged	Method A	0.964291	0.324859	0.982906	0.488323
Bleeding time prolonged	Method B	0.9757	0.410646	0.923077	0.568421
Block heart	Method A	0.937472	0.757914	0.834016	0.794146
Block heart	Method B	0.9271	0.708262	0.843238	0.769878
Bone cancer metastatic	Method A	0.96518	0.550102	0.947183	0.69599
Bone cancer metastatic	Method B	0.97896	0.68299	0.933099	0.78869
Brain cancer metastatic	Method A	0.910209	0.25958	0.967742	0.409357
Brain cancer metastatic	Method B	0.946807	0.37276	0.958525	0.536774
Breast cancer	Method A	0.968736	0.536643	0.938017	0.682707
Breast cancer	Method B	0.97244	0.573684	0.900826	0.700965
Breast cancer female	Method A	0.979404	0.0915033	1	0.167665
Breast cancer female	Method B	0.982516	0.106061	1	0.191781
Breast cancer invasive NOS	Method A	0.982071	0.141844	1	0.248447
Breast cancer invasive NOS	Method B	0.989035	0.212766	1	0.350877
Breast cancer male	Method A	0.992147	0.358025	0.966667	0.522523
Breast cancer male	Method B	0.997037	0.613636	0.9	0.72973
Calculus of kidney	Method A	0.967995	0.800287	0.878549	0.837594
Calculus of kidney	Method B	0.966217	0.801187	0.851735	0.825688
Cancer pain	Method A	0.940436	0.283122	0.957055	0.436975
Cancer pain	Method B	0.962661	0.386768	0.932515	0.546763
Cardiac arrest	Method A	0.908727	0.798071	0.824922	0.811275
Cardiac arrest	Method B	0.911394	0.812151	0.816199	0.81417
Cardiac death	Method A	0.980738	0.171975	1	0.293478
Cardiac death	Method B	0.985628	0.217742	1	0.357616
Cardiac discomfort	Method A	0.916432	0.32266	0.949275	0.481618
Cardiac discomfort	Method B	0.936731	0.386124	0.927536	0.545261
Cardiac failure acute	Method A	0.934953	0.529742	0.95935	0.682574
Cardiac failure acute	Method B	0.953771	0.625348	0.912602	0.742149
Cardiac failure right	Method A	0.981923	0.210526	0.941176	0.344086
Cardiac failure right	Method B	0.985628	0.248	0.911765	0.389937
Cardiac fibrillation	Method A	0.96681	0.423377	0.987879	0.592727
Cardiac fibrillation	Method B	0.97081	0.452941	0.933333	0.609901
Cardiac flutter	Method A	0.952882	0.265882	0.94958	0.415441
Cardiac flutter	Method B	0.965773	0.330303	0.915966	0.485523
Cardiac hypertrophy	Method A	0.996148	0.358974	0.933333	0.518519
Cardiac hypertrophy	Method B	0.996592	0.388889	0.933333	0.54902
Cardiac murmur	Method A	0.916284	0.347568	0.951299	0.509123
Cardiac murmur	Method B	0.93199	0.387481	0.844156	0.531154
Cardiac output decreased	Method A	0.979701	0.164634	1	0.282723
Cardiac output decreased	Method B	0.983553	0.195652	1	0.327273
Cardiac pain	Method A	0.983405	0.624138	0.983696	0.763713
Cardiac pain	Method B	0.986665	0.67803	0.972826	0.799107
Cardiac tamponade	Method A	0.906949	0.253911	0.96347	0.401905
Cardiac tamponade	Method B	0.936583	0.33439	0.96347	0.496471
Cardiac valve disease	Method A	0.986665	0.768156	0.975177	0.859375
Cardiac valve disease	Method B	0.991406	0.845679	0.971631	0.90429
Cholestasis intrahepatic	Method A	0.985183	0.337748	1	0.50495
Cholestasis intrahepatic	Method B	0.988295	0.392308	1	0.563536
Cholestatic liver disease	Method A	0.976737	0.0248447	1	0.0484848
Cholestatic liver disease	Method B	0.990665	0.0597015	1	0.112676
Cholestatic liver injury	Method A	0.976737	0.0248447	1	0.0484848
Cholestatic liver injury	Method B	0.990665	0.0597015	1	0.112676
Chronic hepatitis	Method A	0.981331	0.015748	0.666667	0.0307692
Chronic hepatitis	Method B	0.987554	0.0344828	1	0.0666667
Chronic liver disease	Method A	0.99274	0.3875	1	0.558559
Chronic liver disease	Method B	0.996888	0.596154	1	0.746988
Chronic renal insufficiency	Method A	0.983553	0.333333	0.982143	0.497738
Chronic renal insufficiency	Method B	0.99274	0.533981	0.982143	0.691824
Clotting	Method A	0.961476	0.779642	0.917105	0.842805
Clotting	Method B	0.963698	0.796318	0.910526	0.849601
Colorectal cancer	Method A	0.981775	0.0610687	1	0.115108
Colorectal cancer	Method B	0.986813	0.0824742	1	0.152381
Colorectal cancer metastatic	Method A	0.995555	0.743363	0.988235	0.848485
Colorectal cancer metastatic	Method B	0.999407	0.965517	0.988235	0.976744
Coma hepatic	Method A	0.985035	0.481283	0.957447	0.640569
Coma hepatic	Method B	0.997037	0.87	0.925532	0.896907
Completed suicide	Method A	0.976441	0.294643	0.985075	0.453608
Completed suicide	Method B	0.98222	0.356757	0.985075	0.52381
Congenital anomaly	Method A	0.968143	0.777328	0.920128	0.842721
Congenital anomaly	Method B	0.969032	0.782904	0.921725	0.846662
Congenital renal cyst	Method A	0.957327	0.327791	0.965035	0.489362
Congenital renal cyst	Method B	0.97244	0.433022	0.972028	0.599138
Coronary heart disease	Method A	0.982071	0.508547	0.952	0.662953
Coronary heart disease	Method B	0.997629	0.922481	0.952	0.937008
Creatinine renal clearance decreased	Method A	0.993777	0.880259	0.981949	0.928328
Creatinine renal clearance decreased	Method B	0.992443	0.864516	0.967509	0.913118
Cytolytic hepatitis	Method A	0.962068	0.428571	0.979275	0.596215
Cytolytic hepatitis	Method B	0.978219	0.570988	0.958549	0.715667
Death	Method A	0.993332	0.262295	1	0.415584
Death	Method B	0.996592	0.410256	1	0.581818
Death neonatal	Method A	0.985331	0.13913	1	0.244275
Death neonatal	Method B	0.985776	0.136364	0.9375	0.238095
Depression suicidal	Method A	0.98622	0.320896	0.955556	0.480447
Depression suicidal	Method B	0.988146	0.345133	0.866667	0.493671
Drug-induced hepatitis	Method A	0.919988	0.282667	0.990654	0.439834
Drug-induced hepatitis	Method B	0.941473	0.350413	0.990654	0.517705
Drug-induced liver injury	Method A	0.93199	0.478469	0.945626	0.635425
Drug-induced liver injury	Method B	0.944881	0.534789	0.926714	0.678201
Elevated liver enzyme levels	Method A	0.975107	0.556164	0.971292	0.707317
Elevated liver enzyme levels	Method B	0.979553	0.607903	0.956938	0.743494
Endometrial cancer	Method A	0.985924	0.398693	0.953125	0.562212
Endometrial cancer	Method B	0.988591	0.451128	0.9375	0.609137
Foetal death	Method A	0.975996	0.13369	1	0.235849
Foetal death	Method B	0.980293	0.149351	0.92	0.256983
Foetal heart rate	Method A	0.990962	0.152778	1	0.26506
Foetal heart rate	Method B	0.989924	0.139241	1	0.244444
Function kidney decreased	Method A	0.975848	0.309322	1	0.472492
Function kidney decreased	Method B	0.983553	0.395604	0.986301	0.564706
Gallbladder cancer	Method A	0.98296	0.0650407	1	0.122137
Gallbladder cancer	Method B	0.988295	0.091954	1	0.168421
Gingival bleeding	Method A	0.894355	0.569286	0.878721	0.690941
Gingival bleeding	Method B	0.899096	0.594482	0.783903	0.676177
Hallucination, auditory	Method A	0.977626	0.28436	1	0.442804
Hallucination, auditory	Method B	0.980442	0.3125	1	0.47619
Hallucination, visual	Method A	0.971996	0.402556	0.984375	0.571429
Hallucination, visual	Method B	0.97007	0.385802	0.976562	0.553097
Heart disease congenital	Method A	0.976589	0.0426829	0.875	0.0813953
Heart disease congenital	Method B	0.981775	0.0168067	0.25	0.0314961
Heart failure signs and symptoms	Method A	0.970514	0.469444	0.954802	0.629423
Heart failure signs and symptoms	Method B	0.982516	0.605735	0.954802	0.741228
Heart malformation	Method A	0.979849	0.213873	1	0.352381
Heart malformation	Method B	0.980145	0.202454	0.891892	0.33
Heart rate abnormal	Method A	0.993777	0.16	1	0.275862
Heart rate abnormal	Method B	0.990665	0.112676	1	0.202532
Heart rate irregular	Method A	0.970366	0.266667	0.972973	0.418605
Heart rate irregular	Method B	0.977626	0.317536	0.905405	0.470175
Heart sounds abnormal	Method A	0.987109	0.138614	1	0.243478
Heart sounds abnormal	Method B	0.987257	0.14	1	0.245614
Hepatic adenoma	Method A	0.988295	0.177083	1	0.300885
Hepatic adenoma	Method B	0.985183	0.119266	0.764706	0.206349
Hepatic artery thrombosis	Method A	0.989332	0.391304	0.957447	0.555556
Hepatic artery thrombosis	Method B	0.992443	0.478261	0.93617	0.633094
Hepatic cancer	Method A	0.979108	0.0844156	1	0.155689
Hepatic cancer	Method B	0.987257	0.115789	0.846154	0.203704
Hepatic cirrhosis	Method A	0.9757	0.263636	0.966667	0.414286
Hepatic cirrhosis	Method B	0.98059	0.306011	0.933333	0.460905
Hepatic congestion	Method A	0.963254	0.416667	0.944444	0.578231
Hepatic congestion	Method B	0.982516	0.613139	0.933333	0.740088
Hepatic cyst	Method A	0.992147	0.358025	0.966667	0.522523
Hepatic cyst	Method B	0.997037	0.613636	0.9	0.72973
Hepatic encephalopathy	Method A	0.957031	0.316302	0.935252	0.472727
Hepatic encephalopathy	Method B	0.968292	0.386018	0.913669	0.542735
Hepatic enzyme decreased	Method A	0.983257	0.581481	1	0.735363
Hepatic enzyme decreased	Method B	0.991702	0.737089	1	0.848649
Hepatic enzyme increased	Method A	0.932138	0.750246	0.789038	0.769153
Hepatic enzyme increased	Method B	0.926656	0.729572	0.775595	0.75188
Hepatic fibrosis	Method A	0.979849	0.457831	0.991304	0.626374
Hepatic fibrosis	Method B	0.987406	0.575	1	0.730159
Hepatic function abnormal	Method A	0.885909	0.693234	0.837258	0.758469
Hepatic function abnormal	Method B	0.889169	0.731383	0.761773	0.746269
Hepatic granuloma	Method A	0.994518	0.455882	1	0.626263
Hepatic granuloma	Method B	0.996592	0.574074	1	0.729412
Hepatic impairment	Method A	0.931101	0.471338	0.880952	0.614108
Hepatic impairment	Method B	0.934064	0.483039	0.847619	0.615385
Hepatic insufficiency	Method A	0.986961	0.353846	0.92	0.511111
Hepatic insufficiency	Method B	0.986368	0.338462	0.88	0.488889
Hepatic necrosis	Method A	0.935842	0.731614	0.834423	0.779644
Hepatic necrosis	Method B	0.936583	0.746479	0.808279	0.776151
Hepatic neoplasm	Method A	0.982664	0.19863	1	0.331429
Hepatic neoplasm	Method B	0.983257	0.191176	0.896552	0.315152
Hepatic pain	Method A	0.933027	0.394231	0.963087	0.559454
Hepatic pain	Method B	0.945177	0.442857	0.936242	0.601293
Hepatic steatosis	Method A	0.974663	0.307377	0.974026	0.46729
Hepatic steatosis	Method B	0.976293	0.317181	0.935065	0.473684
Hepatic vein thrombosis	Method A	0.99111	0.240506	1	0.387755
Hepatic vein thrombosis	Method B	0.989035	0.204301	1	0.339286
Hepatitis A	Method A	0.975552	0.791724	0.97619	0.874334
Hepatitis A	Method B	0.977923	0.813124	0.969388	0.884407
Hepatitis B	Method A	0.989628	0.40367	0.897959	0.556962
Hepatitis B	Method B	0.991406	0.453608	0.897959	0.60274
Hepatitis C	Method A	0.986517	0.0319149	1	0.0618557
Hepatitis C	Method B	0.974218	0.0169492	1	0.0333333
Hepatitis F	Method A	0.989332	0.1125	0.9	0.2
Hepatitis F	Method B	0.997185	0.32	0.8	0.457143
Hepatitis acute	Method A	0.985183	0.186992	1	0.315068
Hepatitis acute	Method B	0.989332	0.236559	0.956522	0.37931
Hepatitis alcoholic	Method A	0.994518	0.455882	1	0.626263
Hepatitis alcoholic	Method B	0.996592	0.574074	1	0.729412
Hepatitis cholestatic	Method A	0.94577	0.751856	0.843044	0.794843
Hepatitis cholestatic	Method B	0.950363	0.772043	0.853746	0.810841
Hepatitis chronic active	Method A	0.993036	0.671329	1	0.803347
Hepatitis chronic active	Method B	0.989332	0.571429	1	0.727273
Hepatitis fulminant	Method A	0.978071	0.821023	0.963333	0.886503
Hepatitis fulminant	Method B	0.983405	0.860947	0.97	0.912226
Hepatitis granulomatous	Method A	0.985628	0.259542	1	0.412121
Hepatitis granulomatous	Method B	0.991258	0.362637	0.970588	0.528
Hepatitis symptom	Method A	0.988591	0.363636	1	0.533333
Hepatitis symptom	Method B	0.993036	0.483516	1	0.651852
Hepatitis toxic	Method A	0.939695	0.395706	0.95203	0.559047
Hepatitis toxic	Method B	0.951548	0.447368	0.878229	0.592777
Hepatitis viral	Method A	0.976441	0.395349	0.971429	0.561983
Hepatitis viral	Method B	0.981331	0.453333	0.971429	0.618182
Hepatocellular carcinoma	Method A	0.931249	0.426451	0.890141	0.576642
Hepatocellular carcinoma	Method B	0.948437	0.505728	0.870423	0.639752
Hepatocellular injury	Method A	0.958809	0.904722	0.866721	0.885314
Hepatocellular injury	Method B	0.954067	0.915027	0.826333	0.868421
Hepatomegaly	Method A	0.941473	0.557621	0.922131	0.694981
Hepatomegaly	Method B	0.957475	0.652042	0.883197	0.750218
Hepatorenal syndrome	Method A	0.936139	0.268293	0.933333	0.416779
Hepatorenal syndrome	Method B	0.968292	0.432507	0.951515	0.594697
Hepatosplenic T-cell lymphoma	Method A	0.989628	0.421053	0.923077	0.578313
Hepatosplenic T-cell lymphoma	Method B	0.990962	0.456311	0.903846	0.606452
Hepatosplenomegaly	Method A	0.981034	0.219512	1	0.36
Hepatosplenomegaly	Method B	0.98622	0.275591	0.972222	0.429448
Hepatotoxicity	Method A	0.91258	0.849027	0.841941	0.845469
Hepatotoxicity	Method B	0.909764	0.863333	0.810642	0.836158
Irreversible renal failure	Method A	0.985479	0.529126	0.990909	0.689873
Irreversible renal failure	Method B	0.994073	0.733333	1	0.846154
Ischaemic hepatitis	Method A	0.984738	0.0636364	1	0.119658
Ischaemic hepatitis	Method B	0.987702	0.0777778	1	0.14433
Kidney fibrosis	Method A	0.991258	0.292683	0.96	0.448598
Kidney fibrosis	Method B	0.998518	0.741935	0.92	0.821429
Kidney function abnormal	Method A	0.949178	0.518634	0.910082	0.660732
Kidney function abnormal	Method B	0.958364	0.579044	0.858311	0.691548
Kidney infection	Method A	0.986665	0.284553	0.945946	0.4375
Kidney infection	Method B	0.995555	0.555556	0.945946	0.7
Laryngeal cancer	Method A	0.984738	0.0636364	1	0.119658
Laryngeal cancer	Method B	0.987554	0.0769231	1	0.142857
Liver abscess	Method A	0.938213	0.280763	0.987805	0.437247
Liver abscess	Method B	0.961772	0.386473	0.97561	0.553633
Liver disorder	Method A	0.928138	0.672915	0.840749	0.747527
Liver disorder	Method B	0.915988	0.62963	0.816159	0.710862
Liver fatty	Method A	0.975107	0.445578	0.963235	0.609302
Liver fatty	Method B	0.98296	0.544681	0.941176	0.690027
Liver fatty deposition	Method A	0.975996	0.260274	1	0.413043
Liver fatty deposition	Method B	0.983109	0.331361	0.982456	0.495575
Liver function test abnormal	Method A	0.910061	0.929107	0.769084	0.841556
Liver function test abnormal	Method B	0.916877	0.921472	0.800573	0.856778
Liver function test normal	Method A	0.981331	0.34555	0.985075	0.511628
Liver function test normal	Method B	0.988739	0.467626	0.970149	0.631068
Liver injury	Method A	0.893318	0.514931	0.929041	0.662605
Liver injury	Method B	0.919988	0.600181	0.869908	0.7103
Liver tenderness	Method A	0.993036	0.38961	1	0.560748
Liver tenderness	Method B	0.999111	0.833333	1	0.909091
Lung cancer metastatic	Method A	0.984887	0.142857	1	0.25
Lung cancer metastatic	Method B	0.991702	0.225352	0.941176	0.363636
Memory impairment	Method A	0.93199	0.814114	0.795627	0.804764
Memory impairment	Method B	0.919692	0.78106	0.756098	0.768376
Memory loss	Method A	0.968143	0.767287	0.93517	0.842951
Memory loss	Method B	0.954067	0.683393	0.927066	0.786795
Metastases to liver	Method A	0.964736	0.592937	0.943787	0.728311
Metastases to liver	Method B	0.973329	0.661885	0.955621	0.782082
Metastatic renal cell carcinoma	Method A	0.916728	0.272846	0.976636	0.426531
Metastatic renal cell carcinoma	Method B	0.946066	0.367958	0.976636	0.534527
Mixed liver injury	Method A	0.980886	0.183544	1	0.31016
Mixed liver injury	Method B	0.983109	0.202797	1	0.337209
Non-cardiac chest pain	Method A	0.899393	0.337411	0.919444	0.493661
Non-cardiac chest pain	Method B	0.918951	0.389087	0.911111	0.545303
Oedema due to cardiac disease	Method A	0.987554	0.511628	1	0.676923
Oedema due to cardiac disease	Method B	0.998518	0.897959	1	0.946237
Ovarian cancer	Method A	0.983257	0.277419	0.977273	0.432161
Ovarian cancer	Method B	0.991554	0.430108	0.909091	0.583942
Parasuicide	Method A	0.99274	0.371795	1	0.542056
Parasuicide	Method B	0.995703	0.5	1	0.666667
Peliosis hepatis	Method A	0.979997	0.398104	0.913043	0.554455
Peliosis hepatis	Method B	0.981923	0.420213	0.858696	0.564286
Polycystic kidney	Method A	1	1	1	1
Polycystic kidney	Method B	0.99837	0.645161	1	0.784314
Porphyria hepatic	Method A	0.985183	0.556604	0.951613	0.702381
Porphyria hepatic	Method B	0.997333	0.907692	0.951613	0.929134
Premature delivery	Method A	0.983553	0.0826446	1	0.152672
Premature delivery	Method B	0.988739	0.116279	1	0.208333
Priapism	Method A	0.961179	0.797682	0.915357	0.852477
Priapism	Method B	0.963106	0.807447	0.917775	0.859083
Progressive renal failure	Method A	0.990517	0.57047	1	0.726496
Progressive renal failure	Method B	0.998815	0.913978	1	0.955056
Prostate cancer	Method A	0.910061	0.305523	0.942029	0.461402
Prostate cancer	Method B	0.933027	0.370968	0.916667	0.528184
Prostate cancer metastatic	Method A	0.988887	0.097561	0.888889	0.175824
Prostate cancer metastatic	Method B	0.997037	0.296296	0.888889	0.444444
Raised liver function tests	Method A	0.940139	0.895718	0.836774	0.865243
Raised liver function tests	Method B	0.934361	0.850538	0.866452	0.858421
Rectal cancer	Method A	0.984738	0.0636364	1	0.119658
Rectal cancer	Method B	0.987702	0.0777778	1	0.14433
Renal aplasia	Method A	0.995851	0.891667	0.990741	0.938596
Renal aplasia	Method B	0.998074	0.943231	1	0.970787
Renal artery stenosis	Method A	0.965625	0.440299	0.961957	0.604096
Renal artery stenosis	Method B	0.983553	0.632727	0.945652	0.75817
Renal cancer	Method A	0.928138	0.315714	0.973568	0.476807
Renal cancer	Method B	0.953178	0.415238	0.960352	0.579787
Renal colic	Method A	0.941473	0.430493	0.953642	0.593203
Renal colic	Method B	0.953919	0.49195	0.910596	0.638792
Renal cyst	Method A	0.965328	0.597303	0.925373	0.725995
Renal cyst	Method B	0.972292	0.654812	0.934328	0.769988
Renal failure	Method A	0.90443	0.813054	0.877264	0.843939
Renal failure	Method B	0.880575	0.826159	0.753018	0.787895
Renal failure acute	Method A	0.906653	0.732288	0.881818	0.800127
Renal failure acute	Method B	0.905319	0.759344	0.80979	0.783756
Renal failure chronic	Method A	0.983998	0.732394	0.952381	0.828025
Renal failure chronic	Method B	0.984738	0.734807	0.974359	0.837795
Renal function test abnormal	Method A	0.977478	0.0898204	1	0.164835
Renal function test abnormal	Method B	0.979849	0.0993377	1	0.180723
Renal graft loss	Method A	0.988739	0.378151	0.957447	0.542169
Renal graft loss	Method B	0.990962	0.432692	0.957447	0.596026
Renal impairment	Method A	0.898059	0.606505	0.930528	0.734363
Renal impairment	Method B	0.920729	0.705485	0.818004	0.757589
Renal mass	Method A	0.988887	0.097561	0.888889	0.175824
Renal mass	Method B	0.997037	0.296296	0.888889	0.444444
Renal neoplasm	Method A	0.977923	0.0858896	1	0.158192
Renal neoplasm	Method B	0.986961	0.122449	0.857143	0.214286
Renal pain	Method A	0.892577	0.386243	0.937901	0.547158
Renal pain	Method B	0.899393	0.396078	0.865096	0.543376
Renal papillary necrosis	Method A	0.990221	0.133333	0.909091	0.232558
Renal papillary necrosis	Method B	0.990517	0.115942	0.727273	0.2
Renal tubular acidosis	Method A	0.982664	0.606897	0.98324	0.750533
Renal tubular acidosis	Method B	0.991406	0.761905	0.98324	0.858537
Renal tubular necrosis	Method A	0.973626	0.252137	0.951613	0.398649
Renal tubular necrosis	Method B	0.984294	0.364198	0.951613	0.526786
Short-term memory loss	Method A	0.984294	0.109244	1	0.19697
Short-term memory loss	Method B	0.987554	0.134021	1	0.236364
Skin cancer	Method A	0.899541	0.340726	0.933702	0.499261
Skin cancer	Method B	0.917617	0.381995	0.867403	0.530405
Sudden cardiac death	Method A	0.990517	0.0985915	1	0.179487
Sudden cardiac death	Method B	0.989924	0.0933333	1	0.170732
Sudden death	Method A	0.929027	0.742004	0.9	0.813401
Sudden death	Method B	0.924433	0.723214	0.907759	0.805046
Sudden death, cause unknown	Method A	0.975256	0.43686	0.984615	0.605201
Sudden death, cause unknown	Method B	0.983998	0.548246	0.961538	0.698324
Sudden infant death syndrome	Method A	0.986517	0.117647	0.923077	0.208696
Sudden infant death syndrome	Method B	0.993777	0.204082	0.769231	0.322581
Sudden unexplained death in epilepsy	Method A	0.980886	0.27933	1	0.436681
Sudden unexplained death in epilepsy	Method B	0.984738	0.326797	1	0.492611
Suicidal behaviour	Method A	0.981775	0.719677	0.933566	0.812785
Suicidal behaviour	Method B	0.981034	0.698492	0.972028	0.812865
Suicidal ideation	Method A	0.968884	0.556818	0.942308	0.7
Suicidal ideation	Method B	0.972144	0.586538	0.938462	0.721893
Suicidal tendency	Method A	0.982071	0.141844	1	0.248447
Suicidal tendency	Method B	0.989035	0.212766	1	0.350877
Suicide	Method A	0.893169	0.281186	0.938567	0.43273
Suicide	Method B	0.923989	0.352547	0.897611	0.506256
Suicide attempt	Method A	0.967551	0.732456	0.932961	0.820639
Suicide attempt	Method B	0.968292	0.745814	0.912477	0.820771
Uterine cancer	Method A	0.992147	0.358025	0.966667	0.522523
Uterine cancer	Method B	0.997037	0.613636	0.9	0.72973
Venoocclusive liver disease	Method A	0.990813	0.583893	1	0.737288
Venoocclusive liver disease	Method B	0.998815	0.915789	1	0.956044
